# Supplementary material for: Fruitless decommissions regulatory elements to implement cell-type-specific neuronal masculinization
Source: PLoS Genet. 2021 Feb 18;17(2):e1009338. doi: 10.1371/journal.pgen.1009338 (PMC7924761; doi:10.1371/journal.pgen.1009338)
Supplement: S1 Table — (XLSX) [file pgen.1009338.s008.xlsx]

## Sheet: malefruplus vs malefruminus
GeneID	Base mean	log2(FC)	StdErr	Wald-Stats	P-value	P-adj
Trissin	802.777	4.35558	0.263233	16.5465	1.69719e-61	1.53273e-57
Cpr49Ae	338.75	3.54556	0.238123	14.8896	3.8485e-50	1.73779e-46
JhI-21	1279.84	2.05315	0.191381	10.7281	7.51592e-27	1.82138e-23
Trh	2756.41	2.42239	0.225938	10.7215	8.06724e-27	1.82138e-23
SerT	1221.61	2.25747	0.219589	10.2805	8.63232e-25	1.55917e-21
fru	6537.94	2.26014	0.236578	9.55345	1.25449e-21	1.88822e-18
ey	669.974	-1.69715	0.201028	-8.44236	3.11002e-17	4.01237e-14
a	296.945	-2.02488	0.242858	-8.33771	7.57424e-17	7.60032e-14
GstD11	161.492	-2.23099	0.267358	-8.3446	7.14571e-17	7.60032e-14
Proc	5165.68	1.37725	0.166835	8.25515	1.51717e-16	1.37016e-13
NPF	563.315	2.25219	0.273306	8.24056	1.71414e-16	1.40731e-13
Ugt35B1	843.393	-1.96514	0.249091	-7.88925	3.04008e-15	2.11192e-12
Ms	4466.14	1.82954	0.231694	7.89636	2.87172e-15	2.11192e-12
Vmat	30370	1.72582	0.225066	7.66808	1.74588e-14	1.12622e-11
List	264.027	-1.92177	0.268339	-7.16171	7.96779e-13	4.79714e-10
lncRNA:CR44832	12462.4	1.60284	0.225072	7.12146	1.06792e-12	6.02776e-10
ple	5187.09	1.41478	0.201294	7.02842	2.08883e-12	1.10966e-09
CG10527	1095.95	1.49774	0.224097	6.68343	2.3341e-11	1.17107e-08
Dh31	16726.7	1.10114	0.165315	6.66084	2.72258e-11	1.29409e-08
DAT	3572.86	1.32803	0.20429	6.50074	7.99274e-11	3.60912e-08
sosie	361.5	-1.54829	0.240171	-6.44659	1.14393e-10	4.91942e-08
CG7084	630.921	-1.61919	0.254196	-6.36986	1.89206e-10	7.76692e-08
CG31345	1402.38	1.32073	0.210092	6.28643	3.24839e-10	1.27549e-07
CG34402	621.499	-1.41881	0.227163	-6.24577	4.21708e-10	1.58685e-07
CG5404	137.922	-1.73107	0.278702	-6.21117	5.25902e-10	1.89977e-07
nrv2	6702.22	-1.20256	0.195917	-6.13812	8.35034e-10	2.90046e-07
Nepl5	435.519	-1.61367	0.26421	-6.10752	1.01193e-09	3.38471e-07
odd	37.0453	1.69088	0.281549	6.00565	1.90569e-09	6.14653e-07
CG14687	483.929	-1.62163	0.272586	-5.94906	2.69682e-09	8.39826e-07
Tmtc3	931.956	-1.15228	0.195257	-5.90136	3.60516e-09	1.08527e-06
prt	465.688	-1.3355	0.227152	-5.87935	4.11884e-09	1.19991e-06
Sytalpha	3816.67	-0.962874	0.165602	-5.81439	6.0857e-09	1.7175e-06
CG14331	379.812	1.37795	0.244777	5.62942	1.80817e-08	4.94835e-06
CG30158	1830.76	-1.11863	0.199795	-5.59891	2.1571e-08	5.72963e-06
firl	323.182	1.27542	0.228559	5.58027	2.4015e-08	6.19656e-06
Msr-110	1681.54	-1.27347	0.233977	-5.44272	5.24743e-08	1.31638e-05
CG1648	2240.15	0.891694	0.16476	5.41208	6.22962e-08	1.52053e-05
CG13631	286.073	-1.38905	0.265832	-5.22529	1.73881e-07	4.13243e-05
CG14945	669.812	-1.33311	0.256427	-5.1988	2.00584e-07	4.64481e-05
Nep1	529.1	-1.11445	0.216091	-5.15731	2.5052e-07	5.65612e-05
CG11407	449.052	-1.36659	0.268289	-5.09372	3.5111e-07	7.73384e-05
Capa	1773	1.20795	0.239857	5.03613	4.75036e-07	0.000102144
CCHa2	1234.61	-1.16509	0.233927	-4.98059	6.33916e-07	0.000133137
aay	444.518	-1.26729	0.255374	-4.96247	6.96007e-07	0.000142856
zyd	471.301	-1.32124	0.268022	-4.92961	8.23951e-07	0.000161763
TwdlG	1041.62	1.09437	0.221883	4.93218	8.13186e-07	0.000161763
Tom7	2355.52	0.918989	0.188115	4.88525	1.03298e-06	0.000198486
Sox102F	632.929	-0.998184	0.205906	-4.84775	1.24868e-06	0.000234933
CG9649	116.907	-1.37034	0.283155	-4.83953	1.30146e-06	0.000239868
asRNA:CR44165	35.1347	1.35289	0.28106	4.81354	1.48282e-06	0.000267827
mnd	157.537	-1.32043	0.276111	-4.78226	1.73338e-06	0.000306945
Elk	673.128	-0.952094	0.199329	-4.77648	1.78386e-06	0.000309809
lbl	40.3239	1.33119	0.279164	4.76848	1.85621e-06	0.000316292
Hdc	57.4971	-1.28958	0.271162	-4.75574	1.97718e-06	0.000330665
bnb	391.861	-1.27071	0.268285	-4.7364	2.17551e-06	0.000357219
CG4409	375.118	-1.29369	0.273872	-4.72371	2.31581e-06	0.000373466
CG11294	217.733	-1.33789	0.286351	-4.67222	2.97959e-06	0.000472081
CG31663	318.753	-1.18028	0.253492	-4.65609	3.22272e-06	0.0005018
Tsf1	1607.5	-1.21884	0.262033	-4.65147	3.29576e-06	0.000504475
Pka-C3	538.551	-0.998078	0.215446	-4.63262	3.61063e-06	0.000537742
GstS1	716.492	0.992137	0.21422	4.63139	3.63219e-06	0.000537742
lncRNA:CR43716	51.7085	1.32124	0.287376	4.5976	4.27379e-06	0.000622526
CG10514	407.992	-1.13265	0.249218	-4.54481	5.49845e-06	0.000788199
euc	114.817	-1.24343	0.274568	-4.52867	5.93563e-06	0.000824985
trh	166.576	1.17656	0.259808	4.52859	5.93777e-06	0.000824985
CG7509	90.0972	-1.26325	0.28242	-4.47294	7.7151e-06	0.00105568
Spn43Ab	329.612	-1.20874	0.271218	-4.45671	8.32279e-06	0.00112184
CG10513	435.404	-1.20684	0.271328	-4.44791	8.67096e-06	0.00115158
CG9686	575.368	-1.22669	0.277089	-4.42705	9.55323e-06	0.00125037
Gr28b	118.181	1.22523	0.277799	4.41051	1.03129e-05	0.00133051
Gr28a	39.1385	1.23056	0.279457	4.40339	1.06572e-05	0.00135557
CG42235	199.737	-1.23197	0.280774	-4.38775	1.14529e-05	0.00141815
Idh3a	6385.36	0.690913	0.157578	4.38459	1.16203e-05	0.00141815
Picot	387.634	-1.17872	0.268684	-4.38701	1.1492e-05	0.00141815
Tdc2	515.568	1.21648	0.277733	4.38003	1.18665e-05	0.00142888
ND-B14.7	2839.43	0.788502	0.180642	4.36501	1.27117e-05	0.00151052
mbl	13601.1	0.905446	0.20804	4.35226	1.3474e-05	0.0015403
CG1265	1638.83	0.755774	0.173622	4.35298	1.34297e-05	0.0015403
CG32204	1566.49	-0.956233	0.219478	-4.35686	1.31944e-05	0.0015403
CrebA	324.341	0.985593	0.227304	4.33602	1.45084e-05	0.00161759
GstO3	72.0087	1.24524	0.287019	4.33855	1.43428e-05	0.00161759
GstE1	81.954	-1.24306	0.287457	-4.32435	1.52985e-05	0.00168489
CAH2	91.5391	-1.23819	0.287523	-4.30641	1.65923e-05	0.00180537
cv-2	248.501	1.05785	0.246471	4.292	1.7707e-05	0.00190371
GstE2	387.336	-1.13018	0.26578	-4.25232	2.11571e-05	0.00224788
z	1057.72	-0.748825	0.176602	-4.24017	2.23348e-05	0.00234542
Neb-cGP	4556.41	0.754734	0.178348	4.23181	2.31814e-05	0.00240634
Dll	95.836	-1.14963	0.274464	-4.18863	2.80641e-05	0.00281871
betaTub56D	19169	0.706841	0.168761	4.18842	2.80904e-05	0.00281871
CG4000	58.6748	-1.19728	0.285639	-4.19157	2.77029e-05	0.00281871
Dhpr	1609.11	0.729146	0.174692	4.17389	2.99446e-05	0.00297075
CG5254	196.542	-1.11688	0.267742	-4.17148	3.02634e-05	0.00297075
ana	150.022	-1.14402	0.275483	-4.1528	3.28433e-05	0.00318933
CG6287	135.422	-1.13057	0.274391	-4.12028	3.7842e-05	0.00363565
oc	104.897	-1.12021	0.272137	-4.11634	3.84938e-05	0.00365935
CG4577	11249.9	0.844213	0.206107	4.09599	4.20367e-05	0.00395451
kdn	681.062	0.772362	0.189964	4.06583	4.78617e-05	0.00445607
cype	8858.13	0.672422	0.1655	4.06297	4.84513e-05	0.00446494
NLaz	444.827	-0.918791	0.226518	-4.05614	4.98899e-05	0.00455107
CG5895	247.466	-1.1223	0.278178	-4.03445	5.47306e-05	0.00494272
Tbh	1487.12	0.895548	0.222641	4.02238	5.76119e-05	0.00505139
CG8916	456.392	-0.860875	0.213785	-4.02683	5.65339e-05	0.00505139
nrv1	103.481	1.13023	0.28087	4.02402	5.72136e-05	0.00505139
CG3726	741.243	-0.912691	0.227244	-4.01635	5.91064e-05	0.00513259
CG31706	268.857	-1.13402	0.283457	-4.00067	6.31629e-05	0.00540564
CG43222	1411.62	0.758227	0.189575	3.99961	6.34479e-05	0.00540564
Pxn	1498.27	0.707369	0.177237	3.9911	6.57681e-05	0.00555095
CG32521	2621.84	-0.83802	0.211141	-3.96901	7.21718e-05	0.00603504
COX7C	3908.79	0.729385	0.184625	3.95063	7.79444e-05	0.00645795
PH4alphaNE1	32.0491	-1.07266	0.271816	-3.94628	7.93754e-05	0.00651672
Ugt50B3	135.711	1.12631	0.286761	3.9277	8.57618e-05	0.00697761
AnxB9	852.516	0.917308	0.235162	3.90075	9.58934e-05	0.0077311
CG6431	108.811	1.10916	0.2845	3.89864	9.6735e-05	0.0077311
Lsd-2	154.71	-1.08596	0.279641	-3.88343	0.000102994	0.00815912
Orct	142.949	-1.11018	0.287488	-3.86165	0.000112623	0.00884436
Dic1	1722.46	0.718243	0.186338	3.85452	0.000115957	0.00902768
CG34155	3307.04	0.73528	0.191328	3.84303	0.000121525	0.00938029
COX7A	8567.39	0.684227	0.178296	3.83758	0.000124251	0.00950942
lncRNA:roX2	2375.96	-0.779919	0.203623	-3.83021	0.000128032	0.00971647
CG1552	716.084	-1.02342	0.26987	-3.79228	0.000149268	0.0112337
COX4	15048.9	0.594913	0.157243	3.78339	0.000154706	0.0114423
mthl14	78.2784	1.05542	0.279006	3.78278	0.000155086	0.0114423
Proc-R	57.3045	-1.08668	0.287421	-3.78081	0.000156322	0.0114423
Lap1	359.997	-0.877313	0.232121	-3.77955	0.000157109	0.0114423
erm	105.049	-1.06543	0.282701	-3.76875	0.000164065	0.0114859
Rpi	369.505	0.857351	0.227333	3.77135	0.000162369	0.0114859
Rac2	75.5341	-1.08266	0.286931	-3.77325	0.000161134	0.0114859
Aldh	203.536	-1.04236	0.276275	-3.77291	0.000161357	0.0114859
Dr	84.2599	-1.07425	0.284931	-3.77023	0.000163099	0.0114859
Ets96B	211.662	-0.976589	0.25929	-3.7664	0.000165617	0.0115053
jigr1	2283.38	-0.649543	0.172769	-3.75961	0.000170177	0.0116621
CG6040	170.498	-1.03793	0.276103	-3.7592	0.000170456	0.0116621
CG2680	1148.06	0.669642	0.178286	3.75599	0.000172658	0.0117239
COX5A	9366.91	0.608561	0.162123	3.75369	0.000174253	0.0117439
Ugt35E2	70.8168	-1.07663	0.287244	-3.74813	0.00017816	0.0117442
7B2	18756.8	0.616681	0.164469	3.74952	0.000177172	0.0117442
alphaTub84B	22480.9	0.643486	0.171577	3.75042	0.000176541	0.0117442
CG9368	3823.53	-0.644484	0.172208	-3.74247	0.000182224	0.0118393
CG7888	472.181	-1.01938	0.272281	-3.74386	0.000181213	0.0118393
hoe1	456.837	-0.873181	0.234074	-3.73037	0.000191202	0.0123339
Mpcp2	18056.8	0.606607	0.163117	3.71885	0.000200132	0.0128184
Gr77a	34.3972	-1.03618	0.279216	-3.71105	0.000206402	0.0131269
CG31122	1155.94	-0.790668	0.213243	-3.70783	0.00020904	0.0132017
CG10257	116.623	-1.03957	0.280512	-3.70599	0.000210565	0.0132056
UQCR-Q	7577.03	0.626961	0.169712	3.69428	0.000220515	0.0137343
sun	3386.68	0.617784	0.168083	3.67548	0.000237406	0.0146155
LManII	51.0772	-1.04871	0.285367	-3.67495	0.0002379	0.0146155
eEF1beta	3209.02	0.651678	0.177752	3.66621	0.000246167	0.0150212
comt	5196.32	0.679833	0.185892	3.65715	0.000255036	0.0154579
Nmt	527.88	0.871351	0.238708	3.65028	0.000261956	0.0157715
CG1910	1060.91	-0.765927	0.209955	-3.64806	0.000264229	0.0157904
jumu	128.699	-1.04589	0.286816	-3.64657	0.000265767	0.0157904
CG17716	1729.12	0.669166	0.184277	3.63132	0.00028198	0.0166442
drm	26.7491	0.943044	0.260055	3.62633	0.000287477	0.0168584
CG7149	704.584	0.674322	0.18671	3.6116	0.000304314	0.0176695
ATPsynO	14394.7	0.605886	0.167797	3.61083	0.00030522	0.0176695
tobi	8.35406	0.709892	0.196766	3.6078	0.000308806	0.0177632
ATPsynG	6102	0.626683	0.174003	3.60156	0.000316319	0.0180802
scro	989.623	-0.816036	0.22689	-3.59661	0.00032239	0.0183113
wtrw	159.284	-1.01411	0.282249	-3.59297	0.000326934	0.0184534
retn	18.2776	0.923427	0.257221	3.59002	0.000330657	0.0185476
Tk	2827.17	-0.708168	0.197583	-3.58415	0.000338179	0.0188525
ND-B17	2726.97	0.594445	0.166018	3.5806	0.000342802	0.0189929
grn	201.815	-0.924634	0.25852	-3.57664	0.000348038	0.0191654
CG6357	369.848	-0.870183	0.243972	-3.56674	0.000361451	0.0197834
alpha-Est8	26.4696	-0.916908	0.257585	-3.55963	0.000371371	0.0202039
CG6006	633.881	-0.722263	0.203146	-3.55538	0.000377433	0.0203677
Sod2	4020.6	0.65379	0.18394	3.55437	0.000378893	0.0203677
Mip	3716.3	1.01815	0.28671	3.55114	0.000383571	0.0203766
CG43861	235.172	-0.882238	0.248376	-3.55203	0.000382275	0.0203766
Cht6	293.785	0.804218	0.226871	3.54483	0.000392871	0.0207486
CG6115	1888.2	0.608478	0.171793	3.54193	0.000397212	0.0208559
sesB	69013.7	0.55481	0.156731	3.53988	0.00040031	0.0208971
Gr32a	129.546	0.970742	0.27469	3.53395	0.000409394	0.0212485
UQCR-6.4	2883.84	0.656786	0.186544	3.52082	0.000430222	0.021982
ATPsynCF6	5913.87	0.615599	0.174796	3.52182	0.000428593	0.021982
CG42566	18.3	0.880772	0.250188	3.52044	0.000430828	0.021982
CG14695	87.9641	0.982158	0.279245	3.51719	0.000436141	0.0220044
ND-B12	1990.34	0.666741	0.189557	3.51737	0.000435843	0.0220044
CG31988	19.9899	0.90514	0.257464	3.51559	0.000438773	0.0220142
ttk	23.6811	-0.906871	0.258219	-3.51203	0.0004447	0.0220664
CG6602	45.3106	0.992215	0.282409	3.5134	0.000442414	0.0220664
fd102C	821.955	-0.746362	0.212834	-3.50678	0.000453565	0.0222207
CG13042	14.0422	0.760946	0.216878	3.50863	0.000450414	0.0222207
FASN1	1643.34	0.66102	0.188549	3.50583	0.000455191	0.0222207
CG3764	303.409	-0.803657	0.2296	-3.50024	0.000464834	0.0225694
ced-6	151.639	-0.918209	0.262554	-3.49722	0.00047013	0.0227045
CG6330	3143.35	0.570486	0.163321	3.49303	0.000477572	0.0229412
nesd	165.1	0.890377	0.255801	3.48074	0.000500027	0.0238928
CG6218	934.088	-0.707428	0.203488	-3.47651	0.000507978	0.024145
roh	5659.42	0.597013	0.17182	3.47464	0.000511544	0.0241872
ninaB	206.291	-0.979281	0.282113	-3.47123	0.000518073	0.0243621
CG13318	8.54729	0.726586	0.209396	3.46991	0.000520637	0.0243621
CG7630	7383.22	0.601668	0.173609	3.46565	0.00052895	0.0244971
chm	770.127	-0.704411	0.203178	-3.46697	0.000526369	0.0244971
CG14688	237.138	-0.967735	0.27978	-3.45892	0.000542353	0.0249897
M6	574.037	-0.736949	0.213553	-3.45089	0.000558739	0.0256141
CG13056	60.6261	0.965126	0.280471	3.44109	0.000579382	0.0264263
betaTub97EF	57.9164	-0.957575	0.278781	-3.43487	0.000592845	0.0269044
CG16787	815.47	0.678621	0.197725	3.43214	0.000598833	0.0270403
Myo81F	2089.04	0.803749	0.234846	3.42245	0.000620601	0.0277458
AANATL2	48.3681	-0.966206	0.28231	-3.4225	0.000620479	0.0277458
Acbp2	59.8348	-0.98138	0.287226	-3.41675	0.000633742	0.0279646
dac	319.198	-0.788036	0.230566	-3.41784	0.000631203	0.0279646
Nazo	14.0163	0.834773	0.24435	3.4163	0.000634785	0.0279646
cora	3385	-0.647844	0.190128	-3.4074	0.000655839	0.0287518
Ork1	25.5333	-0.881018	0.259028	-3.40125	0.000670778	0.0292647
nord	799.293	0.709767	0.209127	3.39395	0.000688926	0.029912
Sesn	323.031	-0.793918	0.234498	-3.38561	0.000710214	0.0305661
CAH1	111.928	-0.963711	0.284667	-3.38539	0.000710761	0.0305661
awd	3227.08	0.592046	0.175167	3.37989	0.000725156	0.0310374
Obp44a	311.01	-0.952383	0.281917	-3.37824	0.000729518	0.0310768
CG9705	913.711	0.638238	0.189167	3.37394	0.000741011	0.0311898
toy	5153.42	-0.616993	0.18297	-3.3721	0.000745986	0.0311898
bor	1304.77	0.64841	0.192245	3.37282	0.000744024	0.0311898
Oaz	210.595	0.968525	0.28713	3.37312	0.00074322	0.0311898
en	54.3071	0.967272	0.287498	3.36445	0.000766965	0.0319192
mRpS9	830.254	0.703425	0.209177	3.36282	0.000771493	0.0319604
ATPsyngamma	13642.6	0.553333	0.164673	3.36019	0.000778881	0.0321191
cry	271.333	0.776141	0.232417	3.33943	0.000839502	0.0343056
htl	101.282	-0.943812	0.282549	-3.34035	0.000836733	0.0343056
CG42339	1601.62	-0.726714	0.217845	-3.33593	0.000850156	0.0345845
CG9662	535.175	0.658268	0.197883	3.32655	0.000879287	0.0356092
TwdlW	33.7243	0.939672	0.283089	3.31935	0.000902269	0.0362151
sced	1135.51	0.626973	0.188882	3.31938	0.000902168	0.0362151
ATPsynD	16077.9	0.51727	0.156211	3.31135	0.000928484	0.0369389
ATPsynE	5404.47	0.596385	0.180066	3.31203	0.000926214	0.0369389
ND-B14.5A	1673.1	0.611514	0.184819	3.30871	0.000937268	0.0371248
CG3961	1154.85	0.669216	0.202384	3.30667	0.000944106	0.0371356
Glo1	164.801	0.867932	0.262518	3.30618	0.000945764	0.0371356
CG11267	3746.36	0.5722	0.17348	3.29835	0.000972532	0.0373742
CG8646	17.8346	-0.786618	0.238373	-3.29994	0.000967044	0.0373742
ND-B17.2	6346.8	0.588161	0.178154	3.30143	0.000961935	0.0373742
CG12239	49370.3	0.949126	0.287391	3.30256	0.000958063	0.0373742
mRpS33	783.574	0.655228	0.198605	3.29915	0.000969773	0.0373742
CG11986	234.506	0.764637	0.231908	3.29716	0.000976692	0.037375
Osi19	11.58	0.687446	0.208989	3.28938	0.00100407	0.0382604
ND-24	3589.5	0.570474	0.173787	3.2826	0.00102854	0.0388651
Cyt-c-p	13515.7	0.521799	0.158955	3.28269	0.0010282	0.0388651
Dop1R2	500.99	-0.677898	0.206719	-3.27932	0.00104058	0.0391356
CG9231	1309.7	0.597247	0.182182	3.27829	0.00104437	0.0391356
CG44242	2375.67	0.594809	0.181768	3.27236	0.00106653	0.0398009
Ilp3	628.325	0.717806	0.219551	3.26943	0.00107764	0.0400501
bru2	39.753	-0.899508	0.275316	-3.26718	0.00108624	0.0402043
bon	453.224	-0.768028	0.235277	-3.26436	0.00109712	0.0403888
CG34219	234.063	-0.802823	0.245995	-3.26357	0.00110017	0.0403888
smal	1443.96	-0.688739	0.211245	-3.26038	0.00111263	0.0406807
mfas	514.965	-0.878685	0.269996	-3.25443	0.00113619	0.0413747
teq	174.006	-0.928045	0.285394	-3.2518	0.00114677	0.0415922
CG18599	129.977	-0.899266	0.276984	-3.24663	0.0011678	0.0421856
CG5180	512.459	-0.648228	0.200058	-3.2402	0.00119446	0.0429767
MFS12	164.951	0.85575	0.264258	3.23832	0.00120236	0.0429957
CG14340	95.6974	-0.909755	0.280978	-3.23781	0.00120451	0.0429957
lncRNA:CR44628	240.135	0.802804	0.248047	3.2365	0.00121004	0.0430229
P32	2712.67	0.61454	0.190183	3.23131	0.00123226	0.0433827
CG12512	41.8558	-0.872569	0.270081	-3.23077	0.00123456	0.0433827
Uch	1153.78	0.639906	0.198046	3.2311	0.00123313	0.0433827
zld	1289.34	-0.798655	0.247896	-3.22173	0.00127417	0.0446011
CG42699	800.611	-0.66209	0.206074	-3.21287	0.00131415	0.0458229
NP15.6	2752.59	0.56645	0.176489	3.20955	0.00132942	0.046
twit	571.003	0.89256	0.278001	3.21063	0.00132442	0.046
CAH7	799.267	-0.806077	0.25133	-3.20724	0.00134013	0.0461936
CDase	128.574	-0.918153	0.287507	-3.1935	0.0014056	0.0472411
CG17544	350.444	0.686427	0.214728	3.19673	0.00138995	0.0472411
CG17777	50.9976	0.894296	0.279784	3.19637	0.00139166	0.0472411
CG14141	407.578	-0.861635	0.269422	-3.19808	0.00138346	0.0472411
CG12699	85.6557	0.905618	0.28361	3.19318	0.00140714	0.0472411
Inx3	120.173	-0.918704	0.287539	-3.19505	0.00139804	0.0472411
MtnA	240.934	-0.834951	0.261084	-3.19802	0.00138374	0.0472411
asRNA:CR43259	55.3478	-0.914534	0.287093	-3.1855	0.00144505	0.0483342
CG8036	334.744	0.729188	0.229589	3.17605	0.00149294	0.0497436
CG42741	19.9977	-0.820108	0.258299	-3.17503	0.0014982	0.0497436
CG17230	908.733	-0.614222	0.193645	-3.1719	0.00151446	0.0500993
CG34228	380.68	0.65863	0.209032	3.15085	0.00162797	0.0536575
COX8	5661.08	0.553804	0.175844	3.1494	0.00163606	0.0537282
CG5335	98.2734	0.886625	0.28294	3.13361	0.00172667	0.0564985
Pu	740.207	0.588249	0.188009	3.12884	0.00175499	0.0570795
Mal-A5	114.826	-0.897769	0.286981	-3.12832	0.00175807	0.0570795
CG33970	35.7497	-0.852205	0.272493	-3.12743	0.00176339	0.0570795
SoxN	571.743	-0.766629	0.245412	-3.12384	0.00178507	0.0575748
Smox	7723.64	-0.634333	0.203242	-3.12107	0.00180196	0.0579128
CG8401	704.018	0.811003	0.260046	3.11869	0.0018166	0.0579707
l(3)neo38	3167.53	-0.758118	0.243066	-3.11898	0.00181477	0.0579707
CG10321	596.822	-0.660942	0.212003	-3.11761	0.00182324	0.0579778
Pka-R2	5367.69	-0.771827	0.247808	-3.11462	0.0018418	0.0583624
CG42697	54.7831	0.893557	0.287102	3.11234	0.00185613	0.0586109
levy	8895.94	0.525603	0.169154	3.10724	0.00188846	0.059341
crb	103.579	-0.880387	0.283391	-3.10662	0.0018924	0.059341
PrBP	1904.1	0.53832	0.17395	3.09468	0.00197027	0.0615691
Mrp4	28.9912	-0.806207	0.26091	-3.08998	0.00200171	0.0621218
Cyp12e1	146.949	-0.834471	0.269975	-3.09092	0.00199535	0.0621218
CG42541	6091.76	-0.646483	0.20961	-3.08422	0.00204089	0.0631207
bdl	311.295	-0.861934	0.279902	-3.07941	0.0020741	0.0639289
Sk1	61.8025	-0.882549	0.287262	-3.07228	0.00212429	0.0652534
Galphai	154.131	-0.860345	0.280478	-3.06742	0.00215912	0.0660984
PCNA	42.0428	0.871588	0.284565	3.06288	0.00219219	0.066435
eEF1gamma	1349.68	0.536372	0.175046	3.06418	0.00218269	0.066435
futsch	13484.9	0.580401	0.189478	3.06315	0.00219017	0.066435
dbr	726.595	-0.619391	0.202685	-3.05593	0.00224363	0.0677665
Ilp2	412.564	0.647187	0.212716	3.0425	0.00234624	0.070495
CG17691	2591.13	0.496992	0.163373	3.04207	0.00234957	0.070495
ea	112.155	0.872343	0.28689	3.04069	0.00236037	0.0705846
Ilp5	527.48	0.584526	0.192514	3.03628	0.00239516	0.0706579
RFeSP	14476.3	0.467133	0.153859	3.03612	0.00239641	0.0706579
CG13287	133.669	0.857025	0.28228	3.03608	0.00239675	0.0706579
Rh50	363.27	-0.812535	0.267631	-3.03602	0.00239723	0.0706579
ATPsyndelta	6923.82	0.509235	0.167764	3.03543	0.00240195	0.0706579
CG34396	32.4724	-0.818764	0.270264	-3.0295	0.00244958	0.0718251
CG13707	163.736	-0.867288	0.286863	-3.02335	0.00249992	0.0730641
CG10031	42.6793	0.854751	0.282961	3.02074	0.00252157	0.073459
Sod3	322.135	-0.836519	0.277698	-3.01233	0.00259248	0.075282
CG16743	221.209	-0.813696	0.27045	-3.00867	0.0026239	0.0759502
mip120	502.254	-0.670697	0.223124	-3.00593	0.00264768	0.0763935
l(2)37Cc	2231.29	0.503685	0.16791	2.99972	0.00270225	0.0774731
Trap1	3115.19	0.497686	0.165908	2.99977	0.00270186	0.0774731
ND-49	10152.3	0.465029	0.155135	2.99758	0.00272131	0.0777727
CG6800	118.139	0.809331	0.270246	2.99479	0.00274632	0.0782398
l(3)72Dr	113.62	0.814363	0.272475	2.98876	0.0028011	0.0795494
CG1545	396.023	-0.823703	0.275775	-2.98686	0.00281857	0.0795906
pav	12.0045	0.653632	0.218848	2.98669	0.00282017	0.0795906
CG5644	915.495	0.582609	0.195236	2.98412	0.00284398	0.0800123
ND-MLRQ	4209.34	0.526244	0.176478	2.98192	0.00286447	0.0803385
CG31974	92.2621	-0.855471	0.287079	-2.97991	0.00288331	0.0806165
CG14683	995.403	0.585053	0.196395	2.97896	0.00289226	0.0806171
CG12236	2067.35	-0.617492	0.207445	-2.97666	0.0029141	0.0807278
CG8066	266.229	0.713366	0.239605	2.97726	0.00290836	0.0807278
COX5B	8725.02	0.488603	0.164266	2.97447	0.00293495	0.0810566
Nelf-A	563.647	-0.697353	0.234883	-2.96893	0.00298836	0.0820299
Pcl	1224.3	-0.588114	0.198074	-2.96916	0.00298615	0.0820299
mAcon1	7710.78	0.468636	0.1579	2.96792	0.00299821	0.0820511
SLC22A	129.012	-0.84028	0.283213	-2.96695	0.00300769	0.0820617
eEF1alpha1	3086.06	0.538688	0.181819	2.96277	0.00304887	0.0829349
ATPsynF	8878.2	0.477011	0.161317	2.95698	0.0031067	0.0840319
dl	101.167	0.848214	0.286862	2.95687	0.00310781	0.0840319
Invadolysin	1073.96	-0.631781	0.213811	-2.95486	0.00312816	0.0843295
ort	87.9217	-0.847008	0.287051	-2.95073	0.00317027	0.0852105
CG3257	4802.29	-0.598299	0.203132	-2.94536	0.00322575	0.0864443
jdp	13273.7	-0.621974	0.211585	-2.9396	0.00328634	0.0872911
CG17378	1999.77	-0.616487	0.209711	-2.93969	0.00328536	0.0872911
trol	521.3	-0.74693	0.25401	-2.94055	0.00327628	0.0872911
mRpL51	505.045	0.637538	0.217312	2.93375	0.00334894	0.0886928
CG2218	800.206	-0.614851	0.209821	-2.93036	0.00338569	0.089404
CG3420	603.339	0.637796	0.218422	2.92001	0.00350015	0.092157
CG1354	583.436	0.621379	0.213255	2.91378	0.0035708	0.0926665
Idh3b	7035.25	0.482732	0.165599	2.91507	0.0035561	0.0926665
GstD9	91.594	-0.838501	0.287519	-2.91633	0.00354175	0.0926665
CG12493	17.6778	0.74319	0.254995	2.91453	0.00356226	0.0926665
CG17029	1674.41	0.540081	0.185317	2.91436	0.00356422	0.0926665
Utx	857.935	-0.564064	0.193678	-2.91238	0.0035869	0.0928174
CG11752	1457.98	0.592023	0.203363	2.91117	0.00360076	0.09291
lncRNA:CR44347	34.2267	-0.816807	0.281021	-2.90657	0.00365416	0.0940191
CG4676	469.913	-0.608749	0.20966	-2.9035	0.00369019	0.0946764
CG6878	1448.57	0.536184	0.185037	2.89771	0.00375894	0.0961671
CG9691	64.2245	-0.82047	0.283289	-2.89623	0.0037768	0.0963225
fng	39.0202	-0.82591	0.285246	-2.89543	0.00378635	0.0963225
ND-B14	3711.23	0.519587	0.17954	2.89399	0.00380379	0.0964946
side-VI	3292.21	-0.689705	0.238676	-2.88971	0.00385603	0.0975456
Treh	1223.24	-0.654039	0.226757	-2.88432	0.00392256	0.0984018
CG6723	240.69	-0.809543	0.280646	-2.88457	0.00391946	0.0984018
Cep135	260.038	0.719776	0.249467	2.88526	0.00391094	0.0984018
CG9801	747.228	-0.573714	0.19922	-2.8798	0.00397924	0.0995472
CG5160	110.878	0.823512	0.286396	2.87543	0.00403477	0.100657
Calr	7424.79	0.503057	0.175213	2.87112	0.00409019	0.101759
Trc8	686.355	-0.608405	0.212223	-2.86681	0.00414628	0.102871
CG11562	310.407	0.643455	0.224711	2.86348	0.0041902	0.103572
klg	6790.33	0.487059	0.170126	2.86293	0.00419747	0.103572
AttA	53.6319	0.822386	0.287424	2.86123	0.00421996	0.103843
ox	1442.03	0.562042	0.196553	2.85949	0.00424326	0.104133
Egm	720.053	0.547856	0.192134	2.85143	0.00435235	0.106521
CG15082	331.268	0.748534	0.262643	2.85001	0.0043718	0.106581
CG8067	257.281	0.719628	0.252543	2.84953	0.00437842	0.106581
Vha16-1	6593.76	0.473029	0.166107	2.84774	0.0044031	0.106894
jp	891.12	-0.605164	0.212683	-2.84538	0.00443582	0.107325
CG43736	4107.14	-0.668155	0.234873	-2.84475	0.00444463	0.107325
pre-rRNA:CR45856	1995.45	0.566752	0.199344	2.84308	0.00446796	0.1076
GLaz	48.7414	-0.811282	0.285561	-2.84101	0.00449714	0.108015
CG16854	1054.55	-0.550734	0.194298	-2.83448	0.00458997	0.109662
clt	662.516	0.540786	0.190753	2.835	0.00458258	0.109662
pdgy	135.586	-0.758822	0.267862	-2.83288	0.00461302	0.109921
ap	483.631	-0.642579	0.227397	-2.8258	0.00471621	0.11179
axo	116.954	-0.807717	0.285777	-2.82639	0.00470763	0.11179
Fas3	683.368	-0.611895	0.216682	-2.82393	0.00474392	0.112153
Gabat	15115.8	0.446007	0.15816	2.81998	0.00480267	0.112657
Hexo2	212.572	-0.775412	0.27497	-2.81999	0.00480247	0.112657
U2af38	996.763	-0.513765	0.182165	-2.82033	0.00479743	0.112657
ReepB	1375.57	0.523156	0.185595	2.8188	0.00482029	0.112777
CG12560	26.0824	-0.743403	0.264024	-2.81566	0.00486767	0.113299
fln	24.6105	-0.770718	0.273714	-2.81578	0.00486584	0.113299
CG7130	203.47	0.697953	0.248078	2.81344	0.00490146	0.113309
OstDelta	716.462	0.592912	0.210764	2.81316	0.00490574	0.113309
CG15201	140.261	-0.802989	0.285302	-2.81452	0.00488495	0.113309
CG31371	34.0007	-0.708117	0.252037	-2.80957	0.0049607	0.113639
mRpL52	821.217	0.577673	0.205655	2.80895	0.00497036	0.113639
CG5888	57.7114	-0.7977	0.283841	-2.81037	0.0049484	0.113639
Cyp28a5	222.05	-0.805549	0.286617	-2.81055	0.00494574	0.113639
CG9812	13.3166	-0.635434	0.226352	-2.80728	0.0049962	0.113941
vir-1	661.08	-0.6602	0.235568	-2.80259	0.00506944	0.114061
IleRS	386.487	0.64113	0.22855	2.80521	0.00502839	0.114061
ine	107.686	-0.8062	0.287522	-2.80396	0.00504794	0.114061
CG6765	1608.02	-0.493968	0.176359	-2.80091	0.0050958	0.114061
GstE12	133.359	-0.803751	0.286795	-2.80253	0.0050703	0.114061
HemK1	2029.19	0.536479	0.191602	2.79997	0.00511075	0.114061
mRpL24	1841.4	0.518361	0.185202	2.7989	0.00512775	0.114061
run	107.364	-0.791647	0.28277	-2.79962	0.0051163	0.114061
RpI135	170.177	-0.739674	0.264209	-2.79958	0.0051169	0.114061
fuss	149.805	-0.746788	0.266573	-2.80144	0.00508754	0.114061
Hr51	373.242	-0.680406	0.24329	-2.79669	0.00516296	0.114281
Cyp6t1	25.7461	-0.718531	0.256866	-2.7973	0.00515321	0.114281
Fkbp59	2738.93	0.484086	0.173142	2.7959	0.0051756	0.114281
CG5196	849.504	0.523474	0.187363	2.7939	0.00520758	0.114707
Axn	400.674	-0.708974	0.25402	-2.79102	0.00525427	0.115453
CG12278	28.9182	0.768107	0.275328	2.78979	0.00527418	0.11561
Ythdc1	2064.43	-0.542609	0.194557	-2.78895	0.00528797	0.115616
CG14245	14.1766	-0.671785	0.240938	-2.78821	0.00530007	0.115616
CG31075	270.606	0.682305	0.244885	2.78622	0.00533262	0.115767
Fie	9465.09	0.460945	0.16542	2.78651	0.00532783	0.115767
GEFmeso	289.242	-0.643475	0.231301	-2.78198	0.00540277	0.117008
Cyp28d1	345.959	-0.781008	0.280816	-2.78121	0.00541573	0.117008
Naa60	1072.04	-0.494764	0.17802	-2.77926	0.00544831	0.117181
ND-B18	3192.86	0.471562	0.169677	2.77918	0.00544968	0.117181
NetA	106.61	-0.774414	0.278922	-2.77646	0.00549549	0.117886
Lgr3	74.1299	-0.79728	0.287493	-2.77321	0.00555056	0.118785
Debcl	28.6363	-0.687629	0.248345	-2.76884	0.00562558	0.119879
SdhC	5824.46	0.470344	0.16988	2.76869	0.00562824	0.119879
COX6B	8836.63	0.503539	0.181945	2.76754	0.00564815	0.119948
D2hgdh	145.571	-0.755006	0.272939	-2.7662	0.00567131	0.119948
CG33914	104.812	0.754681	0.272776	2.76667	0.00566324	0.119948
Tace	3236.78	-0.511154	0.184969	-2.76346	0.00571914	0.120677
aralar1	592.278	-0.590641	0.2138	-2.76258	0.00573464	0.120722
asRNA:CR33945	126.56	0.763732	0.27654	2.76174	0.00574934	0.12075
CG9034	1743.91	0.551314	0.19974	2.76016	0.00577731	0.121055
asRNA:CR45134	96.1952	-0.751411	0.272323	-2.75927	0.00579309	0.121105
Frq2	292.782	0.622058	0.225772	2.75524	0.00586489	0.122323
dtn	1358.96	0.474896	0.172469	2.75351	0.00589603	0.122689
CG12159	730.531	0.55039	0.19997	2.75236	0.0059167	0.122836
pad	193.266	-0.697876	0.254256	-2.74478	0.00605515	0.12346
HPS1	2016.06	-0.454134	0.165338	-2.7467	0.00601977	0.12346
CG2493	54.6231	-0.769014	0.279651	-2.74991	0.00596115	0.12346
Spn55B	279.888	0.627314	0.228276	2.74805	0.00599505	0.12346
Sirt1	2375.52	-0.461015	0.167731	-2.74855	0.00598603	0.12346
ND-ACP	4438.42	0.505259	0.184133	2.74399	0.00606979	0.12346
Ldh	28.9265	0.766167	0.279079	2.74534	0.00604482	0.12346
CG6051	615.026	-0.558821	0.203615	-2.7445	0.00606035	0.12346
RpL41	1308.21	0.553423	0.201591	2.74528	0.00604591	0.12346
CG13369	711.73	-0.552015	0.201874	-2.73445	0.00624846	0.126809
GstE13	742.791	0.552038	0.202134	2.73104	0.00631345	0.12784
ND-30	5434.56	0.484288	0.177478	2.72873	0.0063579	0.128452
mael	409.644	0.610396	0.224027	2.72465	0.00643693	0.129122
CG5059	1780.73	-0.477233	0.175285	-2.72261	0.00647682	0.129122
pxb	950.626	0.562392	0.20655	2.72279	0.00647324	0.129122
Su(z)12	478.597	-0.632053	0.232147	-2.72264	0.0064763	0.129122
CG9098	1587.83	-0.583202	0.213938	-2.72604	0.00641001	0.129122
CG6999	530.302	0.612531	0.2249	2.72357	0.00645799	0.129122
ECSIT	246.184	0.682492	0.251008	2.719	0.00654792	0.130252
FMRFa	1649.97	0.754072	0.277535	2.71704	0.00658689	0.130739
CG12773	240.596	-0.656475	0.241691	-2.71617	0.00660421	0.130795
robo2	368.497	-0.59195	0.218222	-2.71261	0.00667555	0.131919
CG17726	332.745	0.629491	0.232205	2.71092	0.00670959	0.132023
CG34136	132.048	0.729009	0.268917	2.7109	0.00671005	0.132023
Cisd2	2824.82	0.477308	0.176302	2.70733	0.00678275	0.133163
CG3014	60.9762	0.730682	0.270025	2.70598	0.00681039	0.133416
H	325.494	-0.668244	0.247426	-2.70078	0.00691761	0.13464
QIL1	4685.73	0.46135	0.170806	2.70102	0.00691263	0.13464
CG10413	980.434	0.513364	0.190063	2.70102	0.00691271	0.13464
Ir68a	117.731	-0.775056	0.287356	-2.6972	0.0069926	0.135807
coro	634.208	-0.585819	0.217411	-2.69452	0.00704894	0.136166
HmgD	1675.49	-0.454128	0.16854	-2.69448	0.00704993	0.136166
enok	346.089	-0.610776	0.226702	-2.69417	0.00705632	0.136166
OXA1L	479.409	0.578916	0.215002	2.69261	0.00708949	0.136224
Oatp58Dc	113.119	-0.774414	0.287552	-2.69313	0.00707847	0.136224
AnxB10	2749.6	0.436487	0.162568	2.68495	0.00725406	0.13909
CG6084	1101.92	0.494856	0.184583	2.68093	0.00734173	0.140473
CG40472	484.948	0.558608	0.209011	2.67262	0.00752609	0.143696
ND-B15	1794.83	0.521491	0.195271	2.6706	0.0075715	0.144258
CG10672	1023.61	0.531831	0.199303	2.66846	0.00761998	0.144572
ND-B22	4756.28	0.464847	0.174171	2.66891	0.00760983	0.144572
Idgf4	73.4125	-0.76602	0.287541	-2.66404	0.00772076	0.144961
CG1890	429.638	0.574747	0.215712	2.66441	0.00771227	0.144961
Cda9	86.2293	0.752616	0.282412	2.66496	0.00769979	0.144961
Ostgamma	980.431	0.527174	0.197824	2.66486	0.00770203	0.144961
repo	66.2566	-0.733928	0.275324	-2.66568	0.00768321	0.144961
ver	115.357	0.722519	0.27131	2.66307	0.00774314	0.145079
Dak1	7197.83	0.454665	0.171016	2.65861	0.00784629	0.146583
trn	945.155	0.47739	0.179591	2.6582	0.00785585	0.146583
CG4596	1021.52	-0.497142	0.187076	-2.65744	0.00787373	0.146614
CG4297	266.193	-0.691457	0.260691	-2.6524	0.0079921	0.147047
Ino80	67.4666	-0.756754	0.284953	-2.65572	0.00791399	0.147047
CG44247	4173.22	0.559042	0.210827	2.65167	0.00800956	0.147047
blw	43279.4	0.418512	0.157912	2.65029	0.0080423	0.147047
Ref1	1760.26	-0.594537	0.223982	-2.65439	0.00794509	0.147047
pinta	71.1963	0.749898	0.282904	2.65071	0.00803227	0.147047
CG7069	63.8865	0.761929	0.287162	2.6533	0.00797082	0.147047
mRpL12	1028.98	0.48265	0.181914	2.65318	0.00797385	0.147047
CG15537	6665.48	0.458303	0.172929	2.65024	0.00804356	0.147047
CG4572	562.235	0.552983	0.208806	2.64831	0.00808959	0.14759
ND-13B	2305.22	0.509583	0.192767	2.64352	0.0082049	0.149392
E23	16.3959	-0.628771	0.238447	-2.63694	0.00836568	0.149727
mod(mdg4)	3308.1	-0.432889	0.164057	-2.63865	0.00832372	0.149727
CG33098	18.2536	-0.614522	0.232965	-2.63783	0.00834376	0.149727
hbn	152.883	-0.725054	0.274661	-2.63981	0.00829515	0.149727
CG17233	984.658	-0.53363	0.202432	-2.6361	0.00838658	0.149727
ND-20	6041.45	0.444357	0.168573	2.636	0.00838906	0.149727
CG9016	131.612	0.690257	0.261422	2.64039	0.00828107	0.149727
CG4250	88.9804	0.747675	0.283199	2.6401	0.00828809	0.149727
Cog3	412.639	0.56707	0.214897	2.6388	0.00831998	0.149727
SsRbeta	921.146	0.499759	0.189209	2.6413	0.00825876	0.149727
CG2199	437.739	-0.594626	0.225836	-2.633	0.00846354	0.149831
CG6903	933.995	-0.527892	0.200535	-2.63242	0.00847787	0.149831
Ack-like	1494.75	-0.515434	0.195678	-2.6341	0.00843613	0.149831
Poxn	93.0222	-0.733393	0.278469	-2.63366	0.00844708	0.149831
CG14459	551.012	-0.652447	0.2478	-2.63296	0.00846451	0.149831
Rpe	145.477	0.71879	0.273194	2.63106	0.00851183	0.150137
Flacc	1069.88	-0.581689	0.221372	-2.62765	0.00859773	0.151288
fog	99.2756	-0.744392	0.283347	-2.62714	0.00861057	0.151288
Cbp53E	40354.9	0.434955	0.165692	2.62508	0.00866284	0.151911
porin	28939.5	0.419146	0.159789	2.62312	0.0087128	0.152491
wake	1430.12	-0.476972	0.182465	-2.61405	0.00894772	0.1563
Csk	1599.31	-0.478132	0.183063	-2.61185	0.00900537	0.157003
Nph	581.716	0.535908	0.205256	2.61093	0.00902965	0.157123
mahj	188.937	-0.697239	0.267505	-2.60645	0.00914852	0.158885
CG9572	31.7137	0.717213	0.275328	2.60494	0.00918916	0.159285
CG3328	31.3104	-0.704921	0.270773	-2.60336	0.00923141	0.159711
CG7139	581.384	-0.510852	0.196327	-2.60204	0.00926715	0.160022
CG11597	207.126	0.675525	0.260066	2.59752	0.00939008	0.161836
Taf4	1280.92	-0.564093	0.217329	-2.59557	0.00944348	0.162446
Sccpdh1	1472.94	0.487278	0.18787	2.5937	0.00949493	0.16302
CG33303	1306.95	0.492592	0.189994	2.59268	0.00952327	0.163197
CG9657	779.486	-0.731655	0.282278	-2.59196	0.00954296	0.163224
myo	158.2	-0.692545	0.267275	-2.59113	0.00956608	0.16331
glec	3319.55	-0.561512	0.216869	-2.58918	0.00962051	0.16393
Ldsdh1	78.4884	-0.741713	0.286612	-2.58786	0.00965732	0.164247
Srpk79D	648.865	-0.575334	0.22239	-2.58705	0.00968012	0.164325
svp	133.956	-0.690059	0.267646	-2.57825	0.00993023	0.16794
Gcn2	409.657	0.610306	0.236695	2.57845	0.00992437	0.16794
lncRNA:CR44951	35.2854	0.720111	0.279586	2.57563	0.0100057	0.168274
svr	10585.5	0.414167	0.161156	2.56997	0.0101707	0.168274
dikar	1705.4	-0.493426	0.191883	-2.57149	0.0101262	0.168274
Sema1b	1317.04	-0.468135	0.182208	-2.56924	0.0101922	0.168274
ND-42	6348.36	0.405613	0.157824	2.57004	0.0101688	0.168274
Rm62	13325.5	-0.573605	0.223194	-2.56998	0.0101703	0.168274
CCAP	226.935	0.578446	0.224476	2.57687	0.00996991	0.168274
IscU	14114.5	0.428836	0.166637	2.57348	0.0100682	0.168274
CG10809	1390.66	-0.471288	0.183084	-2.57416	0.0100484	0.168274
Jarid2	2472.57	-0.472964	0.183923	-2.57154	0.0101248	0.168274
asrij	534.677	0.547647	0.213007	2.57103	0.0101398	0.168274
mEFTs	1740.06	0.471817	0.183491	2.57134	0.0101306	0.168274
Vsx2	123.712	-0.696875	0.271227	-2.56934	0.0101892	0.168274
Timp	210.073	-0.640991	0.249633	-2.56774	0.0102365	0.168697
CG31849	534.675	0.565667	0.220397	2.56658	0.0102707	0.168951
CG4607	62.242	0.733245	0.285997	2.56382	0.0103528	0.169269
MED25	302.125	-0.673862	0.262753	-2.56462	0.0103288	0.169269
CG7800	18.6926	-0.578847	0.225678	-2.56492	0.01032	0.169269
CG8778	294.7	0.631196	0.246233	2.56341	0.0103649	0.169269
ND-B14.5B	2431.33	0.500742	0.195621	2.55975	0.0104747	0.170752
mRpL19	798.131	0.524359	0.2051	2.5566	0.0105701	0.171997
GstO2	603.452	0.530223	0.207622	2.55379	0.0106557	0.172799
CG16935	1521.49	0.518462	0.203022	2.55373	0.0106577	0.172799
Slob	4033.42	-0.487015	0.190756	-2.55308	0.0106776	0.172813
acj6	533.842	-0.596847	0.233834	-2.55245	0.010697	0.172816
nsl1	1935.94	-0.457236	0.179454	-2.54793	0.0108363	0.174035
CG32706	432.895	0.578434	0.226999	2.54818	0.0108287	0.174035
CG30053	89.4254	0.726931	0.28535	2.54751	0.0108495	0.174035
sens-2	36.7643	0.724635	0.284432	2.54766	0.0108448	0.174035
ND-AGGG	1084.47	0.483657	0.189931	2.54649	0.0108812	0.174235
CG10098	3098.15	0.408652	0.160599	2.54455	0.010942	0.174652
UQCR-11	4405.95	0.421652	0.165716	2.54442	0.010946	0.174652
CG6769	614.76	-0.519202	0.204315	-2.54118	0.0110478	0.175656
CG12730	546.148	-0.577682	0.227299	-2.54151	0.0110375	0.175656
CG13634	76.3654	-0.729454	0.28723	-2.53962	0.0110974	0.176134
wgn	59.0216	-0.728715	0.287293	-2.53648	0.0111973	0.177408
CG6073	104.235	-0.702986	0.277217	-2.53587	0.011217	0.177409
GluRIA	1748.13	-0.457293	0.180677	-2.53099	0.011374	0.179578
EloC	2178.26	0.445566	0.176127	2.52979	0.011413	0.179878
PheRS-m	1529.98	0.437932	0.173175	2.52884	0.0114441	0.180055
Cyp6w1	46.4068	-0.711436	0.281518	-2.52715	0.0114993	0.180296
ND-ASHI	3690.72	0.443937	0.175646	2.52744	0.0114896	0.180296
ND-SGDH	3738.41	0.431273	0.170806	2.52493	0.0115721	0.181122
mRpS11	744.076	0.475844	0.188615	2.52283	0.0116413	0.18189
mRpL27	652.041	0.521312	0.20677	2.52122	0.011695	0.18217
CG31548	27.5229	-0.60213	0.238953	-2.51987	0.0117399	0.18217
CG42671	1161.05	-0.530843	0.210578	-2.52088	0.011706	0.18217
CG6845	313.181	0.654995	0.259871	2.52046	0.0117201	0.18217
heph	8775.63	-0.59743	0.23723	-2.51836	0.0117902	0.182637
elm	4675.31	0.439822	0.174712	2.51741	0.0118223	0.18282
santa-maria	71.4513	-0.722767	0.287346	-2.51532	0.0118925	0.183592
CG10508	1268.02	-0.494072	0.196769	-2.51093	0.0120415	0.184075
Pcyt2	200.409	-0.689093	0.274382	-2.51144	0.012024	0.184075
CG8243	597.892	-0.500479	0.199171	-2.5128	0.0119776	0.184075
Pgant3	399.229	-0.54745	0.218039	-2.51079	0.0120461	0.184075
Uba4	328.095	0.612678	0.243728	2.51377	0.0119448	0.184075
CG43108	68.8938	0.721231	0.287233	2.51096	0.0120404	0.184075
CG42238	903.605	-0.566429	0.22599	-2.50643	0.0121957	0.184179
ND-19	3103.03	0.470223	0.187581	2.50677	0.0121841	0.184179
Hydr1	479.11	-0.561986	0.223955	-2.50937	0.0120948	0.184179
DIP-zeta	437.976	0.583927	0.232796	2.50832	0.0121306	0.184179
CG13674	28.6471	-0.697261	0.278181	-2.5065	0.0121933	0.184179
EMRE	3823.85	0.455671	0.181543	2.50999	0.0120736	0.184179
Drice	165.474	-0.643288	0.256638	-2.50659	0.0121901	0.184179
Rgk1	638.201	-0.599676	0.239317	-2.50578	0.0122181	0.184209
Ndae1	903.487	-0.518073	0.207003	-2.50274	0.0123237	0.185301
D	2021.15	-0.446642	0.178477	-2.50251	0.0123315	0.185301
whd	211.221	-0.678448	0.271197	-2.50168	0.0123605	0.185355
tko	1337.85	0.456542	0.182527	2.50123	0.0123762	0.185355
dsx	78.9676	0.715106	0.28627	2.49801	0.0124892	0.186429
ND-15	3082.69	0.452729	0.181195	2.49858	0.0124692	0.186429
Eip74EF	237.599	-0.630055	0.252478	-2.49548	0.0125786	0.187454
CG42813	1207.61	0.501117	0.201271	2.48976	0.0127829	0.18894
cg	8140.95	-0.466519	0.187211	-2.49194	0.0127047	0.18894
Dl	49.2804	-0.711021	0.285455	-2.49083	0.0127445	0.18894
Tango1	750.614	-0.52767	0.211899	-2.4902	0.012767	0.18894
CG5937	200.972	0.640642	0.257169	2.49113	0.0127339	0.18894
Pitslre	5146.89	-0.490485	0.197109	-2.48839	0.0128322	0.189358
CG8369	1587.6	-0.713766	0.286953	-2.48739	0.0128683	0.189582
CG30285	55.5162	-0.712998	0.287402	-2.48084	0.0131073	0.192548
yps	2377.71	-0.581002	0.234263	-2.48013	0.0131336	0.192548
Gpb5	631.219	0.506551	0.204224	2.48037	0.0131246	0.192548
nompB	54.6148	-0.712411	0.287373	-2.47905	0.0131733	0.192817
SP1029	218.685	-0.648673	0.261859	-2.47718	0.0132425	0.193204
CG6044	13554.4	0.372586	0.150386	2.47753	0.0132294	0.193204
CG32225	4513.72	0.398468	0.161025	2.47456	0.0133399	0.194311
mRpL13	356.335	0.55813	0.22565	2.47343	0.0133824	0.194616
CG32100	607.658	-0.518977	0.209988	-2.47146	0.0134561	0.195373
CG2016	945.754	-0.575855	0.233124	-2.47016	0.0135052	0.195771
CG14207	3064.64	0.419044	0.169945	2.46577	0.013672	0.196845
Btk29A	538.01	0.54623	0.221495	2.46611	0.0136591	0.196845
CG7379	1416.12	-0.450941	0.182855	-2.46612	0.0136585	0.196845
TrpA1	210.746	0.674481	0.273585	2.46534	0.0136883	0.196845
Vha14-1	5810.96	0.425329	0.172485	2.46589	0.0136675	0.196845
SIFaR	228.292	0.587124	0.238272	2.46409	0.0137362	0.197221
CG9775	4167.09	-0.459698	0.186797	-2.46095	0.0138569	0.198008
CG12010	133.769	0.638501	0.259399	2.46146	0.0138371	0.198008
SMC1	801.468	-0.452748	0.183949	-2.46127	0.0138447	0.198008
cathD	4692.31	0.417272	0.169776	2.45778	0.0139798	0.198509
CG1146	24.0092	-0.646044	0.262704	-2.45921	0.0139243	0.198509
CG13325	107.975	-0.670233	0.272662	-2.45811	0.0139671	0.198509
Vinc	23.8292	-0.626433	0.254805	-2.45848	0.0139527	0.198509
Hakai	279.396	-0.548615	0.223333	-2.45649	0.0140303	0.198886
Chchd3	3130.94	0.420621	0.171265	2.45597	0.0140504	0.198886
pix	5299.38	0.437268	0.178385	2.45126	0.0142358	0.201076
CG42240	937.566	-0.58022	0.236737	-2.45091	0.0142497	0.201076
Clamp	1125.48	-0.443731	0.181268	-2.44792	0.0143682	0.201803
DNApol-epsilon255	49.9215	0.697279	0.284843	2.44794	0.0143676	0.201803
Gapdh1	14645.3	0.374098	0.152795	2.44836	0.014351	0.201803
Ntmt	409.133	0.530468	0.216806	2.44674	0.0144156	0.202154
B52	6164.86	-0.549008	0.224469	-2.44581	0.0144525	0.20226
mio	166.493	-0.613969	0.251068	-2.44543	0.0144679	0.20226
ND-18	4763.5	0.407896	0.166873	2.44435	0.0145114	0.202554
CG9689	49.0579	-0.65625	0.268636	-2.4429	0.0145698	0.203055
da	2080.19	-0.431117	0.176627	-2.44083	0.0146537	0.20391
Nf-YC	900.612	-0.460363	0.188907	-2.43698	0.0148107	0.205777
lncRNA:CR43148	419.432	-0.556313	0.228456	-2.4351	0.0148879	0.206215
Jafrac2	177.52	0.614466	0.252306	2.4354	0.0148753	0.206215
CG13685	2951.82	-0.436462	0.179466	-2.432	0.0150156	0.206358
CG10365	356.846	-0.576442	0.236901	-2.43326	0.0149637	0.206358
stck	951.962	-0.432806	0.177924	-2.43254	0.0149935	0.206358
CG5934	1118.22	0.451267	0.185487	2.43287	0.0149796	0.206358
MED1	454.518	-0.509421	0.209507	-2.43153	0.0150353	0.206358
CG12910	60.3824	0.697054	0.286585	2.43228	0.0150041	0.206358
Dyb	2479.56	-0.486185	0.200186	-2.42866	0.0151546	0.207365
CG7430	6978.88	0.392467	0.161595	2.4287	0.0151531	0.207365
CG7024	102.331	0.694556	0.286071	2.42791	0.0151859	0.20748
CG10959	179.947	-0.614938	0.25362	-2.42465	0.0153233	0.20904
Jheh1	31.6888	-0.637814	0.263128	-2.42397	0.0153517	0.209112
tth	506.921	-0.587011	0.242304	-2.42262	0.0154091	0.209577
CG10731	454.216	0.510093	0.210669	2.4213	0.015465	0.210021
Hsp67Ba	594.143	0.561922	0.232195	2.42004	0.0155187	0.210435
lncRNA:CR44598	71.3866	0.690178	0.285524	2.41723	0.0156391	0.210487
yin	14.3739	-0.581798	0.240677	-2.41734	0.0156345	0.210487
wdp	25.5404	-0.635722	0.262913	-2.41799	0.0156063	0.210487
CycE	39.1532	0.688937	0.284936	2.41787	0.0156118	0.210487
apolpp	232.561	-0.571609	0.236413	-2.41784	0.015613	0.210487
LBR	97.777	-0.658783	0.272791	-2.41497	0.0157364	0.211481
ScsbetaA	7691.52	0.382643	0.158499	2.41416	0.0157716	0.211639
lncRNA:CR44023	173.622	-0.618162	0.256451	-2.41045	0.015933	0.213487
CG18420	17.7304	0.609524	0.253393	2.40545	0.0161524	0.214355
Ir76a	612.663	-0.498171	0.207038	-2.40618	0.0161204	0.214355
Socs36E	1054.92	-0.480603	0.19985	-2.40481	0.0161807	0.214355
CG15547	389.277	0.521282	0.21678	2.40466	0.0161876	0.214355
CG14989	59701.5	0.413229	0.171767	2.40576	0.0161391	0.214355
robo3	1943.96	-0.473118	0.196648	-2.40591	0.0161323	0.214355
unc	11.9501	-0.54058	0.224563	-2.40725	0.0160731	0.214355
croc	211.107	-0.628206	0.261181	-2.40525	0.0161614	0.214355
mEFTu1	2882.58	0.403592	0.1679	2.40376	0.0162273	0.214567
CG10562	41.8144	-0.675703	0.281277	-2.40227	0.0162936	0.21487
CG8679	452.292	0.617622	0.257109	2.40218	0.0162978	0.21487
CG11722	870.081	0.456739	0.190255	2.40066	0.0163656	0.215448
Eh	9.73615	0.486013	0.202681	2.39792	0.0164883	0.21632
vkg	180.953	-0.675288	0.281606	-2.39798	0.0164856	0.21632
CoRest	1177.88	-0.482211	0.201124	-2.39758	0.0165036	0.21632
CG10195	105.435	0.653803	0.272961	2.39523	0.0166101	0.217085
Cdk7	357.232	0.535335	0.223483	2.39542	0.0166014	0.217085
Ugt49B1	80.2724	-0.687693	0.287262	-2.39396	0.0166678	0.217524
blp	341.477	0.54432	0.227456	2.39307	0.0167079	0.217733
bonsai	649.065	0.484887	0.202726	2.39184	0.0167643	0.217838
Dad1	546.014	0.49069	0.205197	2.39131	0.0167883	0.217838
Dsk	1680.05	0.466574	0.195045	2.39214	0.0167505	0.217838
nub	170.781	0.659017	0.275655	2.39073	0.0168147	0.217867
mRpL32	736.49	0.460811	0.192946	2.38828	0.0169273	0.219012
GstO1	62.0847	0.686526	0.287555	2.38746	0.0169651	0.219075
CG12926	57.166	-0.685525	0.287176	-2.38713	0.0169807	0.219075
wds	565.739	-0.541095	0.226753	-2.38627	0.0170202	0.219272
bib	106.483	-0.677669	0.284091	-2.38539	0.0170609	0.219483
CG14982	1830.11	-0.488176	0.205083	-2.38038	0.0172948	0.222176
CG4404	832.377	-0.473676	0.199036	-2.37985	0.0173197	0.222179
mAChR-A	2122.16	-0.487503	0.205105	-2.37684	0.0174614	0.223047
CG6325	526.619	0.505641	0.212651	2.37779	0.0174167	0.223047
ND-13A	3439.42	0.411216	0.172974	2.37733	0.0174383	0.223047
Gs1l	2427.75	0.412002	0.173461	2.37518	0.0175402	0.223737
CG13220	1578.79	0.435922	0.183676	2.37333	0.0176287	0.224343
CG43103	11.2085	0.526149	0.22171	2.37314	0.0176374	0.224343
gas	40.4411	0.66539	0.280485	2.37228	0.0176786	0.22455
pnt	144.631	-0.666757	0.281178	-2.3713	0.0177255	0.22483
Obp56h	80.1157	-0.680977	0.28733	-2.37002	0.0177872	0.225296
CG4882	2092.31	0.395821	0.167062	2.36931	0.0178211	0.22541
CG33332	76.1436	0.664447	0.280504	2.36876	0.0178478	0.225432
CG8641	1320.35	-0.475091	0.200697	-2.3672	0.0179232	0.226068
CG8929	4776.85	-0.504174	0.213141	-2.36545	0.0180079	0.226524
Cyt-c1	13166	0.379425	0.160405	2.36542	0.0180095	0.226524
Irk2	591.605	-0.640323	0.270807	-2.36451	0.0180542	0.226769
Manf	1173.88	0.440402	0.186432	2.36226	0.0181637	0.227828
TyrRS	805.44	0.456562	0.193424	2.36042	0.0182542	0.228645
CG30389	3024.29	-0.426198	0.180951	-2.35532	0.0185068	0.231488
ATPsynC	80302.3	0.403036	0.1713	2.3528	0.0186325	0.232739
CG17776	586.094	0.48775	0.207405	2.35168	0.0186891	0.232801
Deaf1	4019.07	-0.508751	0.216331	-2.35173	0.0186864	0.232801
Rbf	419.021	-0.506434	0.215552	-2.34947	0.0187999	0.23386
CG4622	412.07	-0.524087	0.223157	-2.34851	0.0188485	0.234141
SF2	2582.4	-0.486893	0.207545	-2.34596	0.0189782	0.235428
Det	172.576	0.60304	0.25731	2.34363	0.0190971	0.236579
Peritrophin-A	16.8101	0.565089	0.241273	2.34212	0.0191746	0.236889
CG5377	541.558	0.506823	0.216387	2.34221	0.0191701	0.236889
CG30184	21.7855	0.615563	0.263213	2.33865	0.0193538	0.238671
Sln	1167.96	-0.433149	0.185281	-2.33779	0.0193982	0.238671
rush	528.209	-0.484372	0.207181	-2.33791	0.0193919	0.238671
row	757.032	-0.48353	0.206929	-2.3367	0.0194548	0.239043
DNApol-alpha180	15.7777	0.553883	0.237529	2.33186	0.019708	0.241825
lncRNA:CR43883	8.01492	-0.440393	0.188991	-2.33023	0.0197942	0.241897
Pdhb	4720.76	0.366487	0.157275	2.33022	0.0197943	0.241897
ImpL2	968.608	0.624105	0.267746	2.33096	0.0197554	0.241897
CG12299	989.669	-0.481984	0.206899	-2.32956	0.0198295	0.242
ND-PDSW	4814.12	0.409006	0.175616	2.32898	0.0198599	0.242044
SPARC	227.055	-0.647115	0.27817	-2.32633	0.0200009	0.243434
lncRNA:CR44597	59.9787	0.667989	0.287525	2.32324	0.0201663	0.244079
velo	874.333	-0.443657	0.19098	-2.32306	0.0201762	0.244079
Ankle2	360.482	-0.513656	0.221128	-2.32288	0.0201854	0.244079
CG1965	1520.75	-0.453327	0.195163	-2.32282	0.0201891	0.244079
Kua	104.631	0.65492	0.281945	2.32287	0.0201863	0.244079
CG6227	159.921	-0.602142	0.259294	-2.32224	0.0202201	0.244128
Arp1	1702.21	0.408454	0.17594	2.32155	0.0202569	0.244246
TBPH	3559.22	-0.397052	0.171228	-2.31884	0.0204035	0.245358
CCT7	634.114	0.474428	0.204564	2.31921	0.0203835	0.245358
CG12576	2437.43	-0.378994	0.163554	-2.31724	0.0204907	0.245402
Fatp3	12.346	-0.474882	0.204931	-2.31728	0.0204886	0.245402
Pgant4	10.7115	0.476497	0.205672	2.31678	0.0205158	0.245402
Spase25	799.624	0.444204	0.191675	2.31748	0.0204774	0.245402
mad2	51.9582	0.657106	0.283728	2.31597	0.0205599	0.245604
HDAC6	354.876	-0.534155	0.230718	-2.31518	0.020603	0.245793
Cp190	1404.63	-0.432399	0.186819	-2.31454	0.0206381	0.245888
Cht2	33.3289	-0.61197	0.264537	-2.31336	0.0207028	0.246334
CG3556	7215.37	0.449279	0.194281	2.31251	0.0207493	0.246562
Hrs	829.378	-0.490044	0.212389	-2.3073	0.0210384	0.249475
CG17078	813.684	-0.471229	0.204252	-2.30709	0.0210497	0.249475
fabp	210.921	0.561273	0.243419	2.30579	0.0211222	0.250006
RNASEK	9394.87	0.395346	0.171718	2.3023	0.0213181	0.251995
Men	6530.03	0.361637	0.157342	2.29842	0.0215381	0.253702
CG8726	4613.4	-0.391172	0.170203	-2.29826	0.0215468	0.253702
CG2162	2298.14	-0.370014	0.160933	-2.29918	0.0214948	0.253702
CG31036	10.8052	-0.508088	0.221249	-2.29646	0.0216498	0.254252
nerfin-2	61.2141	-0.633606	0.275874	-2.29672	0.0216348	0.254252
Scm	916.859	-0.470437	0.205024	-2.29454	0.0217595	0.255208
ND-51	7596.96	0.378948	0.165271	2.29289	0.0218542	0.255987
Scsalpha1	11352.9	0.358297	0.156376	2.29125	0.021949	0.256764
Syx4	44.3847	-0.645132	0.281651	-2.29054	0.0219902	0.256913
prominin-like	4052.32	-0.453559	0.198209	-2.28829	0.0221209	0.257441
CG13001	444.693	-0.571166	0.249576	-2.28855	0.0221058	0.257441
bma	1292.4	-0.518888	0.226712	-2.28875	0.0220937	0.257441
Got1	1384.3	-0.457177	0.200054	-2.28526	0.0222974	0.258827
CG10177	9.19898	-0.393966	0.172372	-2.28556	0.0222802	0.258827
lncRNA:CR46006	732.006	-0.526249	0.230554	-2.28254	0.0224573	0.258831
twin	2599.7	-0.4349	0.190566	-2.28215	0.0224805	0.258831
REPTOR	1983.84	-0.52199	0.228703	-2.28239	0.0224662	0.258831
CG31678	1436.82	0.464989	0.203839	2.28116	0.0225391	0.258831
ND-39	7926.18	0.371617	0.16292	2.28098	0.0225496	0.258831
Aven	250.623	0.577267	0.25309	2.28088	0.0225556	0.258831
P5cr	1542.86	0.411766	0.18026	2.28429	0.0223547	0.258831
beat-Ia	1224.51	0.393646	0.172417	2.2831	0.0224245	0.258831
CG42633	54.1234	0.655103	0.286866	2.28365	0.022392	0.258831
lncRNA:CR44753	118.922	0.620089	0.272636	2.27442	0.0229407	0.25925
CG17754	1056.34	-0.452631	0.199087	-2.27353	0.022994	0.25925
cav	417.762	0.520852	0.228989	2.27457	0.0229319	0.25925
CG30423	2176.89	0.401714	0.176285	2.27878	0.0226803	0.25925
CG11447	457.566	0.465653	0.204683	2.275	0.0229061	0.25925
jeb	17377.9	0.565611	0.248362	2.27737	0.0227642	0.25925
Ugt301D1	41.2308	-0.629507	0.276464	-2.27699	0.0227868	0.25925
Fic	591.509	-0.508237	0.223342	-2.2756	0.0228699	0.25925
PDZ-GEF	1385.57	-0.460904	0.202603	-2.27491	0.022911	0.25925
Act42A	2761.98	0.429326	0.188402	2.27878	0.0226799	0.25925
mRpS25	1218.74	0.450508	0.197681	2.27896	0.0226695	0.25925
btv	13.3593	-0.536408	0.235751	-2.27531	0.0228871	0.25925
CG34132	551.164	0.45524	0.20018	2.27415	0.0229569	0.25925
LPCAT	126.203	0.593852	0.261167	2.27384	0.0229757	0.25925
CG7841	777.32	0.453184	0.19938	2.27297	0.0230282	0.259311
Lrpprc2	285.71	0.588528	0.259038	2.27197	0.0230881	0.25934
Stt3B	917.116	0.455058	0.200287	2.27203	0.0230846	0.25934
CG10650	297.277	0.55461	0.244329	2.26993	0.0232118	0.260404
Arfip	512.739	-0.500795	0.220808	-2.26801	0.0233285	0.261389
CG5323	379.287	0.539133	0.2378	2.26717	0.0233796	0.261637
Mef2	1186.74	-0.413538	0.182529	-2.26561	0.0234754	0.26174
DOR	2552.45	-0.419482	0.185127	-2.26591	0.0234568	0.26174
CG30172	2849.21	0.440679	0.194508	2.2656	0.0234757	0.26174
SLIRP2	128.513	0.632693	0.279326	2.26507	0.0235084	0.261781
CG12316	861.63	-0.411191	0.181677	-2.2633	0.0236169	0.26202
alrm	848.155	-0.601428	0.265707	-2.2635	0.0236047	0.26202
5-HT1B	502.92	-0.47033	0.207799	-2.2634	0.0236113	0.26202
nolo	4168.31	0.384663	0.170133	2.26096	0.0237618	0.263304
CG33296	56.3837	-0.630124	0.278834	-2.25985	0.0238304	0.263706
Cyp6a13	16.5024	-0.573462	0.253808	-2.25943	0.0238565	0.263706
Pyroxd1	512.88	0.49993	0.221557	2.25643	0.0240434	0.265448
AstC	2213.56	0.38418	0.170456	2.25384	0.0242064	0.266921
bsh	129.413	-0.619166	0.274948	-2.25194	0.0243259	0.267585
CG1316	4378.66	-0.432066	0.191834	-2.25229	0.0243041	0.267585
CG10804	8136.73	0.380932	0.169267	2.25048	0.0244182	0.268274
Cap-H2	741.232	-0.469927	0.209224	-2.24605	0.0247007	0.271047
CG9253	538.601	0.454359	0.202337	2.24556	0.0247323	0.271065
Snap24	101.774	-0.632431	0.281903	-2.24344	0.0248687	0.272229
CG34386	51.6786	-0.581795	0.259573	-2.24135	0.0250032	0.27337
path	1854.22	0.430505	0.192223	2.23961	0.0251163	0.274153
exex	161.227	0.63315	0.282776	2.23905	0.0251524	0.274153
RpL39	2386.28	0.469695	0.209793	2.23885	0.0251658	0.274153
Pfrx	950.124	-0.501569	0.224265	-2.2365	0.0253189	0.275156
Hsc70-5	2673.27	0.395395	0.176773	2.23674	0.0253032	0.275156
CG3071	184.788	-0.571103	0.255451	-2.23566	0.0253739	0.275423
GatB	482.004	0.44399	0.198678	2.23472	0.025436	0.275761
cyc	478.633	-0.507171	0.226998	-2.23426	0.0254661	0.275761
Cchl	3896.27	0.395708	0.177161	2.23361	0.0255087	0.275891
Ptx1	294.347	0.562255	0.251795	2.23298	0.02555	0.275949
Tep2	16.554	-0.472856	0.211796	-2.2326	0.0255752	0.275949
Pkc53E	5907.97	-0.43308	0.194149	-2.23065	0.0257041	0.276593
l(2)k14505	1471.12	0.398681	0.178708	2.2309	0.0256875	0.276593
bab2	452.678	-0.503682	0.225835	-2.23031	0.0257268	0.276593
lncRNA:CR43856	54.8318	-0.64025	0.287534	-2.2267	0.0259676	0.276951
Moca-cyp	2793.82	-0.462671	0.20775	-2.22706	0.0259432	0.276951
Sirt2	819.441	0.426469	0.191392	2.22825	0.0258639	0.276951
feo	40.8366	0.605653	0.271696	2.22916	0.0258036	0.276951
ATPsynB	12103	0.353056	0.158547	2.22683	0.0259589	0.276951
SdhB	4538.27	0.376858	0.169253	2.22659	0.0259747	0.276951
CG31808	11104.5	0.414933	0.186274	2.22753	0.0259116	0.276951
CG5676	4996.55	0.364557	0.163933	2.22382	0.0261603	0.278601
upd2	13.0301	0.434654	0.195619	2.22194	0.0262877	0.279628
CG31675	16.1663	0.50052	0.225808	2.21657	0.0266524	0.283174
Smyd4-1	198.702	-0.568424	0.256624	-2.21501	0.0267596	0.283792
mRpL44	687.611	0.474047	0.214047	2.21469	0.0267812	0.283792
gry	508.256	-0.520073	0.234865	-2.21435	0.0268048	0.283792
CG34355	1590.87	-0.459741	0.207751	-2.21295	0.0269013	0.284479
Sms	1771.22	0.380682	0.172135	2.21154	0.0269986	0.284842
mus301	65.5346	0.635463	0.287327	2.21164	0.0269918	0.284842
RpS13	5107.63	0.381727	0.172678	2.21063	0.0270615	0.285172
CG2767	116.342	0.602812	0.272758	2.21006	0.0271007	0.285252
Pal2	21098	0.379654	0.171889	2.20871	0.0271947	0.285909
Thor	24.1816	0.542491	0.245773	2.20729	0.0272941	0.28662
RpL3	4170.15	0.377266	0.171097	2.20498	0.0274554	0.28682
CG30373	733.334	0.445248	0.201906	2.20523	0.0274382	0.28682
SdhD	5033.49	0.362151	0.16426	2.20474	0.027472	0.28682
CG2918	3103.39	0.360984	0.1636	2.20651	0.0273483	0.28682
AGO3	27.3123	0.602971	0.273342	2.20593	0.0273892	0.28682
OdsH	17.1844	0.566011	0.256812	2.20399	0.027525	0.287042
CG31191	879.4	-0.51492	0.233717	-2.20317	0.0275826	0.287311
CG33229	782.193	-0.475516	0.216315	-2.19826	0.0279306	0.2896
Vrp1	3406.41	-0.375149	0.17062	-2.19874	0.0278964	0.2896
fl(2)d	3018.21	-0.40046	0.182146	-2.19857	0.0279087	0.2896
Sem1	695.453	0.447377	0.203424	2.19924	0.027861	0.2896
Pdi	2854.64	0.426492	0.194409	2.1938	0.0282502	0.292287
Arr1	23.7099	-0.558674	0.254668	-2.19373	0.0282546	0.292287
CG42676	347.982	-0.47863	0.218278	-2.19275	0.0283254	0.292685
CG3558	494.241	-0.484171	0.220935	-2.19146	0.0284182	0.293308
Ptr	14.6819	-0.522298	0.238447	-2.19042	0.0284937	0.293752
Arpc3A	1895.62	0.409227	0.187032	2.18801	0.028669	0.295019
mAChR-B	625.477	-0.466657	0.213297	-2.18783	0.028682	0.295019
scrib	1939.72	-0.467532	0.213756	-2.18722	0.0287264	0.295052
CG30109	424.031	0.462518	0.211496	2.18689	0.0287505	0.295052
CG32512	43.4215	-0.628518	0.287484	-2.18627	0.0287957	0.295181
UQCR-C2	9242.59	0.334126	0.152878	2.18558	0.0288465	0.295366
foxo	79.8508	0.627098	0.287502	2.1812	0.029169	0.297655
p24-1	1053.2	0.410134	0.187971	2.1819	0.0291172	0.297655
Ddr	744.107	-0.432141	0.19812	-2.1812	0.0291684	0.297655
Nplp1	11167	0.390082	0.178897	2.18048	0.0292218	0.297858
Tfb4	162.309	0.572906	0.262855	2.17955	0.0292909	0.298225
Smg5	4653.46	-0.390869	0.179433	-2.17836	0.0293795	0.29879
lncRNA:CR46003	70.5925	-0.613568	0.281908	-2.17648	0.0295191	0.299873
CG17786	205.665	-0.572819	0.263277	-2.17572	0.029576	0.300113
Lon	923.399	0.41295	0.189845	2.1752	0.0296153	0.300175
ewg	1674.47	-0.412616	0.189775	-2.17423	0.0296875	0.300439
Raf	1975.76	-0.374583	0.172304	-2.17396	0.0297079	0.300439
Neurl4	654.818	-0.447978	0.206131	-2.17327	0.02976	0.300629
Snx16	248.042	-0.563717	0.259526	-2.1721	0.0298482	0.300847
tj	50.7396	-0.587021	0.270247	-2.17217	0.0298432	0.300847
qtc	2937.95	0.353748	0.162924	2.17125	0.0299123	0.301157
CG14853	3953.42	-0.366729	0.168939	-2.17078	0.029948	0.301181
Vkor	94.7061	0.595007	0.274406	2.16835	0.0301324	0.302698
CG6180	1448.35	0.38034	0.175487	2.16734	0.0302087	0.302741
Uba5	305.813	0.513847	0.237127	2.16697	0.0302372	0.302741
SA	962.78	-0.431545	0.199111	-2.16736	0.0302077	0.302741
CG5188	221.769	0.560943	0.258939	2.16631	0.0302876	0.302909
KCNQ	248.973	-0.546309	0.252309	-2.16524	0.0303691	0.303389
ThrRS	3242.26	0.362956	0.167715	2.16413	0.0304543	0.303568
CG14185	54.3838	0.61955	0.286272	2.1642	0.030449	0.303568
fz	651.845	-0.423985	0.196053	-2.16261	0.0305715	0.304401
Cul5	391.338	-0.511796	0.236711	-2.16211	0.0306096	0.304444
kud	222.369	0.519621	0.2406	2.15969	0.0307966	0.305968
mRpS18C	581.047	0.432641	0.200436	2.1585	0.0308888	0.306365
Sos	574.855	-0.509048	0.235856	-2.1583	0.0309045	0.306365
Ugt302K1	22.7629	-0.572765	0.26548	-2.15747	0.030969	0.306668
lncRNA:CR43661	66.4188	0.619389	0.287531	2.15417	0.0312271	0.307537
CG5004	283.238	-0.516729	0.239841	-2.15446	0.031204	0.307537
CG11892	72.121	-0.619245	0.287362	-2.15493	0.0311675	0.307537
CG16959	8.78576	0.425717	0.197483	2.15572	0.0311058	0.307537
Drep1	1457.24	-0.403232	0.187112	-2.15502	0.03116	0.307537
WASp	1154.36	-0.489693	0.227485	-2.15264	0.0313472	0.308049
Trx-2	3067.65	0.380328	0.176672	2.15274	0.0313391	0.308049
CG16711	1930.88	-0.401306	0.186489	-2.1519	0.0314053	0.308189
CG13332	81.8471	0.607189	0.282262	2.15116	0.0314639	0.308189
lz	14.0372	-0.512187	0.238063	-2.15147	0.0314389	0.308189
CG7166	4181.56	-0.412005	0.1916	-2.15034	0.0315285	0.308488
MagR	1577.37	0.388465	0.180805	2.14853	0.0316719	0.309555
mRpS14	688.167	0.424284	0.198252	2.14013	0.0323445	0.315106
CG4467	2820.67	-0.43961	0.205342	-2.14087	0.0322845	0.315106
CG1578	1618.42	-0.437317	0.204338	-2.14017	0.0323412	0.315106
omd	209.73	-0.566198	0.264717	-2.13888	0.0324451	0.315746
Lim1	2815.5	-0.453631	0.212238	-2.13737	0.032568	0.3166
CG31705	1352.46	-0.605025	0.283248	-2.13602	0.0326774	0.316698
Hexo1	632.107	0.43038	0.201453	2.13638	0.0326486	0.316698
bi	925.84	-0.487704	0.228331	-2.13595	0.0326833	0.316698
CG8245	4981.24	0.36495	0.170986	2.13439	0.0328111	0.317543
Tim8	2149.37	0.380953	0.178514	2.13402	0.0328408	0.317543
l(3)psg2	425.508	-0.452163	0.211927	-2.13358	0.0328775	0.317558
CG6347	34.8933	0.603204	0.282913	2.13211	0.0329974	0.317697
CG15890	12.0031	-0.425315	0.199459	-2.13234	0.0329792	0.317697
emc	6254.54	-0.37815	0.177305	-2.13277	0.0329437	0.317697
CG8031	391.179	0.464522	0.217966	2.13117	0.0330752	0.318107
CG12768	386.217	-0.466429	0.219135	-2.1285	0.0332956	0.319885
l(1)G0469	1032.52	-0.565397	0.265796	-2.12719	0.0334045	0.319911
E(z)	596.968	-0.413871	0.194559	-2.12722	0.0334018	0.319911
Mcm3	73.8946	-0.606255	0.284982	-2.12735	0.0333913	0.319911
CG11099	3600.64	-0.397685	0.187126	-2.12523	0.0335675	0.320459
Spt	69.7533	-0.610826	0.287475	-2.1248	0.0336036	0.320459
Dronc	169.333	-0.564114	0.265359	-2.12585	0.0335156	0.320459
aub	99.6735	0.599978	0.282355	2.1249	0.0335947	0.320459
CG1246	14.4093	0.512886	0.241439	2.12429	0.033646	0.320525
scny	1611.73	-0.380059	0.179079	-2.12229	0.033813	0.321776
Vps8	287.182	-0.488121	0.230125	-2.12111	0.0339125	0.322383
mRpL18	747.143	0.413065	0.194946	2.11887	0.0341013	0.323837
CG33506	346.731	0.455346	0.214983	2.11806	0.03417	0.324148
CG10283	522.807	-0.454433	0.214677	-2.11683	0.0342745	0.324799
ATPsynbeta	38000.1	0.337423	0.159526	2.11516	0.0344165	0.325121
CG8460	450.325	0.473093	0.223641	2.11541	0.0343948	0.325121
Gpdh1	7664.52	0.329983	0.155967	2.11573	0.0343678	0.325121
CG42322	3472.46	-0.431156	0.204057	-2.11292	0.0346079	0.325209
Csas	149.336	-0.59339	0.280659	-2.11428	0.0344917	0.325209
Cpr65Ec	11.7538	0.480704	0.22755	2.11252	0.0346419	0.325209
upSET	1576.74	-0.421771	0.199583	-2.11327	0.034578	0.325209
cep290	51.7991	0.606458	0.287051	2.11272	0.0346252	0.325209
CG42445	15.7273	-0.489448	0.231548	-2.11381	0.0345316	0.325209
CG31475	1594.81	-0.394631	0.186972	-2.11064	0.0348033	0.325371
GABPI	3515.94	0.344646	0.163261	2.111	0.0347719	0.325371
HIPP1	2070.38	-0.355656	0.168478	-2.11099	0.034773	0.325371
N	279.21	-0.542893	0.257098	-2.11162	0.0347192	0.325371
CG32815	3274.61	-0.36573	0.17341	-2.10904	0.0349407	0.326318
SIDL	408.16	-0.452998	0.21493	-2.10765	0.0350611	0.327105
mRpS28	1088.19	0.450597	0.213881	2.10677	0.0351377	0.327481
Tim9a	423.456	0.451375	0.214451	2.10479	0.0353095	0.328404
snRNP-U1-70K	632.057	-0.541546	0.257262	-2.10503	0.0352883	0.328404
ND-MWFE	248.903	0.50115	0.238286	2.10314	0.0354531	0.329401
CTPsyn	2135.95	-0.368864	0.175469	-2.10216	0.0355394	0.329862
ghi	1432.64	0.39941	0.190101	2.10104	0.0356372	0.330431
CG14075	103.544	0.58131	0.276854	2.0997	0.0357551	0.331184
CG10361	32.1936	-0.543602	0.259018	-2.0987	0.0358429	0.331657
CG5758	6752.84	-0.34479	0.16449	-2.09612	0.0360718	0.333433
Ufc1	473.272	0.463473	0.221164	2.0956	0.0361174	0.333514
Mdh2	11880.5	0.341778	0.163213	2.09405	0.0362551	0.334443
Saf-B	3347.59	-0.484317	0.23156	-2.09154	0.0364796	0.336171
pdm3	1256.4	-0.510684	0.244356	-2.08992	0.0366253	0.337169
Amph	1880.94	-0.389726	0.18657	-2.0889	0.0367163	0.337663
CG8878	1387.15	-0.431777	0.206847	-2.08742	0.0368504	0.338552
squ	8.22562	0.380658	0.182521	2.08556	0.0370188	0.338933
Uev1A	2664.54	0.346523	0.166122	2.08596	0.0369825	0.338933
CG11539	158.777	0.572786	0.274733	2.08489	0.0370796	0.338933
Sdhaf3	218.751	0.534821	0.256476	2.08527	0.0370448	0.338933
ppk29	153.303	0.549862	0.263555	2.08633	0.0369486	0.338933
Prip	14.7239	-0.510148	0.244888	-2.08319	0.0372342	0.339842
CG8777	340.164	-0.452309	0.217146	-2.08297	0.0372543	0.339842
CG31342	299.105	-0.546113	0.262432	-2.08097	0.0374368	0.341162
TTLL4A	2419.02	-0.444741	0.21381	-2.08007	0.037519	0.341541
GC	497.865	0.431959	0.207732	2.0794	0.0375802	0.341541
mRpS30	1132.73	0.449643	0.21625	2.07928	0.0375919	0.341541
CG9302	232.384	0.519331	0.249987	2.07743	0.037762	0.342742
Rab27	1053.83	-0.421971	0.203197	-2.07666	0.0378327	0.34295
HLH4C	112.472	0.580499	0.279576	2.07636	0.0378608	0.34295
CG42233	556.298	-0.418808	0.20187	-2.07465	0.0380194	0.343955
noc	1280.17	-0.41315	0.199172	-2.07434	0.0380479	0.343955
mRpS35	814.574	0.40783	0.196679	2.07358	0.0381185	0.344248
Pvr	190.639	0.511189	0.246641	2.0726	0.0382091	0.344553
mle	2449.83	-0.371311	0.17917	-2.0724	0.0382286	0.344553
Ets97D	337.028	-0.490981	0.237023	-2.07145	0.0383171	0.345007
mRpL37	904.554	0.394917	0.190724	2.07062	0.038394	0.345355
CG14650	1388.05	-0.378682	0.183046	-2.06878	0.0385669	0.346565
Sccpdh2	301.522	0.487484	0.235732	2.06796	0.0386438	0.346757
usp	1766.71	-0.387504	0.187405	-2.06773	0.0386651	0.346757
CG30110	32.672	-0.496627	0.240396	-2.06587	0.0388406	0.347985
side-VIII	1908.78	-0.396006	0.191759	-2.06513	0.0389112	0.348272
CG43340	24.345	-0.536676	0.259985	-2.06426	0.038993	0.348285
CG5830	2064.27	-0.450282	0.218127	-2.06431	0.0389885	0.348285
CG32486	5490.85	-0.350711	0.169927	-2.06389	0.0390283	0.348285
CG15747	711.182	-0.385879	0.187051	-2.06296	0.0391162	0.348381
sel	270.367	0.473837	0.229653	2.06327	0.039087	0.348381
lncRNA:CR44663	24.9064	-0.559573	0.271423	-2.06163	0.0392433	0.349168
Nmdar1	1370.84	0.369815	0.179489	2.06038	0.0393625	0.34954
Lim3	418.797	-0.504179	0.244693	-2.06045	0.0393551	0.34954
dj-1beta	1575.64	0.360761	0.175209	2.05903	0.0394918	0.350344
CG7718	369.398	0.481938	0.234385	2.05618	0.0397648	0.35242
Acyp2	547.683	0.442352	0.215295	2.05464	0.0399139	0.353049
CG12056	467.128	0.443613	0.215898	2.05474	0.0399046	0.353049
CG2017	2060.93	-0.355539	0.173686	-2.04702	0.0406557	0.353766
CG32066	1620.7	-0.41507	0.202572	-2.049	0.0404623	0.353766
CG14408	4242.59	-0.355956	0.173832	-2.0477	0.040589	0.353766
Cyp4g15	263.52	-0.584913	0.284925	-2.05287	0.0400854	0.353766
Octbeta1R	3949.58	-0.39945	0.19489	-2.04962	0.0404013	0.353766
CG7506	488.199	0.444742	0.217268	2.04697	0.0406609	0.353766
CG3548	1141.52	-0.42071	0.205313	-2.04911	0.0404511	0.353766
Not3	3052.44	-0.365559	0.178302	-2.05023	0.040342	0.353766
Prosbeta4	791.662	0.385344	0.18806	2.04905	0.0404575	0.353766
CG4455	33.8422	-0.572501	0.279531	-2.04808	0.0405523	0.353766
CG5850	183.707	-0.518823	0.253221	-2.0489	0.0404724	0.353766
CG7872	275.334	-0.508997	0.248554	-2.04783	0.0405766	0.353766
CCT2	1058.65	0.376666	0.183874	2.04851	0.0405104	0.353766
CG32772	1543.31	-0.38425	0.187683	-2.04734	0.0406247	0.353766
CG6041	467.095	-0.491044	0.239287	-2.05212	0.0401582	0.353766
Mcm5	26.0631	-0.505645	0.246303	-2.05294	0.0400783	0.353766
Act79B	260.726	-0.499512	0.244017	-2.04704	0.0406539	0.353766
lncRNA:CR43608	35.6089	0.583394	0.285272	2.04504	0.0408504	0.354772
Cyp28c1	16.3871	-0.484953	0.237141	-2.045	0.0408552	0.354772
CG1827	426.943	0.423449	0.207162	2.04405	0.0409486	0.355242
CG6621	419.465	-0.493127	0.241397	-2.0428	0.0410719	0.355628
RhoGAP18B	58.1895	-0.547884	0.268186	-2.04293	0.0410598	0.355628
Prosbeta7	1233.61	0.410648	0.201081	2.0422	0.0411319	0.355636
CG13954	742.944	-0.479857	0.234994	-2.042	0.0411515	0.355636
Sidpn	634.496	0.475918	0.233281	2.04011	0.0413398	0.356921
ND-23	4912.11	0.36863	0.180802	2.03886	0.0414643	0.357654
CG45218	74.3399	0.579001	0.284141	2.03772	0.0415779	0.358292
CG8677	3068.09	-0.371693	0.182508	-2.03658	0.0416919	0.358932
CG13921	719.967	-0.442763	0.217719	-2.03365	0.0419868	0.359216
Hf	22.9214	-0.470856	0.231436	-2.0345	0.0419014	0.359216
CG8389	429.321	-0.459775	0.225914	-2.03517	0.0418335	0.359216
CG10979	520.841	-0.441033	0.216884	-2.0335	0.042002	0.359216
CG12391	1123.98	-0.388066	0.190838	-2.03349	0.0420033	0.359216
CG6094	430.636	0.461746	0.227035	2.03381	0.0419706	0.359216
mEFG1	704.965	0.380111	0.186804	2.03481	0.04187	0.359216
lncRNA:CR45128	22.5221	-0.542539	0.267109	-2.03115	0.0422395	0.360097
Su(var)3-3	390.005	-0.476037	0.234347	-2.03133	0.0422214	0.360097
Etf-QO	126.839	-0.541395	0.266455	-2.03184	0.0421695	0.360097
CG8248	2264.57	-0.351029	0.172845	-2.03089	0.0422659	0.360097
CG18213	230.948	0.50867	0.250545	2.03025	0.0423308	0.36031
Zn72D	1540.32	-0.372998	0.183999	-2.02717	0.0426448	0.362242
CG6310	56.4215	0.580319	0.286316	2.02685	0.0426781	0.362242
dimm	47.9062	0.51625	0.254649	2.0273	0.0426314	0.362242
CG8176	1099.51	-0.423279	0.208992	-2.02534	0.0428327	0.363213
CG4462	28.566	-0.560385	0.276816	-2.0244	0.042929	0.363689
Myb	3023.87	-0.322356	0.15975	-2.01788	0.0436042	0.367149
jar	1412.86	-0.416527	0.206287	-2.01916	0.0434705	0.367149
CG7324	2078.01	-0.344397	0.170688	-2.0177	0.043622	0.367149
CG18469	22.0352	0.511842	0.253584	2.01843	0.0435463	0.367149
shtd	87.3988	0.58041	0.287531	2.0186	0.0435293	0.367149
Cyp6a2	39.8901	-0.570607	0.282788	-2.01779	0.0436134	0.367149
mbc	285.903	-0.534934	0.264959	-2.01893	0.0434948	0.367149
ETHR	38.399	0.54298	0.269299	2.01627	0.0437719	0.368067
RpL12	2981.17	0.404177	0.200693	2.01391	0.0440193	0.368436
eEF1delta	1014.48	0.388446	0.193083	2.01181	0.0442398	0.368436
CG11858	248.331	0.495117	0.245917	2.01335	0.0440778	0.368436
CRIF	971.777	0.400424	0.19906	2.01158	0.0442646	0.368436
CG12502	1579.58	-0.414798	0.205863	-2.01493	0.0439124	0.368436
CG15908	545.802	0.400307	0.198879	2.01281	0.0441342	0.368436
Fbxl4	398.277	-0.489712	0.243175	-2.01382	0.0440282	0.368436
brv3	149.614	0.540823	0.268732	2.0125	0.0441673	0.368436
SF1	354.027	-0.484584	0.240557	-2.01442	0.0439651	0.368436
Hmu	1382.68	0.418433	0.207641	2.01517	0.0438867	0.368436
CG42394	1291.99	0.450532	0.223906	2.01215	0.0442038	0.368436
CG16952	2092.06	-0.390614	0.194468	-2.00863	0.0445768	0.370694
MBD-like	608.548	-0.421057	0.209735	-2.00757	0.0446892	0.371287
CG17734	4617.55	0.33003	0.164534	2.00585	0.0448727	0.372468
CG5541	129.193	-0.548593	0.273567	-2.00533	0.0449276	0.372582
CG13365	837.778	0.391327	0.195238	2.00436	0.0450317	0.373102
CG5946	3174.26	0.320497	0.16003	2.00273	0.0452063	0.373863
dsf	85.3875	0.564532	0.281862	2.00286	0.0451921	0.373863
ena	925.31	-0.464211	0.231929	-2.00152	0.0453363	0.373863
CG10376	588.992	-0.486892	0.243193	-2.00208	0.0452763	0.373863
mRpL49	682.013	0.433377	0.216521	2.00154	0.0453338	0.373863
Ugalt	327.785	-0.43713	0.218435	-2.00119	0.0453719	0.373863
CG12991	1088.55	-0.373931	0.186939	-2.00029	0.0454694	0.374193
kek6	793.772	-0.422543	0.211266	-2.00005	0.0454948	0.374193
Or63a	384.552	-0.487345	0.243715	-1.99965	0.0455386	0.374212
asRNA:CR43426	117.982	-0.531472	0.265931	-1.99853	0.0456589	0.374767
Traf6	689.051	-0.410526	0.205442	-1.99825	0.0456891	0.374767
CG15209	231.178	-0.571863	0.286249	-1.99778	0.0457404	0.374847
ltl	22.0839	0.507628	0.254215	1.99685	0.0458419	0.375338
CG30105	128.82	0.538939	0.269988	1.99616	0.0459166	0.375609
CG7135	85.9961	-0.555788	0.278603	-1.99491	0.0460529	0.376383
CG33331	345.953	0.445179	0.223331	1.99336	0.0462217	0.376401
Atg16	318.801	-0.479448	0.240519	-1.99339	0.0462186	0.376401
CG4908	620.363	0.39741	0.199361	1.99342	0.0462159	0.376401
CG3281	381.878	-0.429864	0.215569	-1.99409	0.0461423	0.376401
tral	4413.41	-0.428972	0.215406	-1.99146	0.0464301	0.377339
Rpn11	1151.9	0.368825	0.185162	1.9919	0.0463819	0.377339
Mdr49	36.4237	0.538155	0.270271	1.99117	0.0464623	0.377339
Or45a	572.262	-0.432682	0.217347	-1.99075	0.0465086	0.377376
CG10681	243.551	0.492068	0.247319	1.98961	0.0466345	0.378057
Mnn1	8270.89	-0.374366	0.188199	-1.98921	0.0466784	0.378074
Gel	546.496	-0.461915	0.23228	-1.98861	0.0467442	0.378268
CG7239	514.516	-0.410972	0.206857	-1.98675	0.0469506	0.379598
lid	2038.68	-0.369643	0.186159	-1.98563	0.0470739	0.380255
Adgf-D	483.403	-0.540945	0.272866	-1.98246	0.047428	0.382431
Cdc16	200.105	-0.520808	0.262673	-1.98272	0.0473983	0.382431
P58IPK	554.518	0.399487	0.201666	1.98094	0.0475986	0.383122
mRpL3	809.775	0.378763	0.191169	1.9813	0.0475577	0.383122
Prp3	978.8	-0.361004	0.182422	-1.97895	0.0478216	0.384575
CG5903	5072.87	0.337227	0.170527	1.97756	0.0479784	0.384839
Sf3b3	118.402	-0.549469	0.277772	-1.97813	0.0479136	0.384839
e(y)3	671.089	-0.399076	0.201806	-1.97753	0.0479823	0.384839
CG14274	821.613	0.3996	0.202295	1.97533	0.0482308	0.386488
CG3568	421.148	0.448868	0.227341	1.97442	0.048334	0.386972
l(1)G0193	848.127	-0.433186	0.219503	-1.97349	0.04844	0.387477
didum	1035.76	-0.430966	0.21847	-1.97265	0.048535	0.387894
crm	245.773	-0.499889	0.253698	-1.97041	0.0487917	0.3896
CG33270	11.0608	0.465074	0.236121	1.96964	0.0488798	0.389959
PH4alphaEFB	1166.79	-0.356651	0.18128	-1.96741	0.0491364	0.390957
CG5455	645.66	-0.437598	0.222568	-1.96613	0.0492832	0.390957
GlyRS	1036.07	0.369075	0.187737	1.96592	0.049308	0.390957
CG7920	4396.39	0.323073	0.164171	1.96791	0.0490787	0.390957
mRpL46	499.985	0.436323	0.221827	1.96696	0.0491882	0.390957
Klp31E	375.365	-0.47506	0.241443	-1.96759	0.0491151	0.390957
Las	955.138	0.353663	0.179845	1.96648	0.0492429	0.390957
Ptp4E	510.975	-0.470673	0.239614	-1.96429	0.0494963	0.391213
NHP2	252.291	0.495773	0.252388	1.96432	0.0494926	0.391213
l(3)neo43	451.526	0.434137	0.221032	1.96414	0.0495136	0.391213
CG13933	875.737	-0.380367	0.193585	-1.96485	0.0494311	0.391213
Inx2	429.53	-0.54277	0.276419	-1.96358	0.049579	0.391388
Vha36-1	4833.85	0.356897	0.18194	1.96162	0.0498069	0.392844
CCT5	832.884	0.392039	0.200189	1.95834	0.05019	0.393883
Phax	195.953	0.487842	0.249121	1.95825	0.0502004	0.393883
CG14757	3355.56	0.33416	0.170609	1.95864	0.0501555	0.393883
CG2064	160.716	0.528418	0.269823	1.95839	0.0501845	0.393883
Ns4	557.133	-0.411119	0.209812	-1.95946	0.0500584	0.393883
Atg4a	456.186	-0.433322	0.221156	-1.95935	0.0500718	0.393883
Lmpt	762.928	0.373332	0.190727	1.95741	0.0502987	0.394057
kin17	467.869	-0.409152	0.209037	-1.95732	0.0503097	0.394057
Pnn	984.568	0.350807	0.179291	1.95663	0.0503906	0.394348
CG7102	38.7509	0.559021	0.285816	1.95588	0.0504798	0.394488
Esyt2	509.135	-0.425971	0.217806	-1.95574	0.0504959	0.394488
NfI	1482.68	-0.412706	0.211203	-1.95407	0.050693	0.394663
CG30122	1651.69	-0.38655	0.197729	-1.95495	0.0505896	0.394663
baf	445.999	0.430875	0.220439	1.95462	0.0506282	0.394663
RpS5a	3101.38	0.36167	0.185069	1.95425	0.050672	0.394663
Tsp29Fb	53.7224	0.561068	0.287218	1.95345	0.0507659	0.394889
sNPF	14317.5	-0.340061	0.17416	-1.95258	0.0508699	0.395358
CG5174	3351.93	0.339417	0.174013	1.95053	0.0511129	0.396223
CG11426	21.4775	-0.477138	0.24455	-1.95108	0.0510472	0.396223
l(2)03659	51.6395	-0.555969	0.285032	-1.95055	0.0511105	0.396223
sei	2687.04	-0.313984	0.161047	-1.94965	0.0512181	0.396359
Asx	641.392	-0.442564	0.226969	-1.94988	0.05119	0.396359
CG8289	1914.88	-0.340214	0.174688	-1.94755	0.0514683	0.397954
CG3803	1032.64	0.376461	0.193375	1.94679	0.0515599	0.398321
ear	1295.36	-0.35765	0.183773	-1.94615	0.0516369	0.398575
CG3337	444.022	0.40897	0.210354	1.9442	0.0518709	0.39957
CG9399	1305.95	0.34192	0.175854	1.94434	0.0518551	0.39957
RIOK1	194.361	-0.480346	0.24713	-1.9437	0.0519322	0.39957
Bili	2047.16	-0.375352	0.193127	-1.94356	0.0519491	0.39957
CG10600	1942.34	-0.370572	0.190734	-1.94287	0.0520313	0.39957
mRpS2	762.344	0.382478	0.196828	1.94321	0.0519912	0.39957
CG10494	215.925	-0.493412	0.254071	-1.94203	0.0521341	0.399937
PIG-U	653.639	0.406798	0.209501	1.94175	0.0521676	0.399937
CG10384	1054.49	-0.444807	0.229207	-1.94064	0.0523022	0.400296
RpL18A	3859.28	0.38547	0.198669	1.94027	0.0523474	0.400296
btsz	561.259	-0.441072	0.227291	-1.94056	0.0523111	0.400296
gig	388.289	-0.407877	0.210261	-1.93987	0.0523959	0.400328
Agpat2	294.212	0.461083	0.237779	1.93913	0.0524861	0.400678
stumps	95.6367	-0.553199	0.285357	-1.93862	0.0525472	0.400806
CG30197	289.121	-0.541612	0.279563	-1.93735	0.0527028	0.401653
rho-5	1265.09	-0.364391	0.188187	-1.93632	0.0528284	0.401932
CycC	421.248	0.435863	0.225076	1.93651	0.0528048	0.401932
Fbl6	910.276	-0.385972	0.199441	-1.93527	0.0529574	0.402236
armi	414.858	0.460667	0.238	1.93557	0.0529201	0.402236
Dscam3	1277.06	-0.415312	0.214908	-1.93251	0.053296	0.403458
PK2-R1	349.213	0.465721	0.240986	1.93257	0.0532898	0.403458
CG31324	1313.58	-0.429309	0.222151	-1.93251	0.053297	0.403458
CG16903	432.588	-0.423339	0.21895	-1.9335	0.0531746	0.403458
lncRNA:CR44396	75.6666	-0.548725	0.284022	-1.93198	0.0533622	0.403613
Sec8	1085.92	-0.345839	0.179187	-1.93005	0.0536011	0.405081
Nadsyn	697.491	-0.362122	0.187683	-1.92943	0.053677	0.405315
CG12065	181.95	-0.510642	0.264733	-1.92889	0.0537441	0.405482
chn	5802.7	-0.39635	0.205528	-1.92845	0.0537993	0.40556
ssx	5048.17	-0.372477	0.193287	-1.92707	0.0539708	0.40601
Rbp1	3852.43	-0.427125	0.221689	-1.92668	0.054019	0.40601
Strip	859.059	-0.355095	0.184319	-1.92653	0.0540388	0.40601
CG6700	5320.24	-0.452622	0.234862	-1.92718	0.0539569	0.40601
Set2	300.192	-0.445665	0.231393	-1.92601	0.0541028	0.406153
Tsc1	608.902	-0.392653	0.203995	-1.92482	0.054252	0.406935
Larp4B	1334	0.339651	0.176702	1.92216	0.0545855	0.407489
Lrp4	7934.82	0.314676	0.163726	1.92196	0.0546104	0.407489
eya	109.781	-0.552254	0.287327	-1.92204	0.0546003	0.407489
Pfdn5	1096.06	0.375996	0.195691	1.92138	0.0546843	0.407489
tow	3634.64	-0.418832	0.21792	-1.92195	0.0546117	0.407489
CG14232	987.09	-0.397816	0.20678	-1.92386	0.0543721	0.407489
CG17167	305.134	-0.444289	0.231187	-1.92178	0.054634	0.407489
Hsc20	234.613	0.456106	0.237388	1.92136	0.0546868	0.407489
CG11899	99.2678	0.53156	0.277121	1.91815	0.0550919	0.410169
Eno	19718.5	0.290292	0.151401	1.91738	0.0551903	0.410446
Jheh3	39.9246	-0.478009	0.249334	-1.91714	0.05522	0.410446
CG32686	21.6211	0.474034	0.247316	1.91672	0.0552739	0.410509
CG7611	1554.33	-0.365529	0.190786	-1.91591	0.0553767	0.410597
Ube3a	505.571	-0.462283	0.241273	-1.91602	0.0553626	0.410597
CG12929	209.058	0.470999	0.246062	1.91415	0.0556009	0.410694
CG15202	25.8867	0.523482	0.273359	1.915	0.0554931	0.410694
RpLP2	3864.04	0.361623	0.188888	1.91448	0.0555586	0.410694
cwo	470.711	-0.449863	0.235035	-1.91402	0.0556172	0.410694
Yp1	13.1471	0.423527	0.221246	1.91428	0.0555845	0.410694
CG1275	1696.39	0.462091	0.241497	1.91344	0.0556918	0.410909
Hasp	30701.3	0.30236	0.158068	1.91284	0.0557682	0.411137
fok	1553.93	-0.37779	0.197601	-1.91189	0.0558909	0.411705
CG15725	57.6207	-0.54894	0.287186	-1.91145	0.055947	0.411783
mub	4917.67	-0.549455	0.287559	-1.91076	0.056036	0.412102
CG12402	920.706	-0.355557	0.186265	-1.90888	0.0562781	0.413546
CG18809	785.481	-0.416375	0.218213	-1.90811	0.0563772	0.413937
CG6689	521.949	-0.405593	0.212718	-1.90672	0.0565569	0.414919
CARPA	1417.77	0.366767	0.192394	1.90633	0.0566077	0.414955
CG17896	628.243	-0.448154	0.235133	-1.90596	0.0566548	0.414963
CG11504	926.657	-0.399926	0.210075	-1.90373	0.0569448	0.416749
CG8080	232.993	-0.446977	0.235208	-1.90035	0.057387	0.418628
Atac3	485.184	-0.394547	0.207544	-1.90103	0.0572983	0.418628
Tao	1372.58	-0.44803	0.235749	-1.90045	0.0573743	0.418628
side-V	570.157	-0.369551	0.194367	-1.9013	0.0572623	0.418628
Ssdp	4996.49	-0.446745	0.235178	-1.8996	0.0574856	0.41901
CG9220	16.722	-0.453678	0.238884	-1.89916	0.0575435	0.419093
RanBPM	1052.04	-0.390968	0.206046	-1.89748	0.0577645	0.41924
CG5611	370.036	0.404209	0.213035	1.89739	0.0577769	0.41924
CG13617	8.54789	0.351252	0.185138	1.89724	0.0577958	0.41924
Nepl15	10.5167	-0.409616	0.215797	-1.89815	0.0576757	0.41924
AP-2sigma	2746.78	0.370384	0.195083	1.8986	0.057617	0.41924
Hsl	587.745	-0.370998	0.195623	-1.89649	0.0578948	0.419621
CG10340	2051.02	0.367465	0.193798	1.89613	0.0579432	0.419635
Nep4	74.4937	-0.541286	0.285591	-1.89532	0.05805	0.419784
Trxr-1	2476.4	0.358591	0.189217	1.89513	0.058075	0.419784
Phb2	4069.37	0.305392	0.161164	1.89491	0.0581038	0.419784
CG30344	406.718	-0.397299	0.209704	-1.89457	0.0581497	0.419784
lncRNA:CR45018	50.9916	-0.544277	0.287539	-1.89288	0.0583737	0.419892
vap	2155.4	-0.345571	0.182602	-1.89249	0.0584262	0.419892
dati	2783.02	-0.385991	0.204124	-1.89096	0.0586296	0.419892
bru1	858.024	-0.452416	0.23906	-1.89248	0.0584267	0.419892
CG8012	30.1591	-0.524015	0.276931	-1.89222	0.0584616	0.419892
CG10445	21.5762	0.4436	0.234529	1.89145	0.0585646	0.419892
CG4552	452.355	-0.411297	0.217326	-1.89253	0.0584198	0.419892
mRpL2	1204.25	0.33551	0.177418	1.89107	0.0586146	0.419892
Arr2	61.7137	-0.50195	0.265326	-1.89182	0.0585147	0.419892
bsf	1817.73	0.331903	0.175472	1.89149	0.0585595	0.419892
CG31100	17.6946	-0.415924	0.220119	-1.88954	0.0588194	0.420047
Cyp9f2	221.583	-0.520212	0.275331	-1.88941	0.0588373	0.420047
CG14102	200.368	-0.462084	0.244442	-1.89036	0.0587093	0.420047
sicily	587.201	0.382152	0.202249	1.88951	0.0588229	0.420047
lola	10557	-0.395804	0.209574	-1.88862	0.0589434	0.420076
Diap1	3325.19	-0.336533	0.178208	-1.88842	0.0589694	0.420076
Brf	85.1506	0.533939	0.282756	1.88834	0.0589808	0.420076
rad	4135.11	-0.424022	0.224854	-1.88577	0.059326	0.422201
CG8728	1384.97	0.319852	0.169667	1.88518	0.0594062	0.422439
CG5846	200.786	0.473272	0.251196	1.88408	0.0595547	0.422829
mRpL33	414.871	0.402718	0.21371	1.88441	0.059509	0.422829
Mical	898.432	-0.359712	0.191104	-1.88228	0.0597976	0.423555
CG10470	654.208	0.367066	0.195008	1.88232	0.0597928	0.423555
mRpL20	653.141	0.363711	0.193208	1.88249	0.0597695	0.423555
CG32280	673.99	-0.364893	0.193945	-1.88142	0.0599149	0.423721
kel	309.184	-0.444407	0.236195	-1.88153	0.0599001	0.423721
CG17739	56.2506	-0.532239	0.283078	-1.88019	0.0600828	0.424576
GstE3	14.8013	-0.436615	0.232332	-1.87927	0.060208	0.425128
CG14692	10.5054	-0.431298	0.229674	-1.87787	0.0603987	0.425808
CG41128	1409.86	0.359993	0.191686	1.87803	0.060377	0.425808
CG11781	527.807	0.396848	0.211562	1.8758	0.0606834	0.42731
mRpL35	603.454	0.416278	0.222051	1.8747	0.0608347	0.42731
SRm160	844.211	-0.469027	0.250081	-1.8755	0.0607238	0.42731
CG11414	903.031	-0.347665	0.185437	-1.87484	0.0608146	0.42731
TTLL3A	25.4849	-0.511125	0.27269	-1.87438	0.0608783	0.42731
CG31935	600.825	-0.374264	0.199687	-1.87425	0.0608956	0.42731
unk	4529.18	-0.440036	0.234977	-1.87268	0.0611124	0.427503
B4	2523.96	-0.333456	0.177975	-1.87362	0.0609835	0.427503
CG31676	528.964	-0.45143	0.240981	-1.8733	0.0610266	0.427503
Ttd14	3030.8	-0.31827	0.169939	-1.87285	0.0610894	0.427503
CG6405	70.9389	-0.533372	0.28521	-1.8701	0.0614696	0.429669
CG12869	13.3227	0.420941	0.225159	1.86952	0.06155	0.429898
sqa	13.7804	0.432072	0.231318	1.86787	0.0617804	0.431174
Scox	1321.23	0.352554	0.188889	1.86646	0.0619768	0.431544
CG41378	1145.77	0.337651	0.180899	1.86652	0.0619688	0.431544
Msp300	11738.4	0.436655	0.233884	1.86698	0.061905	0.431544
dx	16.8183	-0.47266	0.253707	-1.86302	0.0624595	0.43457
CG14879	58.4874	0.534651	0.287472	1.85984	0.0629086	0.435634
PHGPx	1275.62	0.374293	0.201319	1.8592	0.0629984	0.435634
PIP5K59B	7523.05	-0.399048	0.214633	-1.85921	0.062997	0.435634
CG31648	398.319	0.400006	0.214972	1.86074	0.0627811	0.435634
ZC3H3	1710.43	-0.386032	0.207516	-1.86025	0.06285	0.435634
Lapsyn	31.5659	-0.500293	0.268867	-1.86075	0.06278	0.435634
CG5742	678.444	-0.391647	0.210577	-1.85988	0.062903	0.435634
CG8399	21.2389	0.476601	0.256318	1.85941	0.0629691	0.435634
Sec15	412.112	0.422393	0.227324	1.85811	0.063153	0.435775
CG5532	958.779	0.381167	0.205145	1.85804	0.0631636	0.435775
ken	25.0421	-0.473824	0.254924	-1.85869	0.0630714	0.435775
Chro	1161.82	-0.359925	0.193845	-1.85677	0.0633439	0.435951
mgr	1158.99	0.329022	0.177259	1.85616	0.0634303	0.435951
pain	23.2665	-0.436951	0.235328	-1.85678	0.063343	0.435951
CG4679	1218.2	0.344904	0.185787	1.85645	0.0633897	0.435951
pds5	1088.9	-0.383605	0.20653	-1.85739	0.0632564	0.435951
Whamy	8.2059	-0.305111	0.164483	-1.85496	0.0636017	0.436796
Cf2	979.075	-0.443365	0.239271	-1.85298	0.063885	0.438076
mRpL50	1190.67	0.350308	0.189037	1.85312	0.0638654	0.438076
CG7059	590.216	-0.359104	0.193858	-1.85241	0.0639668	0.438304
lncRNA:CR44718	11.0034	-0.432691	0.233774	-1.85089	0.0641848	0.438747
CG5071	672.494	-0.420288	0.227395	-1.84827	0.0645626	0.438747
CG31523	793.143	-0.409001	0.22098	-1.85086	0.0641902	0.438747
Dis3l2	681.725	-0.372232	0.201155	-1.85047	0.0642452	0.438747
CG15312	2732.4	0.367193	0.1986	1.84891	0.0644707	0.438747
CG5555	1412.24	-0.337511	0.1823	-1.8514	0.0641117	0.438747
TrpRS-m	684.178	0.368757	0.199347	1.84982	0.0643391	0.438747
key	427.272	-0.421411	0.227883	-1.84924	0.0644229	0.438747
Spp	1234.14	0.372565	0.201577	1.84825	0.064566	0.438747
Ssb-c31a	1431.86	0.334478	0.180907	1.8489	0.0644724	0.438747
CG34200	523.412	0.395829	0.214096	1.84884	0.0644812	0.438747
CG31601	11.1429	0.362221	0.196295	1.84529	0.0649952	0.441332
CG9044	1247.66	-0.322006	0.174549	-1.84479	0.0650687	0.441499
stau	3811.27	0.29893	0.162194	1.84304	0.065323	0.44256
Dpck	589.594	0.380707	0.206546	1.84321	0.065299	0.44256
CCAP-R	327.676	0.415447	0.22558	1.84168	0.0655219	0.443326
CCT6	1271.76	0.343562	0.186557	1.8416	0.0655342	0.443326
Mes2	20.5447	-0.454683	0.247092	-1.84014	0.0657484	0.443446
GCC88	879.06	-0.357234	0.194072	-1.84073	0.0656617	0.443446
Als2	772.064	-0.35111	0.190703	-1.84113	0.0656018	0.443446
mRpL11	323.085	0.447136	0.242987	1.84016	0.0657443	0.443446
mRpS10	1028.95	0.339337	0.184514	1.83908	0.0659028	0.443948
CG32196	169.885	0.45623	0.248136	1.83863	0.0659693	0.443948
Reg-5	12.5127	-0.441635	0.240198	-1.83862	0.0659704	0.443948
CG31142	231.405	0.444828	0.242108	1.83731	0.0661644	0.444922
Tctp	1846.25	0.37078	0.201965	1.83586	0.0663779	0.445363
Six4	92.8959	-0.517404	0.281807	-1.83602	0.0663546	0.445363
RpL7A	3413.16	0.356245	0.194025	1.83607	0.0663466	0.445363
GPHR	1091.51	0.377077	0.205463	1.83526	0.066467	0.44563
Spn88Ea	42.2659	-0.526648	0.287207	-1.83369	0.0667003	0.446862
O-fut2	150.571	0.465783	0.254121	1.83292	0.0668152	0.4473
fzy	36.6451	0.480665	0.262376	1.83197	0.0669561	0.447912
CG8370	193.48	-0.479151	0.261629	-1.83141	0.0670387	0.448132
CG3448	40.3708	0.525951	0.28725	1.83099	0.0671027	0.448228
Est-6	7.7784	-0.299747	0.163765	-1.83035	0.0671974	0.448529
Nfs1	1392.31	0.351488	0.192111	1.82961	0.0673082	0.448937
pros	48350.4	-0.443159	0.242425	-1.82802	0.067546	0.45019
Graf	2143.63	-0.373662	0.204479	-1.82739	0.0676414	0.450341
sev	11.3182	-0.387232	0.211925	-1.82721	0.0676683	0.450341
CG12769	1812.62	-0.457393	0.250644	-1.82487	0.0680202	0.451352
mxt	1366.04	-0.349438	0.191424	-1.82546	0.0679313	0.451352
PIG-N	50.6243	-0.523927	0.287009	-1.82547	0.0679301	0.451352
Mur2B	36.1073	-0.514071	0.281666	-1.82511	0.0679845	0.451352
Tbc1d15-17	290.707	-0.450366	0.247116	-1.82249	0.0683812	0.452769
GAA1	1355.53	0.339905	0.186462	1.82292	0.0683152	0.452769
Toll-7	614.882	-0.402048	0.220606	-1.82247	0.0683841	0.452769
CG4839	80.0368	0.513944	0.28238	1.82005	0.068752	0.453211
Sox21a	72.6834	-0.521091	0.286271	-1.82027	0.0687179	0.453211
CG13373	206.77	-0.43816	0.240644	-1.82078	0.0686398	0.453211
Dcr-1	48.2986	0.519725	0.285395	1.82107	0.0685958	0.453211
mre11	554.532	0.361787	0.198656	1.82117	0.0685812	0.453211
RpL11	1468.73	0.400717	0.220167	1.82006	0.0687497	0.453211
Ephrin	613.879	-0.366893	0.201652	-1.81944	0.068845	0.453494
CycJ	512.236	0.37611	0.206853	1.81825	0.0690266	0.454358
CG16985	72.0913	0.515457	0.283671	1.8171	0.0692024	0.455184
RpS18	1737.53	0.399063	0.219664	1.8167	0.0692637	0.455255
Nedd8	713.771	0.367768	0.20251	1.81605	0.0693626	0.455574
e(r)	265.314	0.431395	0.237649	1.81526	0.0694836	0.456037
CG14883	1288.79	0.330278	0.182008	1.81463	0.0695808	0.456343
Cyp12a4	37.3944	-0.500498	0.275887	-1.81414	0.0696559	0.456504
Wsck	26.1218	-0.474312	0.26176	-1.81201	0.0699849	0.456723
CG13737	59.6275	0.517061	0.285226	1.81281	0.0698604	0.456723
Fs	85.9624	-0.513063	0.283249	-1.81135	0.0700871	0.456723
CG13623	675.49	0.35901	0.197955	1.81359	0.0697404	0.456723
AsnRS	1755.73	0.32781	0.18098	1.8113	0.0700939	0.456723
CG13390	328.571	0.447538	0.246938	1.81235	0.0699319	0.456723
CG13794	12.31	-0.418656	0.23111	-1.8115	0.0700632	0.456723
mRpL17	751.213	0.358908	0.198134	1.81145	0.070072	0.456723
lncRNA:CR44717	27.9709	-0.503006	0.278338	-1.80718	0.0707345	0.456942
cm	1175.36	0.317953	0.175911	1.80746	0.0706908	0.456942
CG7646	12464.7	-0.30252	0.167279	-1.80847	0.0705328	0.456942
GABA-B-R2	3030.98	-0.317617	0.175598	-1.80878	0.0704855	0.456942
Hel89B	830.252	-0.337257	0.186383	-1.80949	0.0703755	0.456942
Liprin-beta	228.472	-0.471912	0.260849	-1.80914	0.0704293	0.456942
PTP-ER	1622.3	-0.34261	0.189583	-1.80718	0.0707346	0.456942
CG31869	39.8071	-0.511438	0.282921	-1.80771	0.0706517	0.456942
chico	822.282	-0.345559	0.19091	-1.81007	0.0702856	0.456942
trus	1612.31	0.322471	0.178422	1.80735	0.0707073	0.456942
Stt3A	1022.36	0.321332	0.177533	1.80999	0.0702981	0.456942
CG33977	552.114	0.399876	0.221133	1.80831	0.0705587	0.456942
CG42390	17.1219	-0.433243	0.239792	-1.80675	0.0708019	0.457049
CG31161	46.8879	-0.519193	0.287433	-1.80631	0.0708699	0.457162
Edc3	1770.49	-0.384915	0.213164	-1.80572	0.0709614	0.457425
Rab6	1423.55	0.374568	0.207495	1.80519	0.0710448	0.457636
Ranbp16	3090.25	-0.343361	0.190271	-1.80458	0.0711398	0.457921
CG10341	234.483	-0.456686	0.253118	-1.80424	0.0711936	0.457941
mRpL28	1866.93	0.338088	0.1877	1.80121	0.071669	0.460671
Sin1	342.863	-0.40992	0.227776	-1.79966	0.0719145	0.461921
GlcAT-S	2158.08	0.298523	0.165966	1.79869	0.0720671	0.462243
Est-Q	22.8987	-0.440301	0.244758	-1.79892	0.0720312	0.462243
Fer1	1428.6	0.367689	0.204509	1.79791	0.0721907	0.462561
par-6	720.273	-0.365015	0.203076	-1.79743	0.0722681	0.462561
pzg	870.385	-0.394688	0.219666	-1.79677	0.0723728	0.462561
CG15478	155.252	-0.483654	0.269178	-1.79678	0.0723705	0.462561
CG17493	5165.69	0.290748	0.161804	1.79691	0.0723496	0.462561
ogre	696.164	-0.503049	0.280165	-1.79555	0.0725667	0.462847
CG8541	8.12498	0.368199	0.205071	1.79547	0.0725784	0.462847
mEFTu2	646.583	0.365284	0.20337	1.79616	0.0724696	0.462847
Prosalpha4	923.987	0.323411	0.180153	1.7952	0.0726226	0.462847
crn	379.173	-0.422303	0.235283	-1.79487	0.0726738	0.462847
Xbp1	4576.22	0.286651	0.159794	1.79388	0.0728323	0.463297
AANATL7	576.734	0.344077	0.191816	1.79379	0.072847	0.463297
CG9706	169.112	0.478657	0.266973	1.7929	0.0729882	0.463868
CG17129	13.4978	0.425335	0.237346	1.79205	0.0731253	0.464329
RpS21	811.408	0.404839	0.225984	1.79145	0.0732214	0.464329
Alg2	430.559	0.40257	0.224784	1.79092	0.0733057	0.464329
140up	468.323	0.380927	0.212708	1.79085	0.0733178	0.464329
RpS27A	3051.77	0.371975	0.207619	1.79163	0.0731929	0.464329
CG17806	223.231	-0.417438	0.233247	-1.78968	0.0735046	0.465058
CG13197	745.922	-0.343383	0.191896	-1.78942	0.0735467	0.465058
TTLL12	723.212	0.330063	0.184511	1.78885	0.0736388	0.465058
PHDP	200.2	-0.431577	0.241239	-1.789	0.0736141	0.465058
CG14641	2769.41	-0.328999	0.183972	-1.78831	0.0737263	0.465285
CG7702	130.111	-0.477674	0.267171	-1.7879	0.0737922	0.465375
CG4716	59.4434	-0.483936	0.270865	-1.78664	0.0739965	0.466338
CG10543	1243.76	-0.363703	0.203767	-1.78489	0.0742784	0.467788
Ir31a	10.425	0.390688	0.219023	1.78378	0.0744593	0.468035
CG15497	21.3065	0.467853	0.262271	1.78386	0.0744471	0.468035
mRpS5	2865.26	0.293672	0.164642	1.7837	0.074473	0.468035
RpL35	2924.72	0.363808	0.20405	1.78294	0.0745966	0.468168
CG14778	116.538	-0.47208	0.264778	-1.78293	0.074598	0.468168
Ets65A	427.705	-0.405493	0.227601	-1.7816	0.0748151	0.468711
TBC1D5	311.694	-0.416209	0.233678	-1.78113	0.074892	0.468711
Sox21b	361.97	-0.466684	0.262001	-1.78123	0.0748751	0.468711
mRpS7	747.73	0.374091	0.21001	1.7813	0.0748633	0.468711
Fcp1	1443.61	-0.32992	0.185309	-1.78038	0.0750141	0.46915
CG46025	24.0514	0.454579	0.255585	1.77858	0.0753082	0.470013
Usp12-46	465.508	0.365289	0.205366	1.77873	0.0752845	0.470013
GC1	1439.81	0.314299	0.176702	1.77869	0.0752908	0.470013
ArfGAP3	1249.79	-0.332707	0.187147	-1.77778	0.0754392	0.470018
CG9171	1000.93	-0.362923	0.204129	-1.77791	0.0754188	0.470018
18w	245.089	-0.450378	0.253359	-1.77763	0.0754652	0.470018
hdly	193.364	-0.497387	0.279931	-1.77682	0.0755979	0.47052
bai	893.832	0.353057	0.19877	1.7762	0.0756995	0.470654
CG6962	105.419	-0.481826	0.271386	-1.77542	0.0758279	0.470654
CG8004	1203.58	0.318693	0.179483	1.77562	0.0757956	0.470654
CG16798	9.30644	-0.363089	0.204441	-1.77601	0.0757314	0.470654
CG1503	57.8108	0.509874	0.287557	1.77312	0.0762085	0.472692
janA	237.201	0.438764	0.247848	1.7703	0.0766777	0.473422
Fancd2	104.604	0.503299	0.284294	1.77035	0.0766691	0.473422
DppIII	1550.23	0.323159	0.182521	1.77053	0.0766387	0.473422
RpL10Ab	5216.2	0.360815	0.203827	1.7702	0.0766933	0.473422
p23	3863.53	0.303964	0.171605	1.7713	0.076511	0.473422
CG10209	697.991	-0.385384	0.217653	-1.77063	0.0766221	0.473422
goe	66.4922	-0.504288	0.284575	-1.77207	0.0763823	0.473422
mgl	1170.24	-0.359834	0.203315	-1.76983	0.0767553	0.473482
mTerf3	265.909	0.466802	0.263803	1.76951	0.0768094	0.473492
su(r)	45.9297	-0.500834	0.283337	-1.76763	0.0771236	0.474781
Pfdn1	688.936	0.359053	0.2031	1.76787	0.077083	0.474781
CG30159	14.592	-0.40903	0.231523	-1.7667	0.0772789	0.475412
slbo	12.9721	0.389706	0.220674	1.76598	0.0773995	0.475831
CG13741	16.566	0.442717	0.251128	1.76292	0.0779148	0.478266
Rfx	767.076	-0.404744	0.229619	-1.76268	0.0779546	0.478266
CG13751	332.371	0.389759	0.22108	1.76298	0.0779041	0.478266
CG9328	5737.07	0.295358	0.167597	1.76231	0.0780164	0.478321
inaC	19.1078	0.45842	0.260256	1.76142	0.078167	0.478919
Col4a1	396.478	-0.463885	0.263519	-1.76035	0.0783486	0.478928
Art4	229.273	0.445594	0.253138	1.76028	0.0783595	0.478928
CG9886	307.452	-0.40743	0.231473	-1.76016	0.0783806	0.478928
CG34117	586.409	0.378564	0.215059	1.76028	0.0783605	0.478928
Asph	120.505	-0.476295	0.270741	-1.75923	0.0785389	0.479144
nito	233.249	-0.418186	0.237739	-1.75901	0.0785751	0.479144
CG5955	34.8926	-0.46682	0.265379	-1.75907	0.0785651	0.479144
CG10638	351.851	0.421624	0.240075	1.75622	0.0790511	0.479528
CG10960	4272.16	0.289644	0.164823	1.75731	0.0788658	0.479528
Flo1	1910.13	-0.32463	0.184907	-1.75564	0.0791496	0.479528
CG9422	386	-0.365064	0.20796	-1.75545	0.0791823	0.479528
CG6985	90.4371	0.497487	0.283475	1.75496	0.0792659	0.479528
CG16908	146.729	0.464348	0.264315	1.7568	0.078952	0.479528
CG42360	353.164	-0.37638	0.21434	-1.75599	0.0790896	0.479528
CG15628	4393.34	0.346115	0.197125	1.75581	0.0791202	0.479528
e	171.225	-0.404907	0.230673	-1.75533	0.0792027	0.479528
Ac76E	858.161	0.335564	0.191199	1.75505	0.0792504	0.479528
Ras64B	1012.81	0.317797	0.181091	1.75491	0.0792753	0.479528
VhaM9.7-a	9386.91	0.293419	0.167076	1.7562	0.0790534	0.479528
Suv3	588.004	0.381441	0.21751	1.75367	0.0794866	0.480163
CG2938	759.704	0.407891	0.232576	1.75379	0.0794657	0.480163
CG34250	590.149	0.391941	0.223541	1.75333	0.079545	0.480195
Pex14	891.615	0.361879	0.206504	1.75241	0.0797031	0.480827
put	1476.02	-0.377732	0.215679	-1.75136	0.0798837	0.481595
lncRNA:CR45759	48.6249	0.502528	0.287548	1.74763	0.0805275	0.482257
Pka-C1	7455.72	-0.48865	0.27951	-1.74824	0.0804232	0.482257
CG9391	1633.32	0.296589	0.169693	1.7478	0.080499	0.482257
CG30203	9.90635	-0.319318	0.182712	-1.74766	0.0805237	0.482257
Slip1	3465.48	-0.335396	0.191678	-1.74979	0.0801549	0.482257
CG5027	2241.23	-0.287393	0.164296	-1.74923	0.0802506	0.482257
Pex11	338.887	0.422966	0.241686	1.75006	0.0801072	0.482257
wit	1044.45	-0.323793	0.185019	-1.75005	0.080109	0.482257
Eip63F-1	1901.11	0.362916	0.207654	1.7477	0.0805158	0.482257
Dref	1579.62	-0.311757	0.178274	-1.74875	0.0803338	0.482257
ari-2	926.312	-0.362959	0.20779	-1.74676	0.0806784	0.482521
Cht10	130.175	0.471895	0.270112	1.74703	0.0806317	0.482521
lncRNA:CR44042	369.959	0.385564	0.220826	1.74601	0.0808087	0.482641
cno	643.223	-0.361701	0.207128	-1.74627	0.0807641	0.482641
CG11970	210.826	-0.457569	0.262108	-1.74572	0.0808588	0.482641
CDC50	2532.69	0.3	0.172042	1.74376	0.0812006	0.484361
Pdh	43.2486	-0.491416	0.281923	-1.74309	0.0813183	0.484743
ana3	32.7792	0.483123	0.277228	1.74269	0.0813878	0.484837
rn	474.298	-0.449848	0.258374	-1.74108	0.0816704	0.48556
CAP	317.234	0.430283	0.247062	1.7416	0.0815786	0.48556
inaD	27.0181	-0.457148	0.262566	-1.74108	0.0816699	0.48556
KdelR	1586.61	0.301679	0.173336	1.74043	0.0817838	0.485914
nmd	1673.54	0.313422	0.180176	1.73953	0.081942	0.486534
CG2691	496.9	0.386991	0.222567	1.73876	0.0820768	0.487014
ebo	474.225	-0.366979	0.211305	-1.73672	0.0824358	0.488823
CG14881	430.645	0.394118	0.227023	1.73603	0.0825587	0.489128
Afti	898.696	-0.424959	0.244817	-1.73582	0.0825955	0.489128
Usp47	1054.5	-0.330845	0.190832	-1.7337	0.0829709	0.490564
Hsc70-3	10093.9	0.389181	0.22444	1.73401	0.0829159	0.490564
CG45676	13.242	-0.420354	0.242484	-1.73353	0.083001	0.490564
Iml1	713.705	-0.338546	0.195368	-1.73286	0.0831205	0.490782
Tomosyn	3488.07	-0.378997	0.21873	-1.73271	0.0831466	0.490782
CG10274	129.075	-0.4701	0.271413	-1.73205	0.083265	0.49116
C3G	1887.37	-0.351677	0.203161	-1.73103	0.0834473	0.491273
Gs1	6316.71	0.268696	0.155201	1.73128	0.0834023	0.491273
Uvrag	407.755	-0.369973	0.21366	-1.7316	0.0833452	0.491273
sle	302.614	0.409152	0.236471	1.73024	0.0835874	0.491777
Sugb	246.961	0.409305	0.236684	1.72933	0.0837502	0.492414
CG32276	1787.23	0.333156	0.192896	1.72712	0.0841454	0.494416
CG4757	23.3731	-0.421069	0.244001	-1.72569	0.0844041	0.495381
CG12935	374.195	0.379294	0.219804	1.7256	0.0844193	0.495381
CG8476	18.1637	0.419747	0.243364	1.72477	0.084568	0.495931
CG30108	16.0679	0.425657	0.24687	1.72421	0.0846691	0.496201
alpha-Catr	2158.09	-0.314902	0.182837	-1.72231	0.085014	0.4979
tsl	18.5096	0.408291	0.237231	1.72107	0.0852386	0.498891
CG4611	173.976	0.422811	0.246011	1.71867	0.0856744	0.500874
Rcd5	656.484	-0.338289	0.19691	-1.71799	0.0857992	0.500874
w	229.54	0.466437	0.271444	1.71836	0.0857315	0.500874
Drgx	474.027	-0.403211	0.23468	-1.71813	0.0857724	0.500874
asRNA:CR45131	15.2586	-0.439572	0.255917	-1.71764	0.0858632	0.500894
Kat60	644.41	-0.36827	0.21444	-1.71736	0.0859135	0.500894
CG32425	1324	0.316407	0.184305	1.71676	0.0860232	0.501166
CG12848	474.438	0.367511	0.214105	1.7165	0.0860712	0.501166
lncRNA:CR44922	2173.52	0.323541	0.188561	1.71584	0.0861909	0.50154
CG11399	646.388	-0.427534	0.249268	-1.71516	0.0863167	0.501625
Prx3	1383.04	0.330688	0.192786	1.71532	0.0862874	0.501625
CG3376	69.34	-0.463025	0.270058	-1.71454	0.0864294	0.501906
mRpS29	651.144	0.360037	0.210021	1.71429	0.0864761	0.501906
CG3168	237.615	-0.478997	0.279535	-1.71355	0.0866113	0.502368
eIF2Bepsilon	369.889	-0.384619	0.224607	-1.7124	0.0868224	0.502624
CG33199	1341.46	0.308278	0.180001	1.71264	0.0867782	0.502624
CG5033	155.995	-0.455487	0.265962	-1.7126	0.086786	0.502624
CG6867	539.96	-0.400401	0.233979	-1.71127	0.0870317	0.503513
CG32817	199.916	-0.412051	0.240921	-1.71031	0.087208	0.503565
Chd64	1900.59	-0.373694	0.218462	-1.71056	0.0871618	0.503565
CG10268	293.801	0.408728	0.238909	1.71081	0.0871161	0.503565
CG46335	19.3467	0.407611	0.238607	1.70829	0.0875824	0.50404
CG34377	33.6707	-0.477406	0.279432	-1.70849	0.0875461	0.50404
CG31528	57.0399	-0.486386	0.284859	-1.70746	0.0877368	0.50404
CG2269	33764.8	0.298493	0.174754	1.70807	0.0876226	0.50404
CG6686	1378.18	-0.289579	0.169572	-1.7077	0.0876913	0.50404
DCX-EMAP	12.851	0.348962	0.204334	1.7078	0.0876736	0.50404
tio	255.719	0.443638	0.259778	1.70775	0.087682	0.50404
Fer2	890.274	0.335751	0.19663	1.70752	0.0877247	0.50404
disco	496.518	-0.350667	0.205417	-1.7071	0.0878039	0.504105
CG42674	912.715	0.345048	0.202233	1.70619	0.0879726	0.504752
Argk	66369.4	0.276783	0.162321	1.70516	0.0881652	0.505536
dock	3697.18	-0.354378	0.207924	-1.70437	0.0883128	0.505789
Arp3	2760.16	0.289555	0.169895	1.70432	0.0883212	0.505789
mspo	2119.72	-0.312785	0.183586	-1.70375	0.0884275	0.506076
Hexim	767.479	-0.314299	0.184508	-1.70344	0.0884849	0.506084
Cp110	169.805	-0.446711	0.26234	-1.70279	0.0886068	0.506141
inv	39.5402	0.484514	0.284514	1.70296	0.0885764	0.506141
alphaTub84D	9578.05	0.261041	0.153425	1.70142	0.0888637	0.507287
CG10433	511.683	-0.421246	0.247937	-1.699	0.0893184	0.509493
Alg1	242.455	-0.414639	0.244082	-1.69877	0.089363	0.509493
CG42239	223.326	0.418879	0.246682	1.69805	0.0894982	0.509942
XNP	2642.5	-0.277717	0.163614	-1.69739	0.0896229	0.510331
RpL30	694.42	0.376557	0.221936	1.69669	0.0897557	0.510658
RpI1	186.95	0.424533	0.250242	1.69649	0.0897934	0.510658
Ir51b	23.5695	-0.458629	0.270504	-1.69546	0.089988	0.510718
nemy	108.143	-0.481147	0.283793	-1.69542	0.0899963	0.510718
CG13616	32.2901	0.456963	0.269557	1.69524	0.0900302	0.510718
CG8993	1388.22	0.323576	0.190798	1.69591	0.0899038	0.510718
IKKepsilon	442.033	0.345197	0.203735	1.69434	0.0902008	0.511364
Bx	2412.45	-0.343798	0.203005	-1.69354	0.090352	0.511426
P5CDh1	15306.7	0.268253	0.158439	1.6931	0.0904373	0.511426
CG1888	329.278	-0.40353	0.238292	-1.69343	0.0903741	0.511426
Prosalpha3	975.821	0.319952	0.188975	1.69309	0.0904382	0.511426
lncRNA:CR43909	43.1469	-0.485191	0.28675	-1.69203	0.0906394	0.511922
CG4282	314.85	-0.406435	0.240195	-1.6921	0.0906268	0.511922
Galk	164.664	-0.448401	0.265217	-1.6907	0.090895	0.512725
Nep3	361.028	0.404781	0.239415	1.69071	0.0908928	0.512725
pck	166.514	-0.451341	0.267171	-1.68933	0.0911556	0.513443
CG9467	485.271	-0.382671	0.226548	-1.68914	0.0911929	0.513443
pcm	332.058	-0.375729	0.222382	-1.68956	0.0911116	0.513443
lncRNA:CR45473	61.0594	-0.481909	0.285439	-1.68831	0.0913516	0.513699
hig	7829.36	-0.29614	0.175468	-1.68772	0.0914659	0.513699
CG3679	25.93	0.405474	0.240243	1.68777	0.0914558	0.513699
Gycbeta100B	3319	-0.330116	0.19554	-1.68823	0.0913679	0.513699
CG9921	1223.88	0.306716	0.181835	1.68679	0.0916445	0.514383
Dok	112.656	-0.455939	0.270424	-1.68601	0.091793	0.514896
Ars2	2207.02	-0.3415	0.202709	-1.68467	0.0920513	0.516024
CG7860	57.0161	0.483823	0.287343	1.68378	0.0922242	0.516673
rev7	286.35	0.399294	0.237284	1.68277	0.0924197	0.517447
lncRNA:CR45916	8.5371	0.324969	0.193429	1.68005	0.0929484	0.517904
l(1)G0289	2498.55	-0.303137	0.180274	-1.68153	0.0926598	0.517904
CG31469	48.432	0.480408	0.285998	1.67976	0.093004	0.517904
Alp4	89.7711	-0.477683	0.284388	-1.67969	0.0930175	0.517904
Aduk	1279.2	-0.286736	0.170691	-1.67985	0.0929865	0.517904
tey	185.178	-0.426144	0.253574	-1.68055	0.0928507	0.517904
Klp3A	16.5087	0.382601	0.227736	1.68002	0.0929533	0.517904
l(2)dtl	70.1852	-0.478285	0.284686	-1.68004	0.0929494	0.517904
Snap25	4155.79	0.273431	0.162761	1.67995	0.0929662	0.517904
CG4004	656.486	-0.320697	0.190999	-1.67906	0.0931413	0.517955
CG14877	32.9002	0.462884	0.275674	1.6791	0.0931326	0.517955
CG8173	371.843	0.385444	0.229905	1.67653	0.0936336	0.520372
CG34043	13.1426	0.406932	0.242871	1.67551	0.0938343	0.521167
CG13896	103.816	0.454507	0.271388	1.67475	0.0939832	0.521673
CG3262	3045.69	0.282881	0.168993	1.67392	0.094147	0.522261
Adf1	2195.66	-0.270443	0.161821	-1.67124	0.0946737	0.523067
Pfdn2	1236.33	0.321382	0.192315	1.67112	0.0946977	0.523067
CG7991	254.089	0.402138	0.240621	1.67125	0.0946724	0.523067
Den1	891.006	-0.341423	0.204155	-1.67237	0.0944513	0.523067
Yippee	2526.05	-0.287056	0.1716	-1.67283	0.0943617	0.523067
CG6428	917.849	-0.339091	0.202833	-1.67178	0.0945687	0.523067
Lam	918.658	-0.360728	0.21582	-1.67143	0.0946366	0.523067
S	583.196	-0.34871	0.208718	-1.67072	0.0947765	0.52312
Chmp1	2489.49	0.312669	0.187173	1.67049	0.0948232	0.52312
Cpsf6	695.718	-0.363145	0.217502	-1.66962	0.0949953	0.52343
mib2	1108.69	-0.336574	0.201556	-1.66988	0.094943	0.52343
CG43707	252.466	0.403281	0.241661	1.66878	0.0951603	0.52402
CG10495	251.656	-0.405253	0.242906	-1.66836	0.095245	0.524167
CG32237	18.4827	-0.370215	0.222003	-1.66761	0.0953932	0.524663
for	12.0178	-0.372544	0.223541	-1.66656	0.0956017	0.524748
red	1561.8	-0.283303	0.170042	-1.66607	0.0956993	0.524748
Prosalpha5	707.703	0.337658	0.202654	1.66618	0.095677	0.524748
Atf3	593.713	0.369444	0.221726	1.66622	0.0956692	0.524748
CG7772	448.68	0.354312	0.212643	1.66623	0.0956676	0.524748
UQCR-C1	16280.7	0.254423	0.152777	1.66533	0.0958472	0.524807
CG3632	1336.16	-0.304977	0.183127	-1.66538	0.0958368	0.524807
CG7131	17.6276	-0.391332	0.235014	-1.66514	0.0958844	0.524807
CG43740	1346.63	-0.349526	0.209977	-1.66459	0.0959938	0.525088
CG11638	586.521	0.376607	0.226385	1.66357	0.0961994	0.525894
slow	11.1183	-0.376876	0.226716	-1.66233	0.0964471	0.526292
CG12099	3303.16	-0.299253	0.180018	-1.66235	0.0964427	0.526292
VhaSFD	11561.4	0.258935	0.155729	1.66273	0.096367	0.526292
Synd	1274.08	-0.319551	0.192295	-1.66178	0.0965574	0.526576
SC35	1309.92	-0.348661	0.20987	-1.66132	0.0966495	0.52676
lncRNA:CR44458	218.399	-0.400601	0.241181	-1.66099	0.0967145	0.526797
CG7601	455.571	0.346251	0.208528	1.66046	0.0968228	0.526853
CG11619	27.5601	-0.441745	0.266053	-1.66036	0.0968416	0.526853
mthl15	54.5406	0.467681	0.281887	1.65911	0.0970938	0.527063
Pomp	1811.57	0.280291	0.168945	1.65907	0.0971026	0.527063
Ugt36D1	48.8824	0.477023	0.287534	1.65901	0.0971136	0.527063
hay	395.885	0.350145	0.211023	1.65927	0.0970613	0.527063
hrm	3106.53	-0.263496	0.158945	-1.65778	0.0973615	0.528091
pho	2446.17	-0.290096	0.175027	-1.65744	0.097431	0.528151
CG11873	946.626	-0.386254	0.233208	-1.65626	0.0976683	0.528486
Ibf1	378.548	-0.347186	0.209574	-1.65663	0.0975949	0.528486
CG34325	27.6968	0.444514	0.268349	1.65648	0.0976251	0.528486
CG10915	1212.02	-0.339342	0.205067	-1.65478	0.0979684	0.529792
thr	30.6876	0.452706	0.273631	1.65444	0.0980377	0.529849
CG7133	385.045	-0.412975	0.249811	-1.65315	0.0983006	0.530952
unc-104	16846.4	0.272028	0.164629	1.65237	0.0984587	0.531171
CG33080	14.7979	-0.399332	0.24166	-1.65246	0.0984416	0.531171
yuri	72.8623	0.467402	0.283054	1.65128	0.0986812	0.531204
CG5515	551.88	0.358499	0.217275	1.64998	0.098947	0.531204
CG3294	152.088	-0.428334	0.259507	-1.65056	0.0988278	0.531204
CG31510	595.512	-0.348246	0.211158	-1.64922	0.0991024	0.531204
CG10217	221.307	-0.423316	0.256279	-1.65178	0.09858	0.531204
Sytbeta	539.485	0.349637	0.211991	1.6493	0.0990865	0.531204
Mettl3	77.7861	-0.473964	0.287525	-1.64843	0.0992651	0.531204
Arc42	292.917	0.392998	0.238322	1.64902	0.0991432	0.531204
pyd3	18.9903	0.419737	0.254596	1.64864	0.0992214	0.531204
Mtr3	169.537	0.432161	0.262092	1.64889	0.0991702	0.531204
TyrRS-m	378.175	0.370256	0.224166	1.65171	0.0985943	0.531204
CG4593	415.11	0.358248	0.216971	1.65113	0.0987112	0.531204
Prosalpha6	619.143	0.371617	0.225453	1.64831	0.0992884	0.531204
rut	483.854	-0.338098	0.205035	-1.64897	0.099153	0.531204
fal	162.379	-0.41154	0.249754	-1.64778	0.0993972	0.531472
Prx6005	238.498	0.407064	0.247236	1.64646	0.0996696	0.532613
Pih1D1	1150.27	-0.315241	0.191546	-1.64577	0.0998111	0.532814
CG9384	3390.63	0.291334	0.177027	1.6457	0.0998251	0.532814
C15	201.379	0.425735	0.258753	1.64533	0.0999012	0.532905
ct	1625.02	-0.368082	0.223882	-1.64409	0.100158	0.53346
eIF3l	2059.62	0.336745	0.204805	1.64422	0.100131	0.53346
Shark	14.9018	-0.403637	0.245526	-1.64397	0.100183	0.53346
Gdh	9922.27	0.259381	0.158024	1.64141	0.100712	0.533516
CG31368	574.685	-0.359964	0.219258	-1.64174	0.100645	0.533516
Cbl	2221.27	-0.332167	0.202305	-1.64191	0.100608	0.533516
RpL17	1913.8	0.347222	0.211622	1.64076	0.100847	0.533516
Dh44-R2	361.558	-0.421822	0.256659	-1.64351	0.100277	0.533516
VhaAC45	10506	0.262316	0.159886	1.64064	0.100872	0.533516
CG11811	1333.01	0.278842	0.169889	1.64131	0.100732	0.533516
CG12112	73.4958	0.466714	0.284495	1.6405	0.100902	0.533516
caup	220.066	0.426962	0.259843	1.64315	0.100352	0.533516
Mcm6	112.213	0.467701	0.284911	1.64157	0.10068	0.533516
Ada2a	330.806	-0.367246	0.223552	-1.64277	0.10043	0.533516
Gpa2	79.691	0.226392	0.137837	1.64246	0.100495	0.533516
Kcmf1	1176.73	-0.319001	0.194696	-1.63846	0.101326	0.534818
Nop17l	1083.99	-0.325519	0.198651	-1.63865	0.101286	0.534818
CG11406	26.6049	-0.407621	0.248735	-1.63878	0.10126	0.534818
RpL19	2575.84	0.344753	0.210504	1.63775	0.101473	0.535281
RpI12	104.187	0.447842	0.273727	1.63609	0.10182	0.536801
TfAP-2	624.304	-0.330712	0.202455	-1.6335	0.102363	0.53778
CG30394	433.946	0.350279	0.21441	1.63369	0.102324	0.53778
CG9065	1347.95	0.308808	0.189041	1.63355	0.102353	0.53778
CG13367	353.351	-0.377118	0.23076	-1.63424	0.102208	0.53778
eIF2beta	941.25	0.351062	0.214909	1.63354	0.102356	0.53778
CG14464	2965.47	0.281131	0.172102	1.63351	0.102361	0.53778
CG5787	591.22	-0.335193	0.205257	-1.63304	0.102461	0.53798
mRpL40	684.591	0.330507	0.202429	1.63271	0.10253	0.538031
sax	848.099	-0.322439	0.197531	-1.63235	0.102607	0.538119
Bacc	12310.1	-0.350805	0.215137	-1.63061	0.102972	0.538408
Orct2	43.0632	0.466792	0.286186	1.63108	0.102874	0.538408
msd5	102	0.447205	0.274058	1.63179	0.102724	0.538408
Daxx	513.799	-0.364526	0.223467	-1.63123	0.102842	0.538408
mor	514.713	-0.352387	0.216072	-1.63088	0.102917	0.538408
AlaRS-m	512.765	0.348807	0.213941	1.63039	0.103019	0.538408
Msh6	240.904	0.417786	0.256363	1.62967	0.103172	0.538895
Coq6	1011.73	0.321748	0.197511	1.62901	0.103311	0.539306
arx	35.234	-0.45699	0.280709	-1.62799	0.103528	0.540127
CG14298	9.04924	0.311314	0.191354	1.6269	0.103757	0.5407
CG9922	241.435	0.391388	0.240572	1.62691	0.103757	0.5407
RpL27	1096.23	0.359673	0.221136	1.62648	0.103847	0.540854
CG5973	427.77	0.358567	0.220583	1.62555	0.104046	0.541579
ATP8A	2457.59	-0.27592	0.169818	-1.6248	0.104205	0.541784
Nup160	203.208	0.428339	0.263583	1.62507	0.104149	0.541784
mRpS16	416.328	0.378609	0.233062	1.6245	0.10427	0.541807
cnn	781.868	-0.356059	0.219332	-1.62338	0.104509	0.542426
CG9119	246.59	0.417069	0.256904	1.62344	0.104494	0.542426
sta	3203.82	0.313288	0.193151	1.62199	0.104806	0.542531
CG9630	179.103	0.425222	0.262066	1.62257	0.104681	0.542531
CG3756	347	0.368638	0.22724	1.62224	0.104752	0.542531
Vha13	11412.9	0.286659	0.176745	1.62188	0.10483	0.542531
SIFa	652.774	0.221423	0.136476	1.62242	0.104712	0.542531
RpS6	5052.74	0.319991	0.197353	1.62141	0.104929	0.542733
rols	31.7942	-0.458155	0.282688	-1.62071	0.10508	0.543002
Odc1	8.55896	0.320249	0.19761	1.62061	0.105101	0.543002
CG11247	3405.05	-0.272814	0.168414	-1.6199	0.105254	0.543483
CG5080	33.0579	0.426369	0.263278	1.61946	0.105347	0.543652
CG9248	652.396	0.327965	0.202588	1.61888	0.105473	0.543752
CG17321	2277.73	-0.271638	0.167801	-1.61882	0.105487	0.543752
AhcyL1	1056.76	0.304548	0.188195	1.61826	0.105607	0.543755
CG34159	1645.7	-0.280175	0.173135	-1.61825	0.105608	0.543755
tara	907.001	-0.317484	0.196282	-1.61749	0.105772	0.543914
CG13012	30.0449	-0.432051	0.267148	-1.61727	0.10582	0.543914
eIF3i	4364.24	0.268412	0.165926	1.61766	0.105735	0.543914
CG6425	166.344	0.40838	0.252637	1.61647	0.105992	0.544493
CG32163	143.819	0.415171	0.256973	1.61562	0.106177	0.545129
Updo	1068.14	0.298972	0.185296	1.61348	0.10664	0.546341
CaBP1	1438.31	0.303709	0.188273	1.61313	0.106715	0.546341
CG3108	17.2137	0.418418	0.259354	1.61331	0.106677	0.546341
gammaSnap1	3328.34	0.26821	0.166172	1.61405	0.106516	0.546341
Cyt-c-d	31.8374	0.456461	0.282845	1.61382	0.106567	0.546341
Sod1	9185.54	0.270185	0.167697	1.61115	0.107148	0.548243
qjt	28.1857	0.430006	0.267074	1.61006	0.107385	0.549145
Dh44-R1	1878.39	-0.317376	0.197155	-1.60978	0.107446	0.549146
CG31029	44.3818	0.461611	0.286833	1.60933	0.107544	0.549336
RpL37A	1319.97	0.353355	0.219619	1.60895	0.107628	0.549457
CG6195	787.486	0.319242	0.198567	1.60773	0.107893	0.550499
CG7634	10.1915	-0.364323	0.226697	-1.60709	0.108034	0.550905
ckn	1147.17	-0.321248	0.199972	-1.60646	0.108172	0.551189
CG13126	314.531	0.3537	0.220212	1.60618	0.108235	0.551189
CG4880	41.311	0.457723	0.285007	1.60601	0.108273	0.551189
CG11475	83.4691	0.449176	0.279737	1.60571	0.108338	0.551213
CG9279	3480.9	0.287542	0.179144	1.60508	0.108475	0.551289
Sry-delta	478.781	-0.360494	0.224575	-1.60523	0.108444	0.551289
lncRNA:CR40469	2165.01	-0.351563	0.21944	-1.60209	0.109136	0.552163
Rpt3R	39.5444	0.456063	0.284431	1.60342	0.108841	0.552163
mirr	669.548	-0.367775	0.229332	-1.60368	0.108785	0.552163
RpS27	2588.52	0.329703	0.205782	1.6022	0.109112	0.552163
CG3894	599.982	-0.328012	0.204741	-1.60209	0.109136	0.552163
CG13594	1715.66	-0.357909	0.223311	-1.60274	0.108993	0.552163
RpS28b	3164.4	0.340121	0.212177	1.60301	0.108933	0.552163
Ptpa	860.273	0.31711	0.197717	1.60386	0.108745	0.552163
IFT57	18.3718	-0.367931	0.229737	-1.60153	0.109259	0.552474
Stat92E	3638.08	-0.276207	0.172538	-1.60085	0.109411	0.552932
Vta1	901.31	0.298928	0.186901	1.5994	0.109733	0.554248
wrapper	42.647	-0.445526	0.278683	-1.59868	0.109891	0.554738
Cda5	331.116	-0.424313	0.265548	-1.59788	0.11007	0.555261
Ranbp9	100.529	0.442088	0.276709	1.59766	0.110118	0.555261
lncRNA:CR45881	9.89671	0.360986	0.22604	1.597	0.110266	0.5557
CG30325	18.6183	-0.347641	0.217742	-1.59658	0.11036	0.555863
CG13124	288.611	-0.391502	0.24527	-1.59621	0.110441	0.555962
CNMaR	735.743	0.315236	0.197714	1.5944	0.110846	0.557689
Ald1	45002.9	0.285746	0.179316	1.59354	0.11104	0.558354
Apc2	76.6878	0.451794	0.283957	1.59107	0.111595	0.558357
arm	8011.11	-0.251887	0.158451	-1.58968	0.111906	0.558357
Spn42Da	201.317	0.399824	0.251082	1.59241	0.111294	0.558357
CG31126	618.862	0.353988	0.222656	1.58985	0.111869	0.558357
Dhc64C	1659.31	0.289081	0.181848	1.58969	0.111905	0.558357
Fum1	4052.56	0.246893	0.15511	1.59173	0.111446	0.558357
CG7083	687.936	-0.326457	0.205157	-1.59125	0.111552	0.558357
CG10483	709.231	0.308977	0.194359	1.58972	0.111897	0.558357
CG17002	401.109	-0.341522	0.214768	-1.59019	0.111792	0.558357
CG16863	214.915	-0.427918	0.268705	-1.59252	0.111268	0.558357
CG4957	571.745	0.335781	0.211204	1.58984	0.111871	0.558357
CG9109	455.379	0.383077	0.240584	1.59227	0.111323	0.558357
Pgd	49.7133	-0.457009	0.287113	-1.59174	0.111443	0.558357
CG7368	346.8	-0.367899	0.231165	-1.5915	0.111497	0.558357
CG43273	64.1075	0.454612	0.286052	1.58926	0.112001	0.558521
HP4	558.464	0.311044	0.195833	1.58832	0.112215	0.559278
lncRNA:CR44566	107.042	0.445609	0.280837	1.58672	0.112577	0.559471
Mbs	1892.71	-0.348251	0.219453	-1.5869	0.112535	0.559471
Tret1-1	315.764	0.427064	0.268992	1.58764	0.112367	0.559471
CG3706	18.1289	0.393749	0.248187	1.5865	0.112625	0.559471
mRpL45	1474.96	0.283617	0.178723	1.5869	0.112534	0.559471
CG10307	35.144	-0.442885	0.278967	-1.58759	0.11238	0.559471
Prosbeta3	1423.07	0.296249	0.186802	1.5859	0.112761	0.559609
D19B	1142.94	-0.303024	0.191082	-1.58583	0.112777	0.559609
CG11836	38.4466	-0.44772	0.282665	-1.58392	0.113211	0.559917
Lgr1	215.828	-0.403644	0.254807	-1.58411	0.113168	0.559917
htt	416.087	0.36439	0.22998	1.58444	0.113093	0.559917
CG5050	43.462	0.455614	0.287467	1.58492	0.112983	0.559917
CG10958	214.881	-0.386722	0.244057	-1.58455	0.113068	0.559917
RSG7	5587.7	-0.381415	0.2406	-1.58527	0.112906	0.559917
Gdn1	90.013	-0.437961	0.276559	-1.58361	0.113283	0.559966
MsR1	388.009	-0.356087	0.224928	-1.58312	0.113395	0.560213
Jheh2	31.572	-0.423772	0.26783	-1.58224	0.113595	0.560894
dpr10	1613.97	-0.310664	0.196403	-1.58177	0.113702	0.561118
Sec23	1403.52	-0.296055	0.187239	-1.58117	0.11384	0.56149
Osi24	8.08992	0.287241	0.181752	1.5804	0.114015	0.562046
Rrp1	794.915	0.310219	0.196334	1.58006	0.114093	0.562125
CG8298	1202.16	0.283675	0.179661	1.57895	0.114348	0.562469
CG11168	106.063	-0.442974	0.280552	-1.57894	0.11435	0.562469
robl	1843.42	0.295988	0.187457	1.57897	0.114343	0.562469
zfh1	280.433	0.378238	0.239873	1.57682	0.114836	0.564331
ytr	781.604	-0.312866	0.198425	-1.57675	0.114853	0.564331
Tim23	2265.27	0.256298	0.16259	1.57634	0.114947	0.564482
CG3348	95.4372	0.439699	0.279319	1.57418	0.115446	0.56451
RpL26	2657.41	0.325579	0.206716	1.575	0.115256	0.56451
eIF3b	1430.97	0.290284	0.184435	1.57391	0.115509	0.56451
TppII	1254.39	0.30305	0.192415	1.57498	0.115262	0.56451
slmo	43.8622	0.452881	0.287559	1.57491	0.115276	0.56451
Gp93	2188.69	0.391377	0.24867	1.57388	0.115515	0.56451
CG14456	19.9037	-0.144726	0.0918393	-1.57586	0.115057	0.56451
CG6583	274.175	-0.377395	0.239639	-1.57485	0.115292	0.56451
Smurf	729.237	-0.331289	0.210465	-1.57408	0.115468	0.56451
sa	14.4531	-0.344357	0.219002	-1.5724	0.115859	0.565274
Bre1	1296.79	-0.323843	0.205934	-1.57255	0.115822	0.565274
ppl	834.141	0.330189	0.209962	1.57261	0.115808	0.565274
Su(var)2-10	1286.89	-0.346473	0.220523	-1.57115	0.116149	0.565772
GILT3	161.808	0.451568	0.287561	1.57034	0.116337	0.565772
cdm	582.734	-0.385596	0.245521	-1.57052	0.116294	0.565772
CG13579	213.442	-0.382734	0.243651	-1.57083	0.116223	0.565772
CG6481	15.6369	-0.382651	0.243637	-1.57058	0.116281	0.565772
CG42342	3625.46	0.288514	0.183679	1.57074	0.116242	0.565772
CG31957	110.256	0.429628	0.273684	1.56979	0.116463	0.565958
AdSS	1965.17	0.284776	0.181488	1.56912	0.116621	0.565958
Cpr65Az	10.188	0.318341	0.202882	1.5691	0.116626	0.565958
CG30020	526.623	-0.373485	0.237976	-1.56942	0.116549	0.565958
CG31690	324.2	0.344831	0.219923	1.56796	0.11689	0.56655
ema	1788.34	-0.300907	0.192238	-1.56529	0.117516	0.56655
CtIP	248.928	-0.419554	0.268071	-1.56508	0.117563	0.56655
PDCD-5	357.169	0.343128	0.219191	1.56543	0.117482	0.56655
Mfap1	458.123	-0.341719	0.218209	-1.56602	0.117345	0.56655
Xxylt	2173.98	0.278646	0.178001	1.56542	0.117484	0.56655
Ns2	1148.91	0.282833	0.180409	1.56773	0.116944	0.56655
Npc1a	2293.87	-0.262668	0.167548	-1.56772	0.116947	0.56655
CG15322	22.1492	0.390479	0.249155	1.56721	0.117065	0.56655
mRpS22	575.33	0.335171	0.214099	1.56549	0.117467	0.56655
Ubc6	5698.29	0.260064	0.166157	1.56517	0.117544	0.56655
tsh	219.654	0.382575	0.244208	1.5666	0.117209	0.56655
RpL40	8621.69	0.304498	0.194364	1.56663	0.1172	0.56655
asRNA:CR44987	128.407	-0.420779	0.269059	-1.56389	0.117843	0.566603
chif	1055.5	-0.287459	0.18382	-1.56381	0.117863	0.566603
ms(3)76Cc	10.1597	0.311438	0.199131	1.56399	0.11782	0.566603
NiPp1	371.47	-0.339974	0.217376	-1.56399	0.11782	0.566603
Tsp96F	4609.93	-0.334363	0.213828	-1.5637	0.117888	0.566603
CG2258	5293.93	-0.309522	0.198036	-1.56296	0.118062	0.566838
CG13868	5406.42	-0.28444	0.181959	-1.56321	0.118003	0.566838
CG12338	414.517	0.344475	0.220502	1.56223	0.118233	0.567129
CG4565	149.712	0.415463	0.265953	1.56217	0.118249	0.567129
Pde1c	3146.08	-0.299709	0.191985	-1.56111	0.118498	0.567928
Zir	1601.96	-0.29557	0.1894	-1.56056	0.118628	0.567928
POSH	134.182	0.420678	0.269598	1.56039	0.118667	0.567928
lab	33.1223	-0.389803	0.249745	-1.5608	0.118571	0.567928
mbf1	4536.08	-0.279159	0.179042	-1.55918	0.118954	0.568159
hfp	5692.43	-0.336819	0.215972	-1.55955	0.118865	0.568159
Coq7	2478.91	0.258033	0.165427	1.5598	0.118808	0.568159
Pvf3	3112.76	-0.342295	0.219543	-1.55913	0.118967	0.568159
CG6220	214.077	0.392969	0.25211	1.55872	0.119063	0.568316
lncRNA:CR44776	8.39771	-0.318734	0.204568	-1.55809	0.119213	0.568539
Slik	266.854	-0.351991	0.225926	-1.55799	0.119235	0.568539
CG1677	2580.38	-0.292287	0.187725	-1.55699	0.119472	0.569232
mlt	3212.92	-0.262082	0.168342	-1.55685	0.119507	0.569232
CycT	1790.41	-0.358963	0.230832	-1.55508	0.119926	0.569422
Atg18a	1993.4	-0.278533	0.179089	-1.55528	0.11988	0.569422
CG1116	1126.41	-0.286672	0.184381	-1.55478	0.119999	0.569422
CG31998	2033.79	-0.303941	0.195549	-1.5543	0.120114	0.569422
cbc	761.102	-0.297241	0.191179	-1.55478	0.119999	0.569422
CG7289	1039.52	0.277494	0.178457	1.55497	0.119954	0.569422
CG12717	552.7	-0.308215	0.198281	-1.55444	0.120081	0.569422
DCTN1-p150	644.738	0.323581	0.20818	1.55433	0.120105	0.569422
mRpL42	423.586	0.353878	0.227475	1.55568	0.119785	0.569422
CG17065	1978.62	-0.259112	0.166765	-1.55375	0.120244	0.569741
Arf79F	8864.39	0.237403	0.152879	1.55288	0.120451	0.570163
p47	797.764	0.315681	0.203292	1.55285	0.12046	0.570163
asRNA:CR45683	97.7509	-0.444579	0.286445	-1.55206	0.120648	0.570414
l(2)k09913	7557.35	0.238991	0.154048	1.55141	0.120804	0.570414
CG18265	240.144	-0.368907	0.237659	-1.55225	0.120602	0.570414
Cdc5	549.358	-0.328074	0.21144	-1.55162	0.120754	0.570414
IntS8	199.423	-0.422366	0.272265	-1.55131	0.120828	0.570414
lncRNA:CR43496	78.0149	-0.443824	0.286198	-1.55076	0.12096	0.570438
Pfdn6	1618.91	0.298118	0.19224	1.55076	0.120959	0.570438
128up	419.118	0.336646	0.217203	1.54992	0.121161	0.57109
Mppe	671.98	0.330033	0.213022	1.54929	0.121313	0.571403
TkR99D	196.578	-0.382955	0.247293	-1.54859	0.121481	0.571403
ptc	14.4268	0.387878	0.250466	1.54862	0.121472	0.571403
Uba2	467.319	0.346512	0.22375	1.54866	0.121465	0.571403
Spc105R	15.4172	0.301762	0.194928	1.54807	0.121606	0.571522
PlexB	1429.8	-0.304646	0.196805	-1.54796	0.121633	0.571522
Adk3	66.6982	-0.440158	0.284632	-1.54641	0.122005	0.572617
RpL36A	2047.6	0.331007	0.214113	1.54594	0.122118	0.572617
CG1537	217.095	-0.441221	0.285407	-1.54594	0.122119	0.572617
Cdk5alpha	7587.73	-0.245971	0.159099	-1.54603	0.122097	0.572617
CG32809	2108.28	-0.355585	0.230469	-1.54288	0.122861	0.572697
CG45782	400.098	0.393253	0.255473	1.53931	0.123728	0.572697
CG34310	105.287	0.414031	0.26896	1.53938	0.123713	0.572697
RpS7	8205.09	0.295125	0.191524	1.54093	0.123334	0.572697
pb	216.454	-0.378256	0.2449	-1.54453	0.12246	0.572697
Slh	297.6	0.379585	0.246169	1.54197	0.123082	0.572697
mRpL47	952.728	0.309311	0.20029	1.54432	0.122512	0.572697
fzo	31.2756	0.41095	0.266491	1.54208	0.123055	0.572697
Aef1	1729.29	-0.339521	0.219816	-1.54457	0.12245	0.572697
CG7656	1771.35	-0.290831	0.188768	-1.54068	0.123394	0.572697
kat80	527.551	-0.316791	0.205145	-1.54423	0.122533	0.572697
RpS15	3094.29	0.328589	0.21309	1.54202	0.123068	0.572697
CG42319	20.9151	0.371196	0.240922	1.54073	0.123383	0.572697
Coq9	429.894	0.351468	0.227688	1.54364	0.122676	0.572697
Pex19	2283.09	0.258444	0.167769	1.54048	0.123444	0.572697
CG1090	1638.78	0.296943	0.192784	1.54029	0.123491	0.572697
TTLL6B	44.2648	0.443057	0.287332	1.54197	0.123081	0.572697
CG4730	93.8775	0.442544	0.287538	1.53908	0.123785	0.572697
CG10435	438.494	-0.331656	0.215195	-1.54119	0.123271	0.572697
CG5262	565.949	-0.319412	0.207207	-1.54151	0.123193	0.572697
CG3788	16.6113	-0.388758	0.252281	-1.54097	0.123323	0.572697
CG12964	37.4601	0.410004	0.266014	1.54129	0.123247	0.572697
Ced-12	449.949	-0.359658	0.233646	-1.53933	0.123724	0.572697
PI4KIIIalpha	1605.65	0.266077	0.17271	1.5406	0.123414	0.572697
CG14777	900.565	-0.297982	0.193524	-1.53977	0.123617	0.572697
Akh	19.3038	-0.351322	0.227451	-1.54461	0.122441	0.572697
kuk	1608	-0.279425	0.181669	-1.5381	0.124024	0.572919
Got2	774.334	0.326021	0.212029	1.53763	0.12414	0.572919
CG5835	10.2346	-0.333329	0.216709	-1.53814	0.124014	0.572919
ProRS-m	321.729	0.356245	0.231551	1.53851	0.123923	0.572919
Rpt5	962.953	0.289636	0.188371	1.53758	0.12415	0.572919
Glut4EF	6709.68	-0.321054	0.208849	-1.53725	0.124232	0.573004
lncRNA:CR46204	31.7545	0.437037	0.28446	1.53638	0.124446	0.573422
fs(1)h	3177.27	-0.321572	0.209308	-1.53636	0.12445	0.573422
HERC2	406.642	0.366394	0.238538	1.536	0.124538	0.573538
Gr66a	17.8136	0.37254	0.242699	1.53499	0.124786	0.574113
pre-lola-G	34.2864	-0.436334	0.284262	-1.53497	0.124791	0.574113
Dp	1551.48	-0.268464	0.175021	-1.5339	0.125055	0.575035
ergic53	1397.89	0.272941	0.178002	1.53336	0.125188	0.575353
Acsl	4352.26	0.248484	0.162249	1.5315	0.125646	0.576875
Aos1	549.694	0.336926	0.219977	1.53164	0.125611	0.576875
Ca-beta	1910.06	-0.330235	0.215741	-1.5307	0.125843	0.577191
l(1)G0020	147.124	0.39858	0.260367	1.53084	0.125809	0.577191
CG14857	20.3583	-0.373402	0.244066	-1.52992	0.126036	0.577612
egg	369.847	-0.379072	0.24779	-1.52981	0.126063	0.577612
RpS29	3147.22	0.326817	0.213969	1.5274	0.126661	0.579178
orb2	6395.17	-0.330001	0.216002	-1.52777	0.126569	0.579178
5-HT1A	1238.5	-0.292193	0.191287	-1.52751	0.126635	0.579178
eIF3k	2455.18	0.277528	0.18169	1.52748	0.126642	0.579178
2020-09-04	3896.95	-0.290415	0.190369	-1.52554	0.127125	0.579245
Myo95E	872.648	-0.3303	0.216418	-1.52621	0.126957	0.579245
l(3)05822	905.257	-0.286627	0.187885	-1.52555	0.127123	0.579245
CtBP	4043.94	-0.331613	0.217232	-1.52654	0.126876	0.579245
CG15611	37.228	-0.392499	0.25727	-1.52563	0.127102	0.579245
PNUTS	5838.45	-0.350202	0.229396	-1.52662	0.126854	0.579245
CG34150	532.057	0.323748	0.21212	1.52625	0.126947	0.579245
gro	1928.39	-0.281199	0.184421	-1.52476	0.127319	0.579342
vari	668.245	0.335582	0.220331	1.52308	0.127739	0.579342
CG12592	19.7485	0.401906	0.263958	1.52261	0.127856	0.579342
Rga	928.57	-0.300275	0.197272	-1.52214	0.127975	0.579342
CG7582	2295.58	0.289256	0.189993	1.52245	0.127895	0.579342
CG10311	86.5975	0.428084	0.280905	1.52395	0.127521	0.579342
Plzf	139.64	-0.41761	0.274361	-1.52212	0.12798	0.579342
Pten	1495.04	-0.300938	0.197336	-1.525	0.127259	0.579342
CG9123	887.785	-0.321913	0.211464	-1.5223	0.127933	0.579342
CG7065	450.762	-0.359585	0.236035	-1.52344	0.127648	0.579342
pll	73.4565	0.437732	0.28749	1.5226	0.127859	0.579342
Rgk3	194.181	-0.395571	0.259762	-1.52282	0.127804	0.579342
CG12688	274.297	-0.421935	0.276976	-1.52336	0.127668	0.579342
Pkn	615.484	-0.325461	0.214123	-1.51997	0.128519	0.579893
RhoGAP71E	1988.26	-0.336522	0.221528	-1.5191	0.128738	0.579893
Culd	12.4614	0.339731	0.223643	1.51907	0.128744	0.579893
CG18508	1627	0.264179	0.173735	1.52059	0.128364	0.579893
[truncated: 15,138 more rows]

## Sheet: malefruplus vs femalefruplus
GeneID	Base mean	log2(FC)	StdErr	Wald-Stats	P-value	P-adj
lncRNA:roX1	55046.6	7.36831	0.231669	31.8053	5.46645e-222	5.36914e-218
lncRNA:roX2	2375.96	5.85023	0.22813	25.6443	4.89637e-145	2.40461e-141
brv3	149.614	3.5074	0.278496	12.5941	2.27633e-36	5.58953e-33
CG32625	52.7773	2.21001	0.285773	7.73345	1.04672e-14	2.05617e-11
CG4586	78.9415	2.1868	0.287192	7.61443	2.64863e-14	4.33581e-11
CG14195	145.87	2.00782	0.283677	7.07786	1.464e-12	1.79742e-09
Dok	112.656	1.72086	0.275972	6.23563	4.49976e-10	4.41966e-07
CG1529	104.621	1.46009	0.281552	5.18585	2.15028e-07	0.000150858
CG7860	57.0161	1.45493	0.286759	5.07372	3.90114e-07	0.000255447
Cpr49Ae	338.75	1.40071	0.23063	6.07338	1.25247e-09	1.11834e-06
dsx	78.9676	1.3978	0.28675	4.87465	1.09003e-06	0.000669142
odd	37.0453	1.26613	0.281701	4.49459	6.97027e-06	0.0034231
nod	86.813	1.25354	0.28435	4.40842	1.04125e-05	0.00487008
Ppt1	66.5427	1.24258	0.28745	4.32279	1.5407e-05	0.00657946
Ranbp21	249.174	1.08259	0.260078	4.16255	3.1471e-05	0.0118888
asRNA:CR45009	83.515	1.0822	0.28085	3.8533	0.000116536	0.0408792
asRNA:CR44841	89.4556	1.07511	0.281359	3.82114	0.000132837	0.0449906
CG12964	37.4601	1.00188	0.264428	3.78885	0.000151344	0.0473325
Fer1	1428.6	0.974056	0.205199	4.74687	2.06586e-06	0.00119358
CG3706	18.1289	0.952993	0.245303	3.88496	0.000102348	0.0372319
msl-2	900.116	0.945663	0.203458	4.64794	3.3526e-06	0.0018294
bab1	329.214	0.873603	0.230979	3.78217	0.000155466	0.0473325
twz	901.061	0.731807	0.193778	3.77653	0.000159028	0.0473325
CG18508	1627	-0.778629	0.173152	-4.49678	6.8989e-06	0.0034231
lncRNA:CR32658	47.4778	-1.08629	0.287515	-3.77821	0.000157957	0.0473325
CG12116	192.802	-1.09354	0.258692	-4.22719	2.36629e-05	0.00968403
CG8916	456.392	-1.12308	0.213913	-5.25017	1.51955e-07	0.000114808
Gyc32E	145.574	-1.14411	0.273971	-4.17602	2.9665e-05	0.0116548
CG14798	132.273	-1.16361	0.267041	-4.35744	1.31595e-05	0.00587512
CCHa2	1234.61	-1.23874	0.234034	-5.29301	1.20321e-07	9.84829e-05
Tmtc3	931.956	-1.26984	0.195479	-6.49602	8.2471e-11	9.00034e-08
Uros1	328.726	-1.6959	0.228068	-7.43596	1.03814e-13	1.45666e-10
comt	5196.32	-3.51676	0.183132	-19.2034	3.46441e-82	1.13425e-78
Pxn	1498.27	0.661031	0.177509	3.72392	0.000196152	0.0566647
regucalcin	605.546	-0.776324	0.211467	-3.67114	0.000241469	0.067763
lov	633.93	-0.728205	0.199034	-3.6587	0.000253499	0.069163
tobi	8.35406	0.698803	0.195413	3.57604	0.000348838	0.0866406
Tk	2827.17	0.708659	0.198334	3.57305	0.000352843	0.0866406
IntS4	168.121	0.96557	0.269772	3.57921	0.000344635	0.0866406
bab2	452.678	0.819257	0.228447	3.5862	0.00033553	0.0866406
Sulf1	1528.3	-0.619286	0.175758	-3.52352	0.000425853	0.0995887
CG33958	137.473	-0.969902	0.275204	-3.5243	0.000424607	0.0995887
PPO1	110.312	-0.763958	0.220362	-3.46683	0.000526642	0.120295
AstA-R1	2045.22	-0.719352	0.208247	-3.45433	0.000551668	0.123147
Lgr3	74.1299	-0.98314	0.287508	-3.41953	0.000627301	0.133942
Ogg1	163.043	-0.927417	0.271098	-3.42097	0.000623987	0.133942
lncRNA:CR44753	118.922	0.933996	0.273908	3.4099	0.000649877	0.13581
CG1077	6.52441	0.530518	0.160837	3.29849	0.000972048	0.198905
obst-A	109.328	0.939223	0.285354	3.29143	0.000996777	0.199803
CG9132	250.481	-0.80343	0.245721	-3.26968	0.00107669	0.211506
Rbcn-3A	820.146	-0.785741	0.240765	-3.26352	0.00110037	0.211919
CG1503	57.8108	0.936034	0.287513	3.25563	0.00113143	0.213709
CG43867	1874.67	-0.559448	0.173356	-3.22716	0.00125025	0.231697
Dh31	16726.7	0.525987	0.165292	3.18217	0.00146175	0.257296
CG15082	331.268	-0.831916	0.261515	-3.18114	0.00146697	0.257296
out	41.6656	0.912211	0.286022	3.1893	0.00142618	0.257296
asRNA:CR44029	270.812	-0.767796	0.242346	-3.16818	0.00153394	0.259766
Cp7Fa	93.5468	-0.882952	0.27838	-3.17175	0.00151524	0.259766
Myc	877.836	-0.698223	0.222032	-3.1447	0.0016626	0.27678
fru	6537.94	-0.733178	0.236205	-3.10399	0.00190928	0.31255
B4	2523.96	-0.550593	0.178031	-3.09268	0.00198355	0.319384
Osi19	11.58	0.641843	0.207996	3.08584	0.00202977	0.321554
lncRNA:CR43148	419.432	-0.703767	0.228734	-3.07679	0.00209242	0.326218
SP1029	218.685	-0.802642	0.262097	-3.06238	0.00219584	0.326781
CG4829	321.102	0.741958	0.24198	3.0662	0.00216797	0.326781
CG10031	42.6793	0.86625	0.282533	3.06602	0.00216931	0.326781
N	279.21	-0.785941	0.257221	-3.05551	0.0022468	0.329374
Proc	5165.68	-0.503549	0.166344	-3.02716	0.00246862	0.35657
Ubi-p5E	6852.94	-0.495602	0.164351	-3.01551	0.00256549	0.365193
lncRNA:CR43837	110.987	-0.847129	0.283602	-2.98703	0.002817	0.373746
CG18420	17.7304	0.755686	0.251812	3.00099	0.00269103	0.373746
dtr	5.30869	0.486439	0.162428	2.99479	0.00274631	0.373746
Nazo	14.0163	0.726016	0.24338	2.98305	0.00285389	0.373746
CG3036	60.9205	0.85837	0.287152	2.98925	0.00279667	0.373746
CG17167	305.134	-0.692185	0.231372	-2.99166	0.00277465	0.373746
CG4020	57.0302	-0.837159	0.281353	-2.97547	0.00292538	0.378067
ct	1625.02	-0.665	0.2239	-2.97008	0.00297725	0.379773
tfc	72.2894	0.843413	0.286115	2.94781	0.00320029	0.390323
beat-Va	852.444	-0.586391	0.199045	-2.94602	0.00321891	0.390323
Snmp2	47.5461	-0.833948	0.282785	-2.94905	0.00318748	0.390323
upd2	13.0301	0.574736	0.194534	2.95443	0.00313244	0.390323
CG9123	887.785	-0.616192	0.211512	-2.91328	0.00357658	0.428404
Shmt	239.864	-0.741969	0.255158	-2.90787	0.00363895	0.430623
CG14441	645.212	-0.623781	0.215531	-2.89416	0.00380175	0.444533
caz	670.243	0.689157	0.239485	2.87766	0.00400639	0.46295
Cpes	379.636	0.641735	0.224918	2.8532	0.00432812	0.494312
sals	34.2884	0.79196	0.27911	2.83744	0.00454767	0.507582
mst	84.7319	0.794404	0.279879	2.83839	0.00453424	0.507582
dl	101.167	0.81248	0.286948	2.83145	0.00463374	0.511377
CG11590	256.833	-0.676529	0.240972	-2.8075	0.00499275	0.53303
Nos	1117.12	0.588248	0.209476	2.80819	0.00498212	0.53303
CG10352	76.6866	0.803684	0.285638	2.81365	0.0048983	0.53303
sosie	361.5	-0.673167	0.242079	-2.78077	0.00542303	0.554843
nesd	165.1	0.712465	0.256199	2.78091	0.00542074	0.554843
CG13056	60.6261	-0.785548	0.281783	-2.78778	0.00530714	0.554843
CG8097	286.414	-0.622684	0.223393	-2.7874	0.00531333	0.554843
Hr51	373.242	0.68094	0.245529	2.77336	0.005548	0.556045
Kr	298.62	-0.661332	0.238413	-2.77389	0.00553901	0.556045
egr	26.9909	0.754722	0.273051	2.76403	0.00570919	0.566421
CG13318	8.54729	0.575183	0.208529	2.7583	0.00581036	0.570694
CAP	317.234	0.678869	0.247902	2.73846	0.00617272	0.600282
LIMK1	1380.36	-0.482962	0.176853	-2.73087	0.00631672	0.602357
GlcAT-I	774.761	-0.567875	0.207903	-2.73144	0.00630574	0.602357
Axs	64.9781	0.783937	0.287533	2.72642	0.00640254	0.604671
dbr	726.595	-0.552395	0.203154	-2.71909	0.00654617	0.612348
CG13685	2951.82	-0.486346	0.179577	-2.70829	0.00676315	0.626676
CG2889	901.221	0.540159	0.199916	2.70193	0.00689375	0.632807
CG42376	826.453	-0.52905	0.196707	-2.68953	0.0071553	0.650735
key	427.272	-0.61178	0.228101	-2.68206	0.00731701	0.659337
Inx7	28.5134	-0.718061	0.270204	-2.65748	0.00787277	0.690414
sNPF	14317.5	-0.463902	0.174179	-2.66336	0.00773636	0.690414
CG18265	240.144	-0.632602	0.237822	-2.65998	0.00781455	0.690414
Su(var)3-7	320.075	0.640727	0.241663	2.65133	0.00801761	0.692335
nvy	435.589	0.581707	0.219465	2.65057	0.00803566	0.692335
CG33639	1461.71	-0.501857	0.190021	-2.64106	0.0082647	0.705877
Trh	2756.41	-0.59249	0.224826	-2.63533	0.00840561	0.711723
CG42271	699.73	0.518019	0.197004	2.62949	0.00855124	0.717865
CG9650	578.484	-0.655081	0.249566	-2.62488	0.00866786	0.718627
CG14826	5.45988	0.416286	0.158684	2.62336	0.00870663	0.718627
Stt3A	1022.36	0.466338	0.178152	2.61764	0.00885403	0.724702
CG5882	28.2153	0.675807	0.259223	2.60705	0.0091326	0.737663
ort	87.9217	0.749089	0.287456	2.60593	0.00916259	0.737663
CG4950	4.37113	-0.347288	0.133469	-2.602	0.00926814	0.740095
Six4	92.8959	-0.728029	0.281944	-2.58218	0.00981787	0.756081
CG14075	103.544	-0.71138	0.275543	-2.58174	0.00983044	0.756081
CG12493	17.6778	0.655802	0.254143	2.58045	0.00986723	0.756081
Marcal1	110.67	0.700065	0.270519	2.58786	0.0096575	0.756081
CG13012	30.0449	-0.688356	0.266986	-2.57825	0.0099302	0.756081
CG17691	2591.13	-0.420998	0.163043	-2.58212	0.00981953	0.756081
CG43313	14.5588	0.619842	0.241518	2.56644	0.0102748	0.765874
l(1)G0045	61.0042	0.735031	0.285977	2.57024	0.0101627	0.765874
CG14803	130.053	0.723177	0.281849	2.56584	0.0102928	0.765874
CG14770	38.8262	0.71735	0.280432	2.55801	0.0105272	0.771626
brn	156.923	0.64807	0.253208	2.55944	0.0104841	0.771626
CG32301	4.19928	-0.335216	0.131365	-2.55179	0.010717	0.778252
Ndc80	34.9907	0.710397	0.27888	2.54732	0.0108553	0.778252
dtn	1358.96	-0.438333	0.171942	-2.5493	0.0107938	0.778252
Ptx1	294.347	0.639708	0.252375	2.53475	0.0112526	0.800894
MKP-4	847.031	0.487289	0.192478	2.53166	0.0113525	0.802187
CG8289	1914.88	0.442966	0.175473	2.52442	0.011589	0.813049
c(3)G	132.957	0.669027	0.266058	2.51459	0.011917	0.83013
CG46339	1923.58	0.440875	0.175901	2.50639	0.0121972	0.839147
CG34219	234.063	0.626086	0.249854	2.50581	0.0122173	0.839147
Graf	2143.63	-0.511213	0.204559	-2.49909	0.0124511	0.843413
l(1)G0193	848.127	-0.549377	0.219689	-2.5007	0.0123947	0.843413
Nep1	529.1	-0.542152	0.217256	-2.49545	0.0125797	0.844748
CG6006	633.881	-0.508253	0.203859	-2.49316	0.0126613	0.844748
CG4119	523.204	0.52272	0.209821	2.49127	0.0127288	0.844748
Ugt50B3	135.711	-0.711327	0.286335	-2.48425	0.0129826	0.855805
CG30344	406.718	-0.52095	0.210128	-2.4792	0.0131678	0.858394
CG14440	355.135	-0.649525	0.262072	-2.47842	0.0131967	0.858394
Nepl19	12.3336	-0.506402	0.205071	-2.4694	0.013534	0.868833
CARPA	1417.77	-0.474475	0.192054	-2.47053	0.0134912	0.868833
TfAP-2	624.304	0.502719	0.204233	2.4615	0.0138356	0.875073
D	2021.15	-0.439519	0.178675	-2.45988	0.0138985	0.875073
CG14667	468.156	0.521167	0.211727	2.46151	0.0138354	0.875073
Marc	45.8141	-0.688808	0.280464	-2.45596	0.0140509	0.875587
CG14044	61.6852	-0.7052	0.28724	-2.45509	0.014085	0.875587
REPTOR-BP	1548.43	-0.45483	0.186584	-2.43767	0.0147821	0.910264
DAT	3572.86	-0.49673	0.203866	-2.43655	0.0148282	0.910264
EndoA	1227.83	-0.63293	0.262063	-2.41518	0.0157274	0.929287
DIP-alpha	633.769	-0.578132	0.239567	-2.41324	0.0158114	0.929287
CG15891	879.594	-0.463409	0.19164	-2.41812	0.0156008	0.929287
CG13053	75.1924	-0.361077	0.148848	-2.42581	0.0152744	0.929287
Pex10	103.94	0.655245	0.271754	2.41117	0.0159013	0.929287
CG8173	371.843	0.556037	0.230802	2.40915	0.0159896	0.929287
Ac76E	858.161	0.463507	0.191786	2.41679	0.015658	0.929287
Yp1	13.1471	0.53197	0.219902	2.41913	0.0155577	0.929287
dhd	14.0455	-0.565958	0.234682	-2.4116	0.0158826	0.929287
Syt12	468.34	-0.513065	0.213637	-2.40157	0.0163248	0.943094
Cp7Fc	45.1513	-0.658472	0.274425	-2.39946	0.0164192	0.943094
UQCR-C2	9242.59	0.365874	0.152946	2.39217	0.0167491	0.95645
rut	483.854	-0.490499	0.205353	-2.38857	0.0169142	0.960296
CNMaR	735.743	0.472601	0.198402	2.38204	0.0172172	0.971882
CG32668	20.5742	0.624664	0.263106	2.37419	0.0175874	0.972634
DIP-zeta	437.976	-0.550179	0.231813	-2.37337	0.0176266	0.972634
CG6220	214.077	-0.596308	0.251039	-2.37536	0.0175317	0.972634
CG8419	9.35733	-0.430066	0.180766	-2.37913	0.0173538	0.972634
CG6656	301.668	-0.590139	0.249725	-2.36315	0.0181201	0.988753
HtrA2	415.527	-0.490414	0.207348	-2.36517	0.0180218	0.988753
cac	8723.26	-0.265028	0.287561	-0.921642	0.356715	1
Cngl	8782.86	-0.168779	0.220275	-0.766218	0.443547	1
CG11836	38.4466	-0.523934	0.282426	-1.85512	0.0635795	1
CG33096	24.4148	-0.201824	0.273763	-0.737222	0.460988	1
sisRNA:CR46364	11.2919	0.176647	0.232318	0.760367	0.447035	1
CG5890	4361.92	0.0354934	0.203609	0.174321	0.861613	1
dco	463.038	0.0317763	0.20886	0.152142	0.879075	1
CG32809	2108.28	-0.00661907	0.230649	-0.0286976	0.977106	1
CG3078	2094.64	-0.0075383	0.182632	-0.0412759	0.967076	1
lncRNA:CR46349	36.3253	-0.49965	0.285892	-1.74769	0.0805184	1
CG43689	1375.7	-0.438772	0.21351	-2.05504	0.0398749	1
ctp	21031.4	-0.0788429	0.235104	-0.335353	0.737359	1
oc	104.897	-0.219912	0.274247	-0.801875	0.422625	1
CG12662	6.47335	-0.163375	0.190543	-0.857419	0.391213	1
mei-P26	15673.1	-0.199637	0.285	-0.700483	0.483626	1
CG1354	583.436	0.134646	0.213062	0.631958	0.527415	1
CG17841	5983.47	-0.124583	0.175087	-0.711547	0.476745	1
flw	6604.31	0.0541223	0.189158	0.286123	0.774784	1
ras	2418.31	-0.137574	0.171127	-0.803929	0.421438	1
sbr	4747.64	-0.111319	0.205933	-0.54056	0.588811	1
5PtaseI	2203.26	-0.0805197	0.191577	-0.420299	0.674267	1
Nmnat	1316.19	0.115462	0.181245	0.637051	0.524092	1
CG31145	2618.47	0.0588712	0.178086	0.330577	0.740964	1
CASK	9435.87	0.0737179	0.247047	0.298397	0.7654	1
CG17279	6.70604	-0.204506	0.197314	-1.03645	0.299994	1
Syp	4602.8	-0.134516	0.2403	-0.559785	0.575626	1
CG31122	1155.94	-0.11971	0.213933	-0.559569	0.575773	1
hpRNA:CR46342	80.5579	0.0640141	0.281468	0.22743	0.82009	1
pre-rRNA:CR45856	1995.45	-0.148835	0.199167	-0.747287	0.45489	1
asRNA:CR44019	4.59359	0.116531	0.160237	0.727242	0.467078	1
hpRNA:CR33940	5.73914	-0.0599784	0.187831	-0.319321	0.749483	1
hpRNA:CR32207	13.9932	0.0563266	0.207392	0.271595	0.785934	1
hpRNA:CR18854	696.806	-0.0384082	0.213774	-0.179668	0.857414	1
mir-9381	34.3772	0.00684282	0.280259	0.0244161	0.980521	1
lncRNA:CR42790	3.97799	0.00126089	0.140036	0.009004	0.992816	1
lncRNA:noe	113152	0.00701549	0.1901	0.0369043	0.970561	1
lncRNA:CR32582	34.2273	0.0264589	0.28474	0.0929232	0.925965	1
lncRNA:CR32636	12.9509	-0.337736	0.224381	-1.50519	0.132275	1
lncRNA:CR43695	14.8866	-0.011056	0.24913	-0.0443785	0.964603	1
lncRNA:CR45484	51.7531	-0.107474	0.284505	-0.377757	0.705611	1
lncRNA:CR44957	9.09266	0.0542443	0.215864	0.251289	0.80159	1
lncRNA:CR46247	12.3626	-0.30804	0.212491	-1.44967	0.147152	1
lncRNA:CR34335	2119.05	-0.316493	0.217266	-1.45671	0.145198	1
lncRNA:CR46118	5.00761	-0.128178	0.168478	-0.760804	0.446774	1
RNaseP:RNA	135.645	0.144421	0.259885	0.555712	0.578408	1
lncRNA:CR46248	4.06893	0.00266096	0.154235	0.0172526	0.986235	1
lncRNA:CR46110	9.8674	0.0599716	0.217701	0.275477	0.78295	1
asRNA:CR46104	14.3081	-0.12803	0.248614	-0.514975	0.60657	1
lncRNA:CR46084	42.0663	-0.0561303	0.284218	-0.19749	0.843444	1
lncRNA:CR42765	4.03866	-0.161433	0.154626	-1.04402	0.296476	1
lncRNA:CR46061	4.75098	0.0963677	0.170689	0.564579	0.57236	1
lncRNA:CR45910	44.0193	-0.243153	0.286444	-0.848868	0.395955	1
lncRNA:CR46100	15.9019	0.0636011	0.254054	0.250345	0.80232	1
lncRNA:CR43166	5.53179	0.113366	0.184797	0.613462	0.539571	1
lncRNA:CR46095	31.2515	0.0468268	0.274884	0.170351	0.864734	1
lncRNA:CR46094	47.0815	-0.117073	0.282485	-0.414441	0.678551	1
asRNA:CR46093	68.8366	-0.0656785	0.282891	-0.232169	0.816407	1
asRNA:CR46091	5.66885	0.0901809	0.169843	0.530966	0.595442	1
lncRNA:CR46088	15.5957	0.10361	0.221084	0.468644	0.639324	1
lncRNA:CR46056	8.0515	-0.257018	0.209513	-1.22674	0.21992	1
asRNA:CR46055	5.53249	-0.00901448	0.185057	-0.0487118	0.961149	1
lncRNA:Hsromega	100671	0.0134327	0.228886	0.0586874	0.953201	1
lncRNA:CR45996	15.9614	0.174891	0.255812	0.68367	0.494184	1
lncRNA:CR46035	8.90001	-0.00960777	0.205108	-0.0468425	0.962639	1
lncRNA:CR45223	591.728	-0.428927	0.22015	-1.94834	0.0513744	1
asRNA:CR46029	24.3166	-0.411286	0.274453	-1.49857	0.133986	1
lncRNA:CR45911	40.9092	0.0537531	0.280817	0.191417	0.848199	1
lncRNA:CR46016	51.4235	-0.230659	0.28695	-0.803831	0.421494	1
lncRNA:CR46009	5.33013	0.135499	0.175686	0.771256	0.440555	1
lncRNA:CR46008	166.345	0.210187	0.279703	0.751463	0.452374	1
lncRNA:CR46007	38.6941	0.0704744	0.284921	0.247347	0.80464	1
lncRNA:CR43459	574.803	-0.010071	0.261088	-0.0385732	0.969231	1
asRNA:CR46145	23.259	0.0851143	0.268916	0.316508	0.751617	1
lncRNA:CR46125	7.83546	0.177636	0.211286	0.840739	0.400494	1
lncRNA:CR46126	4.59401	-0.0796884	0.155227	-0.513367	0.607695	1
lncRNA:CR46127	4.98646	-0.0188889	0.146956	-0.128534	0.897726	1
asRNA:CR45907	28.4259	0.0113997	0.278252	0.0409689	0.967321	1
asRNA:CR45908	31.6238	-0.128234	0.281983	-0.454757	0.649284	1
lncRNA:CR45902	4.60151	0.0631983	0.171099	0.369367	0.711854	1
asRNA:CR46135	22.3011	0.143054	0.259291	0.55171	0.581147	1
asRNA:CR46136	30.0251	-0.0659659	0.279085	-0.236365	0.813149	1
asRNA:CR45999	4.70121	-0.0146285	0.139956	-0.104522	0.916755	1
asRNA:CR46139	18.58	0.142708	0.265182	0.538153	0.590472	1
lncRNA:CR45961	28.3191	-0.211164	0.278382	-0.75854	0.448128	1
lncRNA:CR45964	18.2613	0.110087	0.223025	0.493608	0.621583	1
lncRNA:CR45962	248.435	-0.147423	0.264183	-0.558035	0.57682	1
asRNA:CR45960	18.3704	0.0744963	0.256962	0.289912	0.771883	1
lncRNA:CR45971	29.3347	-0.0755534	0.273769	-0.275975	0.782567	1
asRNA:CR45952	4.29797	0.0231641	0.160945	0.143925	0.88556	1
asRNA:CR45951	20.2578	0.189616	0.264281	0.71748	0.473078	1
asRNA:CR45944	12.498	0.127876	0.235307	0.543441	0.586826	1
lncRNA:CR45916	8.5371	0.019696	0.193304	0.101891	0.918843	1
lncRNA:CR45941	24.3088	-0.257162	0.272891	-0.942359	0.346009	1
lncRNA:CR45388	3.93719	0.0702624	0.155282	0.452484	0.65092	1
lncRNA:CR45897	4.18435	-0.042201	0.152658	-0.276443	0.782208	1
asRNA:CR46033	15.4547	0.00715211	0.247994	0.0288398	0.976992	1
asRNA:CR45889	34.7541	-0.150481	0.257508	-0.584373	0.558969	1
lncRNA:CR45825	19.671	0.0568935	0.267319	0.21283	0.83146	1
lncRNA:CR45881	9.89671	-0.0448445	0.226245	-0.198212	0.842879	1
asRNA:CR46050	5.80877	-0.0835132	0.182809	-0.456833	0.647791	1
lncRNA:CR46006	732.006	0.0205211	0.231283	0.0887271	0.929299	1
asRNA:CR45804	76.4308	0.321681	0.287351	1.11947	0.262939	1
lncRNA:CR46004	81.0087	0.170131	0.285548	0.595806	0.551305	1
asRNA:CR45874	9.92141	0.039197	0.224041	0.174954	0.861116	1
lncRNA:CR46003	70.5925	-0.0291219	0.282977	-0.102913	0.918032	1
asRNA:CR43481	56.4533	0.083042	0.287542	0.288799	0.772735	1
lncRNA:CR45878	19.8505	0.000162116	0.265792	0.000609935	0.999513	1
asRNA:CR45832	20.9417	0.143	0.26377	0.54214	0.587722	1
lncRNA:CR45979	79.6389	-0.102139	0.283678	-0.360054	0.718807	1
lncRNA:CR46005	11.5019	-0.161659	0.206004	-0.78474	0.432606	1
lncRNA:CR45985	4.62223	0.0409735	0.158892	0.25787	0.796507	1
lncRNA:CR45821	13.4564	0.176177	0.221279	0.796174	0.425931	1
lncRNA:CR45820	15.3529	0.121995	0.240533	0.507187	0.612024	1
lncRNA:CR45982	128.554	0.428884	0.283588	1.51235	0.130446	1
asRNA:CR45815	5.27985	-0.000866825	0.186622	-0.00464482	0.996294	1
asRNA:CR45813	3.897	0.0423322	0.167964	0.252032	0.801017	1
lncRNA:CR46249	11.3698	0.2337	0.225824	1.03488	0.300726	1
lncRNA:CR45805	10.8261	0.284693	0.217051	1.31164	0.189643	1
asRNA:CR45928	6.91549	-0.01629	0.197225	-0.0825961	0.934173	1
lncRNA:CR45997	5.64391	-0.0587437	0.176035	-0.333704	0.738603	1
lncRNA:CR46235	12.5779	-0.25454	0.234038	-1.0876	0.276771	1
lncRNA:CR45232	3.94487	0.0862315	0.153627	0.561303	0.574591	1
lncRNA:CR45994	39.9897	0.0248301	0.283186	0.0876809	0.93013	1
lncRNA:CR45993	142.566	-0.11712	0.277334	-0.422306	0.672802	1
asRNA:CR42254	206.685	-0.205725	0.251787	-0.817059	0.413895	1
asRNA:CR44368	14.1227	0.131319	0.251188	0.522792	0.601119	1
lncRNA:CR44206	26.6189	0.141314	0.23556	0.599907	0.548568	1
lncRNA:CR46194	40.7551	0.118867	0.272266	0.436585	0.662412	1
lncRNA:acal	6.91738	-0.0825867	0.179859	-0.459176	0.646108	1
lncRNA:CR46268	123.267	-0.0503917	0.267334	-0.188497	0.850487	1
lncRNA:CR46075	8.1646	-0.0644081	0.204691	-0.314661	0.753019	1
lncRNA:CR46064	1340.17	-0.303824	0.193371	-1.57119	0.116138	1
asRNA:CR46066	10.6766	0.0448334	0.219493	0.204259	0.838151	1
lncRNA:CR43406	7.94875	0.0787861	0.17088	0.461062	0.644754	1
lncRNA:CR45919	134.315	0.023774	0.287551	0.0826777	0.934108	1
lncRNA:CR46204	31.7545	0.23913	0.284293	0.841137	0.400271	1
asRNA:CR43806	4.62301	0.0409192	0.179398	0.228092	0.819575	1
asRNA:CR45789	50.8686	-0.0153477	0.287493	-0.0533846	0.957425	1
lncRNA:CR46258	32.4903	0.198739	0.283044	0.702148	0.482587	1
asRNA:CR46263	4.52195	-0.0189842	0.174207	-0.108975	0.913222	1
asRNA:CR46262	4.22048	0.0532497	0.172063	0.309478	0.756958	1
lncRNA:CR46254	50.7936	-0.164592	0.285441	-0.576623	0.564194	1
asRNA:CR45139	12.6057	-0.153888	0.244594	-0.629155	0.529248	1
lncRNA:CR45181	5.79592	-0.0856415	0.18508	-0.462727	0.64356	1
lncRNA:CR45177	9.53327	-0.127678	0.213354	-0.59843	0.549553	1
lncRNA:CR45180	84.6939	-0.274207	0.284484	-0.963878	0.335107	1
lncRNA:CR41257	3.89767	-0.115024	0.151489	-0.759288	0.44768	1
lncRNA:CR44268	39.0155	0.0271183	0.276833	0.0979591	0.921965	1
lncRNA:CR45557	97.4602	-0.101236	0.279896	-0.36169	0.717584	1
lncRNA:CR45556	3.91164	-0.00266719	0.144755	-0.0184255	0.985299	1
asRNA:CR45190	13.0519	-0.00137374	0.246903	-0.00556391	0.995561	1
lncRNA:CR44953	13.7632	0.085139	0.179081	0.475423	0.634486	1
lncRNA:CR45669	67.9076	-0.526641	0.284297	-1.85244	0.0639633	1
lncRNA:CR44951	35.2854	-0.147071	0.280276	-0.524735	0.599767	1
lncRNA:CR45226	10.968	-0.025899	0.17938	-0.144381	0.8852	1
asRNA:CR44321	14.2949	0.0499037	0.245523	0.203255	0.838936	1
lncRNA:CR44320	398.016	-0.167965	0.220773	-0.760804	0.446774	1
asRNA:CR45214	9.4442	0.0724769	0.210268	0.344688	0.730329	1
lncRNA:CR45217	23.6734	0.0468428	0.272177	0.172104	0.863356	1
lncRNA:CR45647	3.82509	0.0301564	0.152291	0.198018	0.843031	1
lncRNA:CR45224	42.4816	0.0970964	0.286124	0.339351	0.734345	1
lncRNA:CR44178	18.4309	-0.141839	0.242853	-0.584054	0.559184	1
lncRNA:CR44947	5.50075	-0.176276	0.170172	-1.03587	0.300263	1
lncRNA:CR45048	7.60365	-0.0269298	0.196703	-0.136906	0.891105	1
asRNA:CR45028	16.4624	-0.120526	0.256382	-0.470105	0.63828	1
lncRNA:CR43196	15.1239	0.0093649	0.245642	0.0381242	0.969589	1
lncRNA:CR45045	5.2057	-0.0504451	0.183841	-0.274395	0.783781	1
lncRNA:CR45643	16.3828	0.0343494	0.256358	0.13399	0.89341	1
lncRNA:CR45641	16.4614	0.416206	0.251034	1.65797	0.097324	1
lncRNA:CR45639	12.5905	-0.0507233	0.237665	-0.213424	0.830997	1
asRNA:CR45600	208.039	0.105145	0.257736	0.407956	0.683306	1
lncRNA:CR44943	4.281	0.24237	0.156836	1.54538	0.122255	1
lncRNA:CR45679	4.25955	0.011007	0.135756	0.0810794	0.935379	1
lncRNA:CR45582	5.10517	0.0199941	0.16969	0.117827	0.906205	1
asRNA:CR45056	17.7249	-0.0384548	0.25397	-0.151415	0.879648	1
lncRNA:cherub	221.172	0.546402	0.254887	2.1437	0.032057	1
lncRNA:CR44938	15.9883	-0.28789	0.253927	-1.13375	0.256898	1
lncRNA:CR45054	967.661	-0.0202468	0.232157	-0.0872117	0.930503	1
lncRNA:CR45029	50.6543	0.123921	0.287259	0.43139	0.666185	1
asRNA:CR45053	8.66279	-0.179005	0.211178	-0.847647	0.396635	1
lncRNA:CR45203	9.63588	-0.255362	0.209533	-1.21872	0.22295	1
lncRNA:CR45196	6.23049	-0.00335418	0.187639	-0.0178757	0.985738	1
lncRNA:CR43130	64.3239	-0.139602	0.285668	-0.488687	0.625063	1
asRNA:CR44291	51.7476	0.10821	0.287551	0.376315	0.706683	1
asRNA:CR45549	5.03149	0.0124613	0.183484	0.0679149	0.945853	1
asRNA:CR45210	11.5541	0.0759538	0.234458	0.323955	0.745972	1
lncRNA:CR44331	15.6794	0.11481	0.239552	0.479271	0.631746	1
lncRNA:CR44334	50.9642	-0.095884	0.283365	-0.338376	0.73508	1
lncRNA:CR44330	9.00183	0.0222672	0.222453	0.100099	0.920266	1
lncRNA:CR45387	18.3455	0.256047	0.253203	1.01123	0.311904	1
lncRNA:CR44332	20.5928	-0.208639	0.26274	-0.794089	0.427144	1
lncRNA:CR45559	5.40596	-0.107195	0.166119	-0.645292	0.518738	1
lncRNA:CR45593	4.71511	-0.110985	0.164618	-0.674201	0.500184	1
lncRNA:CR43253	4.27314	-0.114094	0.165037	-0.691323	0.489362	1
asRNA:CR45175	5.14714	0.0283678	0.17909	0.1584	0.874142	1
lncRNA:CR44567	4.81654	0.0986886	0.176355	0.559601	0.575752	1
asRNA:ASTR	11.7944	-0.193867	0.221873	-0.873772	0.382242	1
lncRNA:CR44566	107.042	-0.194125	0.280573	-0.691886	0.489009	1
lncRNA:CR44565	10.9275	-0.109678	0.224228	-0.489138	0.624744	1
lncRNA:CR44564	8.92039	-0.0161851	0.214252	-0.0755424	0.939783	1
lncRNA:CR44317	112.792	-0.529274	0.278365	-1.90137	0.0572541	1
lncRNA:CR45436	7.88437	0.0340736	0.195682	0.174128	0.861765	1
lncRNA:CR45558	7.28783	-0.164888	0.207791	-0.793526	0.427471	1
asRNA:CR43629	244.166	0.145842	0.245387	0.594334	0.552289	1
lncRNA:CR45179	5.75397	-0.00511278	0.162989	-0.0313688	0.974975	1
lncRNA:CR45187	32.2487	-0.0149116	0.282639	-0.0527584	0.957924	1
lncRNA:CR44922	2173.52	-0.0462741	0.18855	-0.24542	0.806131	1
lncRNA:CR45597	160.599	-0.0392847	0.258952	-0.151707	0.879418	1
lncRNA:CR45159	4.5749	-0.0724672	0.164971	-0.439271	0.660465	1
asRNA:CR45164	9.10403	0.0911388	0.216514	0.420937	0.673801	1
lncRNA:CR45758	581.638	-0.0238609	0.23718	-0.100602	0.919866	1
lncRNA:CR45659	83.1117	0.0430389	0.282989	0.152087	0.879118	1
lncRNA:CR45381	18.3753	0.0445747	0.25785	0.172871	0.862753	1
lncRNA:CR43247	4.78061	0.020552	0.174571	0.117729	0.906283	1
lncRNA:CR45382	4.59614	-0.056139	0.174488	-0.321735	0.747653	1
lncRNA:CR45237	25.8829	-0.166332	0.274407	-0.606149	0.544416	1
asRNA:CR44843	18.891	-0.451422	0.256474	-1.76011	0.0783891	1
lncRNA:CR45233	7.48859	-0.0157337	0.205721	-0.0764812	0.939036	1
asRNA:CR43933	233.236	-0.439542	0.23875	-1.84102	0.0656193	1
lncRNA:CR45120	76.8286	0.113546	0.287495	0.394951	0.692879	1
lncRNA:CR45674	136.786	-0.249022	0.261703	-0.951546	0.341327	1
lncRNA:CR45178	8.86081	-0.263132	0.217155	-1.21172	0.225619	1
lncRNA:CR45432	11.9798	-0.15645	0.235662	-0.663874	0.506771	1
lncRNA:CR43146	5.86686	-0.221693	0.18497	-1.19853	0.230711	1
lncRNA:CR43890	10.6771	0.0602537	0.231835	0.2599	0.794941	1
lncRNA:CR44553	5.45741	-0.0194398	0.184524	-0.105351	0.916097	1
lncRNA:CR32111	43.2159	0.223097	0.280176	0.796277	0.425871	1
lncRNA:CR44677	3.91339	-0.157845	0.13467	-1.17208	0.241163	1
lncRNA:CR45444	18.1572	0.00819362	0.25965	0.0315564	0.974826	1
lncRNA:CR45036	12.0291	-0.121807	0.229018	-0.531866	0.594819	1
lncRNA:CR45251	10.4147	0.00073746	0.194247	0.00379651	0.996971	1
lncRNA:CR44717	27.9709	-0.478254	0.27776	-1.72183	0.0851009	1
lncRNA:CR44718	11.0034	-0.114516	0.23142	-0.494843	0.620711	1
lncRNA:CR45745	4.02055	-0.112478	0.163542	-0.68776	0.491604	1
lncRNA:CR45169	4.47804	0.0693398	0.169286	0.409602	0.682098	1
lncRNA:CR44347	34.2267	-0.148613	0.279814	-0.531115	0.595339	1
lncRNA:CR45242	10.1164	-0.406435	0.19328	-2.10283	0.035481	1
lncRNA:CR45155	5.49414	-0.147024	0.176595	-0.83255	0.405099	1
lncRNA:CR44348	21.0282	0.0948815	0.270704	0.350499	0.725964	1
asRNA:CR45121	8.40424	-0.0232993	0.217231	-0.107256	0.914586	1
lncRNA:CR45409	99.577	0.0889497	0.284198	0.312985	0.754292	1
lncRNA:CR45414	57.9731	-0.431	0.287506	-1.4991	0.133848	1
lncRNA:CR45415	4.76834	-0.0960785	0.165109	-0.581911	0.560627	1
lncRNA:CR45416	5.11915	-0.0399179	0.168723	-0.236589	0.812976	1
lncRNA:CR45759	48.6249	-0.0829762	0.287559	-0.288553	0.772923	1
lncRNA:CR45239	5.40793	0.12604	0.16322	0.772207	0.439992	1
lncRNA:CR45238	4.2526	0.17702	0.160542	1.10265	0.270181	1
lncRNA:CR45418	29.7403	0.0234229	0.282209	0.0829985	0.933853	1
lncRNA:CR45685	14.5794	-0.011395	0.236545	-0.0481728	0.961579	1
lncRNA:CR44360	46.2559	0.166216	0.287237	0.578674	0.562809	1
lncRNA:CR45156	66.8439	-0.251785	0.28756	-0.875592	0.381252	1
lncRNA:CR45670	30.9421	-0.140304	0.282229	-0.49713	0.619097	1
lncRNA:CR45660	15.056	0.34886	0.254707	1.36966	0.170795	1
lncRNA:CR45170	35.0672	0.0762421	0.285062	0.267458	0.789116	1
lncRNA:CR44514	65.1413	-0.205956	0.287171	-0.717191	0.473256	1
lncRNA:CR45117	7.16921	-0.0693069	0.175253	-0.395469	0.692497	1
lncRNA:CR45118	5.32878	-0.148734	0.177399	-0.838415	0.401798	1
lncRNA:CR45378	6.24448	0.104473	0.199702	0.523144	0.600874	1
lncRNA:CR45400	7.42883	-0.112595	0.190041	-0.592476	0.553532	1
lncRNA:CR45402	12.3852	-0.23684	0.216701	-1.09293	0.274424	1
lncRNA:CR44828	41.5241	-0.391901	0.282215	-1.38866	0.164936	1
lncRNA:CR44813	40.3245	-0.296748	0.287322	-1.03281	0.301694	1
lncRNA:CR44826	3.97678	-0.0406029	0.142786	-0.284362	0.776133	1
lncRNA:CR44814	5.24695	0.100449	0.157451	0.637969	0.523494	1
asRNA:CR45350	26.6184	-0.0428403	0.278992	-0.153554	0.877962	1
asRNA:CR44806	16.0305	-0.0567804	0.245438	-0.231343	0.817048	1
lncRNA:CR44784	12.4139	0.120669	0.199256	0.6056	0.54478	1
asRNA:CR45469	32.4256	-0.213424	0.281155	-0.759097	0.447795	1
lncRNA:CR44757	8.96108	0.168522	0.212173	0.794269	0.427039	1
lncRNA:CR44761	9.98472	-0.104577	0.213557	-0.48969	0.624354	1
lncRNA:CR44749	33.3555	0.0421699	0.284944	0.147994	0.882348	1
asRNA:CR44724	28.9589	-0.0977139	0.277684	-0.351889	0.724922	1
lncRNA:CR44642	41.4872	-0.0837427	0.285223	-0.293604	0.769061	1
lncRNA:CR44628	240.135	-0.00259405	0.247219	-0.0104929	0.991628	1
lncRNA:CR44506	222.904	0.173745	0.278243	0.624438	0.53234	1
lncRNA:CR44474	134.571	0.0875373	0.270553	0.32355	0.746279	1
lncRNA:CR44472	140.324	-0.0857359	0.261562	-0.327784	0.743075	1
lncRNA:CR42736	5.43907	-0.118671	0.186811	-0.635248	0.525267	1
lncRNA:CR44419	102.877	-0.153283	0.273534	-0.560379	0.575221	1
lncRNA:CR45274	4.00156	0.0788158	0.154896	0.508829	0.610872	1
lncRNA:CR44417	321.392	-0.117896	0.227319	-0.518639	0.604013	1
asRNA:CR45146	15.217	0.156404	0.238259	0.656446	0.511537	1
lncRNA:CR44404	21.9476	0.0387755	0.271191	0.142982	0.886304	1
asRNA:CR45145	4.2936	-0.017019	0.171866	-0.0990248	0.921119	1
asRNA:CR44390	8.46236	0.140882	0.217378	0.648097	0.516923	1
asRNA:CR43730	26.424	-0.162451	0.273089	-0.594865	0.551934	1
lncRNA:CR44458	218.399	-0.329024	0.242025	-1.35946	0.174	1
asRNA:CR44370	6.28703	-0.296747	0.192558	-1.54108	0.123297	1
lncRNA:CR44369	14.2617	-0.0865551	0.245787	-0.352155	0.724722	1
lncRNA:CR45032	4.04261	-0.146529	0.167327	-0.875707	0.381189	1
lncRNA:CR44366	25.2396	-0.0646521	0.223914	-0.288737	0.772783	1
lncRNA:CR44365	5.43938	0.0123803	0.178587	0.0693234	0.944732	1
lncRNA:CR45312	1006.6	-0.0422383	0.204997	-0.206043	0.836757	1
asRNA:CR45141	11.793	0.110285	0.235684	0.467935	0.639831	1
asRNA:CR45140	67.7426	0.0286719	0.287554	0.0997094	0.920575	1
asRNA:CR45137	148.979	0.0205748	0.274855	0.0748569	0.940329	1
lncRNA:CR45279	12.0451	0.0808957	0.2389	0.338617	0.734898	1
lncRNA:CR30055	1039.56	0.0207512	0.198715	0.104427	0.91683	1
asRNA:CR45264	12.1776	-0.0499688	0.232588	-0.214838	0.829893	1
lncRNA:CR44302	6.8028	0.0665794	0.182153	0.365513	0.714728	1
lncRNA:CR44299	26.1637	-0.0364766	0.276446	-0.131949	0.895025	1
lncRNA:CR44294	21.9331	-0.0844013	0.259181	-0.325646	0.744692	1
asRNA:CR45135	4.98567	0.0814378	0.170031	0.478959	0.631968	1
asRNA:CR45134	96.1952	-0.523388	0.27341	-1.9143	0.0555823	1
asRNA:CR45281	16.8772	0.115744	0.25194	0.459411	0.645939	1
asRNA:CR45132	23.4964	-0.0620051	0.273372	-0.226816	0.820567	1
lncRNA:CR45308	7.88245	-0.23313	0.180239	-1.29345	0.195856	1
lncRNA:CR44450	4.75836	0.121398	0.165826	0.732083	0.464118	1
lncRNA:CR44447	10.0836	0.0611407	0.230172	0.26563	0.790524	1
lncRNA:CR44445	6.31845	0.223931	0.17736	1.26258	0.206739	1
lncRNA:CR43724	36.4704	-0.0661466	0.281437	-0.235032	0.814184	1
lncRNA:CR45267	37.7387	0.485476	0.284757	1.70488	0.0882174	1
asRNA:CR45131	15.2586	-0.0468041	0.253769	-0.184436	0.853671	1
lncRNA:CR44444	4.39942	0.112507	0.146604	0.76742	0.442832	1
asRNA:CR45129	11.0386	-0.0635812	0.235616	-0.269852	0.787274	1
lncRNA:CR44442	7.24935	-0.228726	0.172781	-1.32379	0.185573	1
lncRNA:CR45128	22.5221	-0.269739	0.265842	-1.01466	0.310269	1
lncRNA:CR43904	10.2253	0.115315	0.225273	0.51189	0.608728	1
lncRNA:CR45472	10.2598	0.0175301	0.203067	0.086327	0.931207	1
lncRNA:CR45471	50.0024	-0.252998	0.28515	-0.887247	0.374946	1
lncRNA:CR44809	6.48724	-0.0597872	0.160006	-0.373656	0.70866	1
lncRNA:CR44993	41.4527	-0.118293	0.28699	-0.412185	0.680204	1
lncRNA:CR44785	13.3682	-0.0571552	0.223454	-0.255781	0.79812	1
asRNA:CR44981	7.12795	-0.0689044	0.197025	-0.349725	0.726545	1
lncRNA:CR45004	17.7633	0.04913	0.251285	0.195515	0.84499	1
lncRNA:CR43608	35.6089	0.0329663	0.285447	0.11549	0.908057	1
lncRNA:CR44909	41.4114	0.143052	0.286898	0.498616	0.61805	1
lncRNA:CR45347	261.556	-0.119773	0.27029	-0.443126	0.657675	1
lncRNA:CR44978	610.001	-0.145058	0.198064	-0.732379	0.463937	1
lncRNA:CR44977	9.80601	-0.192666	0.209801	-0.918327	0.358448	1
lncRNA:CR44905	8.59226	0.157433	0.206043	0.764078	0.444821	1
lncRNA:CR44738	18.4906	0.0844768	0.26105	0.323603	0.746238	1
lncRNA:CR44901	19.8841	0.266164	0.244204	1.08992	0.275746	1
lncRNA:CR44900	11.9999	-0.0115533	0.222643	-0.0518913	0.958615	1
lncRNA:CR45333	450.353	-0.122562	0.236352	-0.518555	0.604071	1
lncRNA:CR45332	208.024	-0.246184	0.261357	-0.941947	0.34622	1
lncRNA:CR44411	72.1374	0.121903	0.28177	0.432631	0.665283	1
lncRNA:CR45112	4.35171	0.0529256	0.168956	0.313251	0.75409	1
lncRNA:CR45358	42.1605	-0.166608	0.275503	-0.604741	0.545351	1
lncRNA:CR44395	27.7142	-0.0754813	0.264271	-0.28562	0.775169	1
lncRNA:CR44396	75.6666	-0.257444	0.284507	-0.904877	0.36553	1
lncRNA:CR44408	5.08608	0.113192	0.183503	0.616841	0.53734	1
lncRNA:CR31781	133.929	-0.351543	0.287437	-1.22303	0.22132	1
lncRNA:CR43826	68.8902	-0.286398	0.286407	-0.999968	0.317326	1
lncRNA:CR44994	10.0905	0.0251467	0.197799	0.127133	0.898835	1
lncRNA:CR44602	5.02553	0.0645653	0.151453	0.426306	0.669885	1
lncRNA:CR44844	12.9341	0.136393	0.241381	0.565051	0.572039	1
lncRNA:CR44855	4.1636	-0.108328	0.164769	-0.657456	0.510888	1
lncRNA:CR44854	4.40247	-0.00226166	0.14383	-0.0157245	0.987454	1
lncRNA:CR44851	50.1862	0.103359	0.287279	0.359787	0.719006	1
lncRNA:CR44728	4.43813	0.012364	0.131287	0.0941755	0.92497	1
lncRNA:CR45284	8.30502	-0.153817	0.178438	-0.86202	0.388677	1
lncRNA:CR44848	4.54378	-0.163052	0.170103	-0.958546	0.337787	1
lncRNA:CR45684	9.36165	0.00615436	0.216926	0.0283708	0.977366	1
asRNA:CR45683	97.7509	-0.0984575	0.286667	-0.343455	0.731256	1
lncRNA:CR44595	12.4429	-0.509749	0.23437	-2.17497	0.0296323	1
lncRNA:CR44596	12.2617	-0.283931	0.243116	-1.16788	0.242855	1
lncRNA:CR44597	59.9787	-0.20069	0.287557	-0.697913	0.485232	1
lncRNA:CR44598	71.3866	-0.386318	0.285011	-1.35545	0.175274	1
lncRNA:CR44589	22.3869	-0.185124	0.27311	-0.677836	0.497876	1
lncRNA:CR44493	3.81347	0.139016	0.162012	0.858058	0.39086	1
lncRNA:CR45454	9.14112	-0.235399	0.190241	-1.23738	0.215947	1
lncRNA:CR45375	29.2207	0.0332247	0.280178	0.118584	0.905605	1
asRNA:CR44968	11.8095	0.0679641	0.233324	0.291286	0.770832	1
lncRNA:CR44845	3.86984	0.0354923	0.149985	0.23664	0.812936	1
asRNA:CR44873	5.0489	-0.00782534	0.18414	-0.0424966	0.966103	1
lncRNA:CR13130	12.0668	0.209175	0.21381	0.978319	0.327916	1
lncRNA:CR43404	7.46873	-0.0219941	0.211173	-0.104152	0.917049	1
lncRNA:CR44991	14.9327	-0.064039	0.248133	-0.258083	0.796343	1
lncRNA:CR44612	11.3471	0.062112	0.226911	0.273728	0.784294	1
lncRNA:CR44914	47.4272	-0.28203	0.287085	-0.982392	0.325907	1
lncRNA:CR44915	4.82117	0.143331	0.177675	0.806708	0.419835	1
lncRNA:CR44776	8.39771	-0.00267128	0.202262	-0.0132071	0.989463	1
lncRNA:CR44775	45.212	-0.0059786	0.287138	-0.0208213	0.983388	1
asRNA:CR44987	128.407	-0.238218	0.26987	-0.882716	0.37739	1
lncRNA:CR45340	8.33173	-0.110164	0.205431	-0.536256	0.591782	1
lncRNA:CR45339	16.7164	-0.10533	0.251898	-0.418145	0.675841	1
lncRNA:CR45464	5.79218	-0.303125	0.179138	-1.69213	0.0906212	1
lncRNA:CR44997	141.226	-0.525439	0.282054	-1.8629	0.0624762	1
lncRNA:CR44744	43.6857	0.0155823	0.281856	0.0552845	0.955912	1
asRNA:CR45611	4.6717	0.032111	0.180118	0.178277	0.858505	1
asRNA:CR44431	4.37179	-0.0602586	0.168587	-0.357434	0.720767	1
lncRNA:CR44608	24.8498	-0.117297	0.259625	-0.451793	0.651418	1
asRNA:CR44984	20.7047	0.0103483	0.260386	0.039742	0.968299	1
asRNA:CR44340	7.81784	-0.111662	0.192883	-0.578911	0.562649	1
lncRNA:CR44708	3.80501	-0.125653	0.141403	-0.888616	0.374209	1
lncRNA:CR45706	141.933	-0.0752621	0.259329	-0.290219	0.771649	1
lncRNA:CR44772	14.6098	-0.181873	0.248976	-0.730485	0.465094	1
lncRNA:CR44754	6.66967	0.146927	0.182143	0.806655	0.419865	1
lncRNA:CR45527	118.931	-0.413411	0.271908	-1.5204	0.128409	1
lncRNA:CR45290	11.5085	0.108462	0.224498	0.483129	0.629004	1
lncRNA:CR44384	24.6433	-0.307165	0.269246	-1.14083	0.253939	1
lncRNA:CR44603	28.9792	-0.303099	0.272219	-1.11344	0.265521	1
lncRNA:CR44888	9.05966	0.0167856	0.218241	0.0769129	0.938693	1
asRNA:CR44429	28.4967	0.0719446	0.281482	0.255592	0.798266	1
lncRNA:CR44663	24.9064	-0.202828	0.270056	-0.751058	0.452618	1
asRNA:CR44960	19.3958	0.0880522	0.264545	0.332844	0.739252	1
lncRNA:CR44662	45.0944	0.191459	0.275148	0.695843	0.486527	1
lncRNA:CR44831	13.2328	-0.480675	0.237115	-2.02718	0.0426441	1
lncRNA:CR45522	13.2202	-0.24769	0.234591	-1.05584	0.291042	1
lncRNA:CR45018	50.9916	-0.102665	0.28754	-0.357047	0.721056	1
lncRNA:CR44657	7.14728	-0.144488	0.202125	-0.714845	0.474705	1
lncRNA:CR44655	4.56762	-0.0732064	0.167417	-0.437269	0.661916	1
lncRNA:CR42861	211.544	-0.0250995	0.248536	-0.100989	0.919559	1
lncRNA:CR45626	16.239	0.344588	0.23315	1.47797	0.139416	1
lncRNA:CR45625	46.9476	-0.0868776	0.287366	-0.302324	0.762405	1
lncRNA:CR44619	11.141	0.213201	0.233378	0.913541	0.360958	1
asRNA:CR45621	27.3402	0.0754211	0.275506	0.273755	0.784273	1
lncRNA:CR45618	15.7935	0.42348	0.247919	1.70814	0.0876104	1
lncRNA:CR44766	9.57777	-0.136186	0.227334	-0.599057	0.549135	1
asRNA:CR45629	3.8714	-0.111154	0.155578	-0.714462	0.474941	1
asRNA:CR44894	9.81099	-0.255179	0.217182	-1.17496	0.240012	1
lncRNA:CR45602	3.82986	0.0834893	0.161573	0.516728	0.605346	1
asRNA:CR45185	6.54915	-0.105271	0.172072	-0.611783	0.540682	1
lncRNA:CR42657	5.05874	0.33889	0.163299	2.07528	0.0379611	1
lncRNA:CR45542	5.6566	-0.299631	0.164839	-1.81772	0.0691073	1
lncRNA:CR45540	9.75258	0.0768468	0.220032	0.349253	0.726899	1
lncRNA:CR44517	7.04747	-0.338515	0.187936	-1.80123	0.0716671	1
lncRNA:CR45539	7.78604	0.16034	0.206338	0.777077	0.437113	1
asRNA:CR45620	48.6067	0.119964	0.287209	0.417688	0.676175	1
lncRNA:CR43287	20.5156	-0.122158	0.254657	-0.479694	0.631445	1
lncRNA:CR43199	67.9	-0.119151	0.286997	-0.415164	0.678022	1
lncRNA:CR45533	36.5087	0.0700516	0.281256	0.249067	0.803309	1
lncRNA:CR44357	12.1009	0.19075	0.223819	0.852252	0.394074	1
lncRNA:CR45531	21.225	-0.456031	0.266878	-1.70876	0.0874955	1
lncRNA:CR44817	29.8456	0.0491807	0.282865	0.173866	0.861971	1
lncRNA:CR44816	5.11556	0.136749	0.177384	0.770917	0.440756	1
lncRNA:CR45530	21.7901	-0.0714324	0.262472	-0.272153	0.785504	1
lncRNA:CR44498	165.942	0.0058884	0.259078	0.0227283	0.981867	1
lncRNA:CR45668	13.1097	-0.276337	0.241783	-1.14291	0.253075	1
lncRNA:CR44471	8.21287	-0.156048	0.193432	-0.806736	0.419819	1
lncRNA:CR44832	12462.4	-0.191552	0.224979	-0.85142	0.394536	1
lncRNA:CR44834	4.11178	-0.0655999	0.171134	-0.383326	0.701478	1
asRNA:CR45528	11.4938	-0.0505189	0.230749	-0.218934	0.826701	1
lncRNA:CR32773	24.9896	-0.00631394	0.268053	-0.0235548	0.981208	1
asRNA:CR45520	44.6565	-0.19164	0.282185	-0.679126	0.497058	1
lncRNA:CR45102	500.26	-0.291097	0.26426	-1.10156	0.270654	1
lncRNA:CR44886	12.8821	-0.173391	0.23617	-0.734181	0.462838	1
lncRNA:CR44470	5.65319	-0.0886802	0.190658	-0.465127	0.641841	1
lncRNA:CR45480	69.1434	-0.122215	0.286609	-0.426417	0.669804	1
asRNA:CR44690	6.52335	-0.0352466	0.195957	-0.179869	0.857256	1
asRNA:CR45479	11.267	0.403479	0.233314	1.72934	0.0837482	1
asRNA:CR43864	7.43067	0.357514	0.193884	1.84395	0.06519	1
lncRNA:CR44779	9.91617	-0.103243	0.208424	-0.495352	0.620352	1
lncRNA:CR45474	6.25381	0.247812	0.191503	1.29404	0.195652	1
asRNA:CR44892	51.304	-0.360303	0.287559	-1.25297	0.210216	1
lncRNA:CR45473	61.0594	0.126954	0.286119	0.443711	0.657251	1
asRNA:CR44030	77.0975	-0.246441	0.28285	-0.871278	0.383602	1
lncRNA:CR45200	4.10096	-0.0937454	0.147957	-0.633599	0.526343	1
lncRNA:CR45199	6.88292	0.0127443	0.185158	0.0688294	0.945125	1
asRNA:CR45126	85.6521	-0.299983	0.278014	-1.07902	0.280578	1
lncRNA:CR44441	61.3877	-0.0307312	0.287441	-0.106913	0.914858	1
asRNA:CR45198	37.1861	-0.0982955	0.286511	-0.343077	0.73154	1
lncRNA:CR44440	5.53394	0.0854369	0.176591	0.483813	0.628519	1
asRNA:CR45124	33.889	0.0116691	0.283987	0.0410903	0.967224	1
lncRNA:CR44230	3.91695	0.109109	0.123176	0.885797	0.375727	1
asRNA:CR44018	414.366	-0.274167	0.243041	-1.12807	0.25929	1
lncRNA:CR43685	1182.75	-0.0996222	0.186995	-0.532754	0.594204	1
lncRNA:CR42651	15.7025	-0.17825	0.249484	-0.714473	0.474934	1
lncRNA:CR44017	70.972	-0.0194412	0.286818	-0.0677824	0.945959	1
asRNA:CR44093	14.5914	-0.282805	0.247339	-1.14339	0.252875	1
lncRNA:CR44156	5.72563	0.0985409	0.157099	0.627251	0.530494	1
lncRNA:CR43995	8.80046	-0.118846	0.210611	-0.564292	0.572555	1
lncRNA:CR43878	20.4522	-0.163937	0.267	-0.613995	0.539219	1
lncRNA:CR44043	28.7441	-0.268804	0.281749	-0.954055	0.340056	1
lncRNA:CR44042	369.959	-0.0740189	0.22062	-0.335503	0.737245	1
lncRNA:CR44022	22.3462	0.180371	0.268226	0.67246	0.501291	1
lncRNA:CR43943	37.1578	-0.12977	0.286079	-0.453615	0.650106	1
asRNA:CR44179	22.5289	0.0698977	0.271797	0.257169	0.797048	1
asRNA:CR43889	48.7777	-0.282956	0.287341	-0.984738	0.324753	1
lncRNA:CR43966	7.374	0.16388	0.196562	0.833733	0.404431	1
lncRNA:CR43654	134.688	-0.157105	0.267039	-0.588324	0.556315	1
lncRNA:CR43893	9.1915	-0.0203959	0.219098	-0.0930901	0.925832	1
lncRNA:CR43870	11.1461	0.0780992	0.209765	0.372319	0.709656	1
lncRNA:CR43951	41.908	-0.173974	0.281858	-0.617239	0.537077	1
lncRNA:CR44050	63.8784	-0.586304	0.286433	-2.04691	0.0406665	1
lncRNA:CR43653	8.73478	-0.239619	0.200727	-1.19375	0.232574	1
lncRNA:CR43992	4.92219	-0.232184	0.173279	-1.33994	0.180264	1
asRNA:CR43971	7.16675	0.0475241	0.203468	0.23357	0.815319	1
lncRNA:CR43973	9.73452	-0.145553	0.226925	-0.641417	0.521252	1
asRNA:CR44047	4.35112	-0.0327826	0.159016	-0.20616	0.836666	1
lncRNA:CR43887	27.7556	-0.0577329	0.280234	-0.206016	0.836778	1
lncRNA:CR43910	52.944	-0.247726	0.286517	-0.864611	0.387252	1
lncRNA:CR43974	8.82358	-0.217363	0.221017	-0.983465	0.325379	1
lncRNA:CR43849	9.56644	0.107961	0.215701	0.500513	0.616714	1
asRNA:CR44095	23.2323	0.160422	0.270327	0.593437	0.552889	1
lncRNA:CR44177	10.1393	-0.282884	0.226762	-1.2475	0.212216	1
lncRNA:CR43641	4.6497	0.0625869	0.155998	0.401203	0.688271	1
lncRNA:CR43883	8.01492	-0.105012	0.187188	-0.560998	0.574799	1
lncRNA:CR44138	5.55702	-0.0435154	0.192636	-0.225894	0.821284	1
lncRNA:CR43785	10.9291	-0.196082	0.227092	-0.863448	0.387891	1
lncRNA:CR43334	293.907	-0.0863512	0.259301	-0.333015	0.739123	1
lncRNA:CR44232	11.0612	0.00817914	0.230333	0.0355101	0.971673	1
lncRNA:CR44233	4.244	-0.16462	0.172319	-0.955319	0.339416	1
Uhg1	521.869	-0.349174	0.208296	-1.67633	0.0936728	1
lncRNA:CR43661	66.4188	0.0843136	0.287518	0.293246	0.769334	1
asRNA:CR43898	45.3761	-0.207214	0.28713	-0.721672	0.470496	1
lncRNA:CR43909	43.1469	-0.121436	0.286443	-0.423944	0.671607	1
lncRNA:CR43900	8.28359	-0.0438044	0.210933	-0.20767	0.835487	1
lncRNA:CR43907	13.0914	-0.193172	0.235268	-0.821072	0.411605	1
lncRNA:CR44070	5.20332	0.0617376	0.177602	0.347617	0.728128	1
lncRNA:CR43651	31.5421	-0.167918	0.273545	-0.613857	0.53931	1
asRNA:CR43723	10.992	0.0294604	0.20235	0.145591	0.884244	1
asRNA:CR44201	16.1463	-0.0697289	0.258136	-0.270125	0.787064	1
lncRNA:CR44170	6.49251	-0.312824	0.186645	-1.67603	0.0937318	1
asRNA:CR44165	35.1347	-0.401379	0.28336	-1.4165	0.15663	1
lncRNA:CR44161	56.4335	-0.332624	0.287444	-1.15718	0.247199	1
lncRNA:CR44127	24.5568	-0.183668	0.273962	-0.670417	0.502592	1
lncRNA:CR43765	3.87156	-0.127824	0.145861	-0.876336	0.380848	1
lncRNA:CR44146	18.6878	0.0798282	0.239039	0.333955	0.738414	1
lncRNA:CR44188	24.474	-0.368336	0.247776	-1.48657	0.137129	1
lncRNA:CR44187	21.2432	-0.343686	0.245372	-1.40067	0.161312	1
lncRNA:CR43827	8.93159	-0.136795	0.214796	-0.63686	0.524216	1
lncRNA:CR43828	22.2886	-0.167341	0.258204	-0.648096	0.516923	1
lncRNA:CR43700	5.60077	-0.0534234	0.172356	-0.309959	0.756592	1
lncRNA:CR43825	96.6675	-0.211443	0.286457	-0.73813	0.460435	1
lncRNA:CR43803	67.2144	0.0443562	0.286041	0.155069	0.876767	1
lncRNA:CR43856	54.8318	-0.217638	0.287505	-0.75699	0.449056	1
lncRNA:CR43818	9.8267	0.0383321	0.213761	0.179322	0.857685	1
lncRNA:CR43051	18.1821	0.0485163	0.257436	0.18846	0.850516	1
lncRNA:CR43859	17.961	-0.126226	0.245704	-0.513731	0.60744	1
lncRNA:CR43807	4.15051	0.0862987	0.149244	0.578237	0.563104	1
Uhg2	73.215	0.238963	0.281683	0.84834	0.396249	1
lncRNA:CR43855	30.0479	0.30883	0.25034	1.23364	0.217337	1
asRNA:CR44119	10.7604	-0.269866	0.229394	-1.17643	0.239423	1
lncRNA:CR43857	4.78948	-0.0249771	0.155831	-0.160283	0.872658	1
lncRNA:CR42735	7.56614	-0.257922	0.20217	-1.27576	0.202039	1
lncRNA:CR43801	6.36757	0.0112847	0.197484	0.0571425	0.954432	1
asRNA:CR43820	7.74034	-0.107723	0.209218	-0.514884	0.606634	1
lncRNA:CR43716	51.7085	-0.243133	0.28756	-0.8455	0.397831	1
lncRNA:CR43821	29.9463	0.0518456	0.279043	0.185798	0.852603	1
asRNA:CR44065	4.83317	0.0707366	0.179585	0.393889	0.693663	1
lncRNA:CR44218	86.3791	0.187	0.285802	0.654298	0.51292	1
lncRNA:CR44221	8.92363	0.14403	0.216118	0.666442	0.505129	1
lncRNA:CR44109	13.0362	-0.207164	0.247126	-0.838294	0.401866	1
lncRNA:CR43838	12.0421	-0.103355	0.239095	-0.432277	0.66554	1
lncRNA:CR43686	4.76831	-0.222052	0.177438	-1.25143	0.210776	1
lncRNA:CR43963	22.6312	0.0357877	0.267742	0.133665	0.893668	1
asRNA:CR43959	405.419	-0.188341	0.272488	-0.691191	0.489446	1
lncRNA:CR43899	6.24039	-0.0203232	0.184413	-0.110205	0.912247	1
lncRNA:CR43836	88.3738	-0.335036	0.284825	-1.17629	0.23948	1
asRNA:CR43906	7.52532	-0.11856	0.200697	-0.590739	0.554695	1
asRNA:CR44031	10.0248	-0.00878825	0.221746	-0.0396321	0.968386	1
lncRNA:sphinx	27.1104	0.124732	0.270564	0.461007	0.644794	1
lncRNA:CR44024	1946.53	-0.108613	0.226319	-0.47991	0.631291	1
asRNA:CR44027	74.4541	0.142298	0.287369	0.495176	0.620476	1
lncRNA:CR44023	173.622	-0.375394	0.257498	-1.45785	0.144881	1
lncRNA:CR43956	43.6588	-0.0180555	0.285123	-0.0633253	0.949507	1
snoRNA:CD-24	10.5629	0.141297	0.222865	0.634001	0.52608	1
asRNA:CR43957	81.7648	0.316947	0.28227	1.12285	0.261501	1
lncRNA:CR43436	11.145	-0.273302	0.231933	-1.17837	0.23865	1
lncRNA:CR43126	383.597	-0.18446	0.233468	-0.790087	0.429477	1
asRNA:CR43259	55.3478	-0.0295649	0.287492	-0.102837	0.918092	1
lncRNA:CR43456	4.62216	0.0118985	0.175582	0.0677662	0.945972	1
mir-1017	8.23606	-0.135279	0.212536	-0.6365	0.524451	1
lncRNA:CR31451	73577.8	0.00952232	0.178565	0.053327	0.957471	1
mir-998	14.8842	0.280245	0.248739	1.12666	0.259885	1
asRNA:CR43460	20.0398	-0.127232	0.255246	-0.498468	0.618154	1
asRNA:CR17025	4.75337	-0.0382627	0.171697	-0.22285	0.823652	1
lncRNA:CR31386	19.9057	-0.129945	0.257126	-0.505375	0.613295	1
mir-317	27.6788	-0.103985	0.274196	-0.379237	0.704512	1
lncRNA:CR43301	56.6427	-0.181297	0.287504	-0.630592	0.528307	1
lncRNA:CR42721	18.3631	-0.0646034	0.25506	-0.253287	0.800046	1
lncRNA:CR43635	4.19352	-0.163846	0.15237	-1.07531	0.282234	1
mir-929	5.03527	0.148994	0.182152	0.817964	0.413377	1
asRNA:CR43426	117.982	-0.238428	0.267112	-0.892614	0.372064	1
lncRNA:CR43309	11.2643	-0.0199385	0.211273	-0.0943731	0.924813	1
asRNA:CR43159	6.07011	0.0924454	0.185924	0.497221	0.619033	1
lncRNA:CR43625	4.72294	0.110393	0.131976	0.836461	0.402896	1
lncRNA:CR43431	45.9672	-0.270565	0.287535	-0.940981	0.346715	1
lncRNA:CR42862	38417	-0.135423	0.254264	-0.532609	0.594304	1
asRNA:CR30267	19.6337	0.0531738	0.240157	0.221413	0.824771	1
lncRNA:CR43399	7.82334	0.312603	0.196738	1.58893	0.112075	1
lncRNA:CR30121	53.9349	0.316743	0.284155	1.11468	0.264986	1
mir-4982	25.6764	-0.00315203	0.269855	-0.0116804	0.990681	1
mir-990	13.3233	0.0183051	0.248281	0.0737272	0.941227	1
snoRNA:Dek-a	6.43957	-0.0788088	0.196235	-0.401604	0.687975	1
lncRNA:CR43428	10.1544	0.297167	0.220393	1.34835	0.177545	1
scaRNA:PsiU5-44	7.24655	0.0592144	0.2076	0.285234	0.775465	1
lncRNA:let7C	55.1629	-0.0392555	0.284656	-0.137905	0.890315	1
mir-4978	7.11315	-0.0166673	0.203591	-0.0818665	0.934753	1
snoRNA:2R:9445410	18.4143	0.336689	0.258018	1.3049	0.191926	1
lncRNA:CR43408	7.00929	0.172986	0.200576	0.862447	0.388442	1
snoRNA:2R:9445205	9.61017	0.0884734	0.223257	0.396284	0.691895	1
lncRNA:CR43420	4.67979	-0.267379	0.163302	-1.63732	0.101563	1
lncRNA:CR43605	11.871	0.162917	0.220949	0.737349	0.46091	1
snoRNA:lola-d	9.98737	0.0526318	0.226839	0.232023	0.81652	1
snoRNA:lola-c	4.70901	-0.150369	0.179564	-0.837415	0.402359	1
snoRNA:lola-b	7.00113	-0.0573106	0.203496	-0.281631	0.778227	1
snoRNA:lola-a	10.7905	0.0106854	0.231575	0.0461422	0.963197	1
snoRNA:gcl-a	7.25238	-0.00352818	0.208884	-0.0168906	0.986524	1
lncRNA:CR43411	4.19534	0	0.145694	0	1	1
mir-4980	4.70211	0.151102	0.173825	0.869278	0.384695	1
asRNA:CR31845	9.37339	-0.0718229	0.214009	-0.335606	0.737168	1
mir-967	6.91014	0.0525226	0.195468	0.268702	0.788159	1
snoRNA:SC35-b	15.5963	0.240762	0.237183	1.01509	0.310062	1
snoRNA:SC35-a	13.1812	0.0449087	0.221096	0.203118	0.839043	1
lncRNA:CR43256	61.5936	-0.0546433	0.28675	-0.190561	0.84887	1
lncRNA:CR43242	715.456	-0.0140705	0.194419	-0.072372	0.942306	1
lncRNA:CR43241	511.761	-0.395445	0.208526	-1.89639	0.0579089	1
lncRNA:CR43620	6.4022	-0.136454	0.182887	-0.746112	0.4556	1
lncRNA:CR9162	4.12948	-0.039264	0.155722	-0.252142	0.800932	1
mir-2a-2	11.4547	0.200069	0.228751	0.874615	0.381783	1
lncRNA:CR43363	17.4458	-0.00200889	0.259287	-0.00774776	0.993818	1
asRNA:CR43464	121.994	-0.122418	0.265493	-0.461097	0.644729	1
mir-2491	6.66739	-0.161502	0.194935	-0.828492	0.407392	1
lncRNA:CR43493	116.478	-0.0494403	0.266324	-0.185639	0.852728	1
lncRNA:CR43492	64.3956	-0.124576	0.286493	-0.43483	0.663686	1
mir-4957	38.9248	-0.384606	0.286713	-1.34143	0.17978	1
mir-2492	19.4768	0.276292	0.257246	1.07404	0.282805	1
mir-971	13.6552	-0.0107186	0.24819	-0.0431872	0.965552	1
asRNA:CR43152	24.7608	-0.110229	0.276629	-0.398471	0.690283	1
mir-31b	8.24756	-0.0701469	0.211436	-0.331764	0.740068	1
mir-4964	25.7513	-0.268036	0.266027	-1.00755	0.313669	1
lncRNA:CR43496	78.0149	-0.140397	0.28649	-0.490058	0.624093	1
lncRNA:CR43461	4.24302	-0.00302081	0.172074	-0.0175553	0.985994	1
lncRNA:CR43264	16.1831	-0.348971	0.243531	-1.43296	0.151868	1
lncRNA:CR43495	28.4384	0.0135962	0.279212	0.048695	0.961162	1
asRNA:CR43614	10.4103	-0.0203254	0.220951	-0.0919907	0.926705	1
asRNA:CR43637	15.5064	-0.0137238	0.253022	-0.0542395	0.956744	1
asRNA:CR43480	33.3624	-0.240121	0.279598	-0.858807	0.390447	1
lncRNA:CR31044	10.8198	0.0466729	0.198943	0.234604	0.814516	1
asRNA:CR31514	26.841	0.0647226	0.272672	0.237365	0.812374	1
lncRNA:CR42875	96.7496	0.161124	0.276741	0.582219	0.560419	1
lncRNA:CR32218	103.777	0.0766613	0.284081	0.269857	0.78727	1
lncRNA:CR42746	93.8695	0.242787	0.281713	0.861825	0.388784	1
lncRNA:CR32690	14.3397	-0.201933	0.217463	-0.928585	0.353104	1
lncRNA:CR42549	1088.13	0.167665	0.21948	0.763918	0.444916	1
Uhg8	12.6055	0.0741333	0.240675	0.308022	0.758066	1
asRNA:CR42547	76.3915	0.0409903	0.282784	0.144952	0.884748	1
Uhg5	875.537	-0.199063	0.201112	-0.989813	0.322265	1
Uhg4	465.288	-0.336686	0.209179	-1.60956	0.107494	1
Uhg3	185.975	-0.201747	0.24291	-0.830541	0.406233	1
lncRNA:CR42491	246.74	-0.349609	0.251093	-1.39235	0.163817	1
snoRNA:Psi28S-3305c	7.52263	0.134633	0.204856	0.657208	0.511047	1
snoRNA:Me18S-G1189	54.5535	0.0923969	0.286987	0.321955	0.747487	1
snoRNA:Me28S-U1554	4.20958	0.054001	0.163949	0.329377	0.741871	1
snoRNA:Psi28S-3571	15.95	-0.194672	0.24536	-0.793415	0.427536	1
snoRNA:Me28S-A30	14.0872	-0.0676443	0.227493	-0.297347	0.766202	1
snoRNA:Psi18S-920	8.82616	0.112638	0.219687	0.512722	0.608146	1
snoRNA:Psi28S-612	3.99127	0.0256354	0.169228	0.151484	0.879594	1
snoRNA:Psi28S-1837c	4.07728	0.0936239	0.160992	0.581544	0.560874	1
snoRNA:Or-CD4	3.9843	0.070077	0.159285	0.439946	0.659976	1
snoRNA:Psi28S-1153	16.6099	0.142795	0.254251	0.561631	0.574367	1
snoRNA:Me28S-A982b	5.22145	0.0493969	0.180927	0.27302	0.784837	1
snoRNA:Me28S-C437	7.99967	-0.0117768	0.203584	-0.0578472	0.95387	1
snoRNA:Psi28S-1232	5.95474	-0.0748526	0.18971	-0.394564	0.693165	1
snoRNA:Me18S-C1024	9.79584	-0.0201608	0.226588	-0.0889757	0.929101	1
snoRNA:Psi18S-531	42.7357	-0.0447394	0.287296	-0.155726	0.876249	1
lncRNA:CR40469	2165.01	-0.438416	0.21953	-1.99707	0.0458176	1
asRNA:Eig63F-2	19.0046	-0.103895	0.251392	-0.413277	0.679404	1
snRNA:U11	12.8905	0.0743725	0.240518	0.309218	0.757156	1
lncRNA:CR33963	8.49604	0.203186	0.200155	1.01514	0.310039	1
lncRNA:CR33942	6.50656	-0.154338	0.183148	-0.842698	0.399397	1
snoRNA:Me18S-C1831	6.10377	0.155354	0.180763	0.859437	0.390099	1
asRNA:CR33945	126.56	-0.436078	0.275486	-1.58294	0.113435	1
snRNA:7SK	457.529	0.200691	0.272366	0.736845	0.461217	1
RNaseMRP:RNA	4.16929	0.0199405	0.139472	0.142971	0.886313	1
snoRNA:Psi28S-3186	14.754	0.144459	0.236918	0.609741	0.542033	1
snoRNA:U3:9B	4.48354	0.00772198	0.163942	0.0471019	0.962432	1
scaRNA:MeU5-C46	59.4238	0.171138	0.286536	0.597264	0.550331	1
snRNA:U1:82Eb	3.96498	0.0772746	0.162549	0.475393	0.634507	1
lncRNA:CR32385	19.5387	0.205614	0.241489	0.851442	0.394524	1
lncRNA:alphagamma-element:CR32865	2377.23	-0.0291502	0.223483	-0.130436	0.896222	1
snRNA:U4:39B	12.1	0.205129	0.238065	0.861652	0.388879	1
snRNA:U2:34ABa	4.7398	0.00190138	0.175265	0.0108486	0.991344	1
CG46335	19.3467	0.166169	0.238371	0.6971	0.48574	1
PGRP-LC	28.0282	-0.0641086	0.239556	-0.267614	0.788996	1
yki	816.095	-0.107035	0.194166	-0.551254	0.58146	1
Ntmt	409.133	-0.114554	0.216269	-0.529682	0.596332	1
Cyp9f3	44.1502	0.138564	0.283869	0.488127	0.62546	1
mIF3	275.79	-0.0632766	0.249099	-0.254021	0.799479	1
PIG-C	103.654	-0.176088	0.279166	-0.630763	0.528195	1
Cf2	979.075	-0.0728346	0.239601	-0.303983	0.761141	1
Gld	13.568	-0.105329	0.241022	-0.437009	0.662105	1
lilli	1037.45	-0.114072	0.234348	-0.486763	0.626426	1
Apc2	76.6878	0.285294	0.284113	1.00416	0.315303	1
CrebB	119.103	-0.0323411	0.275771	-0.117275	0.906642	1
Sur	11.4194	-0.074049	0.212302	-0.34879	0.727247	1
Rab3-GEF	282.102	0.278903	0.251276	1.10995	0.267021	1
Schip1	3015.38	-0.0530786	0.182269	-0.291211	0.77089	1
baz	77.2151	-0.297134	0.28641	-1.03745	0.299528	1
CG4901	272.99	-0.346815	0.24594	-1.41016	0.158492	1
CG46304	6.78461	-0.318067	0.195763	-1.62475	0.104215	1
CG46303	10.2515	-0.0253125	0.222076	-0.113981	0.909253	1
CG46301	1083.82	0.372424	0.218225	1.70661	0.0878953	1
DIP-lambda	986.55	-0.370272	0.247037	-1.49885	0.133913	1
CG45067	7.6961	-0.193791	0.177118	-1.09413	0.273898	1
CG43845	124.593	-0.212442	0.269686	-0.787739	0.430849	1
sif	2447.87	-0.132455	0.226413	-0.585016	0.558537	1
CG33941	50.7741	0.106956	0.287494	0.372028	0.709872	1
AlkB	110.207	-0.259602	0.277233	-0.936405	0.349065	1
Hr3	435.075	-0.199707	0.258586	-0.772306	0.439933	1
tim	155.966	0.0212108	0.259883	0.0816168	0.934951	1
CG31751	1143.59	-0.189021	0.19463	-0.971183	0.331457	1
jigr1	2283.38	-0.349025	0.173128	-2.01599	0.0438006	1
cathD	4692.31	-0.00118225	0.169755	-0.00696447	0.994443	1
mei-38	7.91483	0.311349	0.196878	1.58143	0.11378	1
CG13950	20.0606	-0.538428	0.238932	-2.25348	0.0242289	1
CROT	175.25	-0.0590375	0.268946	-0.219514	0.826249	1
Usp5	633.262	-0.0239648	0.220638	-0.108616	0.913507	1
for	12.0178	-0.13727	0.221869	-0.618697	0.536116	1
r	59.5201	-0.349128	0.286415	-1.21896	0.22286	1
cin	1545.31	-0.0880397	0.171542	-0.513227	0.607793	1
OtopLc	1752.72	0.285365	0.197971	1.44145	0.149458	1
CG33082	60.6588	-0.288859	0.286204	-1.00928	0.312841	1
Pp4-19C	536.889	0.141704	0.223511	0.633989	0.526088	1
Sh	18054	-0.102571	0.287349	-0.356957	0.721124	1
CG11699	9.55328	0.0104309	0.220393	0.0473288	0.962251	1
Gbeta13F	19351.5	-0.0758412	0.247749	-0.306122	0.759512	1
sd	2999.34	-0.453523	0.217413	-2.086	0.0369789	1
CG5004	283.238	-0.209981	0.240837	-0.871877	0.383276	1
CG4768	1694.08	0.0427575	0.176302	0.242525	0.808373	1
CG3638	2560.27	0.00399126	0.246303	0.0162047	0.987071	1
ND-B16.6	6012.17	-0.11536	0.1722	-0.669919	0.502909	1
zyd	471.301	-0.327006	0.268783	-1.21661	0.223751	1
ttm50	877.922	0.130395	0.195196	0.66802	0.504121	1
l(1)G0289	2498.55	-0.224023	0.18047	-1.24133	0.214483	1
Kmn1	349.997	0.0779082	0.22347	0.34863	0.727367	1
CG1492	2437.41	-0.0871785	0.176738	-0.493264	0.621826	1
Sxl	4432.86	-0.481354	0.287547	-1.674	0.0941308	1
CG34354	1715.53	0.314097	0.250345	1.25466	0.209603	1
tau	3650.58	-0.234561	0.216251	-1.08467	0.278066	1
CG31064	2797.11	0.0616629	0.16425	0.37542	0.707348	1
CG42813	1207.61	-0.0227678	0.201135	-0.113197	0.909875	1
CG43273	64.1075	0.275787	0.286156	0.963763	0.335165	1
Syx1A	28810.5	-0.00891775	0.287498	-0.0310185	0.975255	1
CG34355	1590.87	-0.15914	0.208079	-0.764804	0.444389	1
CG34377	33.6707	-0.615552	0.279195	-2.20474	0.0274724	1
CG43844	21.0533	0.159148	0.263984	0.60287	0.546595	1
CG34148	19.2593	-0.0507282	0.262453	-0.193285	0.846736	1
CG34282	4.44925	0.114656	0.174933	0.65543	0.512191	1
Rbp	3695.42	-0.14851	0.189962	-0.781787	0.43434	1
MetRS-m	660.031	-0.0120142	0.18922	-0.0634934	0.949374	1
Octbeta2R	2040	-0.224367	0.189818	-1.18202	0.237199	1
Mical	898.432	0.072188	0.191956	0.376066	0.706868	1
FoxP	6379.27	-0.16572	0.208401	-0.795197	0.426499	1
Unc-115b	32.6648	-0.166016	0.281802	-0.589121	0.55578	1
CG45263	8341	0.00387794	0.204454	0.0189673	0.984867	1
CG31550	1902.86	0.156324	0.200399	0.780064	0.435353	1
cno	643.223	-0.0691177	0.207906	-0.332447	0.739552	1
Pzl	10.0551	0.153783	0.204254	0.752902	0.451509	1
Myo81F	2089.04	-0.514679	0.234585	-2.194	0.0282355	1
Not10	652.68	-0.000794049	0.229692	-0.00345702	0.997242	1
CG17931	349.314	-0.106404	0.225994	-0.470827	0.637764	1
CG17803	136.607	-0.321502	0.268817	-1.19599	0.231701	1
COX5A	9366.91	0.0857118	0.162095	0.528776	0.596961	1
CG14669	2596.6	0.0506086	0.228303	0.221673	0.824568	1
CG14544	25.3648	0.184149	0.265683	0.693117	0.488236	1
CG13841	41.3354	0.316428	0.284341	1.11285	0.265773	1
CG12945	444.849	-0.0513834	0.218879	-0.234757	0.814397	1
CG12402	920.706	-0.0997843	0.186969	-0.533693	0.593554	1
CG12320	188.846	-0.134011	0.253699	-0.528229	0.59734	1
CG12071	3274.71	0.0483693	0.203217	0.238018	0.811867	1
ScsbetaA	7691.52	0.0495344	0.158502	0.312516	0.754649	1
Abd-B	6.57956	0.0282222	0.191136	0.147655	0.882615	1
CG11035	489.842	-0.076617	0.220973	-0.346725	0.728798	1
Ktl	5955.89	0.151192	0.188513	0.802027	0.422537	1
Tango9	2349.82	0.00862029	0.172466	0.0499826	0.960136	1
fkh	896.427	0.323951	0.245371	1.32025	0.186751	1
CG9804	43.9327	-0.211336	0.287428	-0.735264	0.462178	1
Suv3	588.004	0.209611	0.217737	0.962681	0.335708	1
Vps24	220.201	0.0476527	0.237283	0.200827	0.840834	1
p	1173.07	0.0654018	0.189223	0.345634	0.729618	1
Dop1R1	1546.38	0.0308925	0.189628	0.162911	0.870589	1
NK7.1	1702.5	-0.0401876	0.189233	-0.21237	0.831818	1
CG8500	4734.72	-0.0336187	0.194106	-0.173197	0.862496	1
fray	286.974	-0.128168	0.280892	-0.456291	0.648181	1
Saf-B	3347.59	0.15295	0.231724	0.660052	0.509221	1
Fmr1	2004	0.266768	0.251904	1.05901	0.289597	1
gb	149.888	-0.195416	0.259359	-0.753458	0.451175	1
Bin1	314.847	0.0407705	0.219901	0.185404	0.852912	1
AOX3	4.3555	-0.0593989	0.143107	-0.415068	0.678092	1
spas	1380.44	0.134039	0.187011	0.716745	0.473531	1
CG3348	95.4372	0.169612	0.279415	0.607027	0.543833	1
CG3337	444.022	0.0566975	0.210347	0.269542	0.787512	1
CG5903	5072.87	0.102361	0.170557	0.600155	0.548403	1
foxo	79.8508	-0.020886	0.287476	-0.0726529	0.942082	1
l(3)07882	256.646	-0.152373	0.251466	-0.605939	0.544555	1
unc-45	587.605	0.0952835	0.208705	0.456546	0.647997	1
CG5791	12.9388	-0.216758	0.213129	-1.01703	0.309139	1
hd	86.9882	0.212239	0.283157	0.749545	0.453529	1
Ppcs	2039.91	0.102541	0.194306	0.527731	0.597686	1
Apc	1124.04	0.0413187	0.205946	0.200629	0.840989	1
CG5071	672.494	0.0580123	0.228118	0.254308	0.799258	1
agt	185.074	0.234568	0.256887	0.913118	0.36118	1
Tctp	1846.25	-0.108803	0.201899	-0.538897	0.589958	1
unk	4529.18	-0.423013	0.235017	-1.79993	0.0718723	1
Madm	836.251	0.296094	0.205837	1.43849	0.150296	1
Oamb	795.404	-0.101493	0.186608	-0.543885	0.586521	1
CRAT	297.829	0.12719	0.237344	0.535889	0.592035	1
Mlp84B	71.8577	0.116223	0.281145	0.41339	0.679321	1
CG11857	1480.17	-0.0563685	0.192431	-0.292928	0.769577	1
CG45782	400.098	-0.324808	0.255156	-1.27298	0.203025	1
Lmpt	762.928	0.0598466	0.190775	0.313703	0.753746	1
CG33947	546.769	-0.0988088	0.209206	-0.472303	0.636711	1
CG32052	3058.25	0.345329	0.172913	1.99712	0.0458117	1
GluRIB	1663.11	-0.235087	0.195712	-1.20119	0.229678	1
Dscam2	4049.28	0.0768139	0.210434	0.365026	0.715092	1
Glut1	3970.06	0.145261	0.225488	0.64421	0.519439	1
hob	170.528	0.053111	0.270593	0.196277	0.844394	1
CG13917	4531.23	-0.0619167	0.160032	-0.386901	0.69883	1
AstC-R2	848.352	-0.216892	0.204824	-1.05892	0.289636	1
nAChRalpha4	3087.64	-0.203893	0.20989	-0.971426	0.331336	1
CG11560	265.347	0.0848611	0.26472	0.320569	0.748537	1
caps	1734.71	0.114875	0.222559	0.516156	0.605746	1
mael	409.644	0.151675	0.223848	0.677581	0.498038	1
CG11241	41.8649	-0.143569	0.286703	-0.500757	0.616542	1
CG11137	1362.78	-0.139179	0.199634	-0.69717	0.485696	1
Nplp2	51.3378	-0.476662	0.27401	-1.73958	0.0819335	1
vvl	973.066	-0.117122	0.211242	-0.554442	0.579276	1
fal	162.379	-0.096149	0.25122	-0.382728	0.701921	1
Cpr73D	14.367	0.13531	0.243707	0.555217	0.578747	1
Eip75B	5766.5	-0.168302	0.242699	-0.693461	0.48802	1
CG7970	128.204	0.0803597	0.271441	0.296048	0.767193	1
CG7692	33.9936	-0.00603011	0.279177	-0.0215996	0.982767	1
mub	4917.67	-0.0103343	0.287559	-0.0359378	0.971332	1
Ets65A	427.705	0.0270097	0.228621	0.118142	0.905955	1
RpL26	2657.41	-0.0375616	0.206711	-0.18171	0.85581	1
CG6841	390.785	-0.213829	0.224218	-0.953662	0.340255	1
thoc6	330.172	-0.136407	0.251304	-0.542799	0.587268	1
CG5577	26.4938	0.174797	0.277247	0.630474	0.528384	1
ftz-f1	1015.58	-0.273176	0.260523	-1.04857	0.294376	1
Mul1	219.689	0.166511	0.250131	0.665694	0.505607	1
Zip71B	126.171	-0.0979592	0.266908	-0.367015	0.713608	1
Tmc	17.1133	0.0220039	0.23081	0.0953334	0.92405	1
stum	86.6367	-0.10795	0.282904	-0.38158	0.702773	1
Mctp	824.429	-0.326607	0.237953	-1.37257	0.169886	1
CG5098	880.07	0.292945	0.200519	1.46093	0.144034	1
Klp54D	92.8134	0.298581	0.287023	1.04027	0.298215	1
unc-104	16846.4	-0.0142736	0.164634	-0.0866988	0.930911	1
Zasp52	15.0891	0.244722	0.218301	1.12103	0.262276	1
PRAS40	632.397	0.171997	0.224804	0.765097	0.444214	1
cg	8140.95	0.0291264	0.187325	0.155485	0.876439	1
Sin3A	1606.62	0.0547978	0.183012	0.299421	0.764619	1
Damm	11.0482	0.185593	0.210295	0.882534	0.377488	1
Sod3	322.135	0.0252745	0.278236	0.0908383	0.927621	1
psq	2591.38	-0.153285	0.199467	-0.76847	0.442208	1
RanBPM	1052.04	0.124765	0.206738	0.60349	0.546183	1
udd	337.534	0.0479534	0.244334	0.196262	0.844405	1
lig	1306.96	0.222859	0.231022	0.964665	0.334713	1
Dgk	954.655	-0.0397615	0.214196	-0.185631	0.852734	1
bin3	1222.09	-0.0254049	0.172587	-0.1472	0.882974	1
yuri	72.8623	0.249704	0.283193	0.881745	0.377915	1
Nipped-A	1279.3	-0.215069	0.194174	-1.10761	0.268031	1
Itgbn	11.3734	0.0422591	0.216103	0.195551	0.844962	1
CG42238	903.605	-0.11078	0.226516	-0.48906	0.624799	1
CG42784	320.507	0.000462747	0.251721	0.00183833	0.998533	1
kek1	4663.81	-0.277023	0.185126	-1.4964	0.134549	1
MRP	928.698	-0.166556	0.213902	-0.778655	0.436183	1
CG5846	200.786	0.42335	0.25179	1.68136	0.0926929	1
CG5885	775.756	-0.201118	0.226128	-0.889395	0.373791	1
emb	1384.12	-0.0474023	0.190501	-0.24883	0.803492	1
Piezo	527.77	0.0248098	0.22823	0.108705	0.913436	1
CG46025	24.0514	0.13097	0.255533	0.512535	0.608277	1
smt3	4313.34	-0.117257	0.186838	-0.627587	0.530275	1
CG34310	105.287	0.0699322	0.268972	0.259998	0.794865	1
nompC	11.3361	-0.177305	0.218344	-0.812046	0.416765	1
tutl	9393.49	0.00894551	0.240602	0.0371797	0.970342	1
Gsc	66.1791	0.214613	0.286459	0.749194	0.45374	1
Rich	629.52	0.0137715	0.217975	0.0631792	0.949624	1
MYPT-75D	652.188	0.0884967	0.2213	0.399895	0.689234	1
erm	105.049	-0.573077	0.283289	-2.02294	0.0430791	1
CG8223	15.8353	-0.0437521	0.249764	-0.175174	0.860943	1
Dhpr	1609.11	-0.19729	0.17422	-1.13242	0.257458	1
sw	1290.58	0.182622	0.191632	0.952983	0.340598	1
slgA	18418.9	-0.0701571	0.171514	-0.409045	0.682507	1
Sdic2	16.0989	-0.16537	0.252915	-0.653854	0.513206	1
sol	1016.64	0.212748	0.204546	1.0401	0.298294	1
nAChRalpha7	12118.1	-0.184129	0.242645	-0.758842	0.447947	1
bves	1671.23	0.0288721	0.203699	0.141739	0.887286	1
CG32549	1925.28	0.275629	0.171138	1.61056	0.107275	1
CG6023	25.7996	-0.237909	0.277638	-0.856903	0.391499	1
Frq2	292.782	-0.258737	0.22463	-1.15184	0.249388	1
ari-1	2849.05	-0.150266	0.178447	-0.842072	0.399747	1
CG7206	769.88	-0.0601706	0.219428	-0.274216	0.783919	1
chas	22.74	0.159158	0.237001	0.671548	0.501871	1
CG9125	237.109	-0.0682236	0.23127	-0.294995	0.767998	1
Rcp	374.616	-0.105512	0.233192	-0.452469	0.650931	1
2020-09-04	3896.95	0.0020601	0.190539	0.010812	0.991373	1
eIF4H1	1401.86	0.0876668	0.26906	0.325827	0.744556	1
Fur2	1392.61	0.10251	0.180374	0.568318	0.569819	1
Dsp1	1816.15	-0.4318	0.190167	-2.27063	0.0231692	1
Tob	9756.89	-0.321778	0.200739	-1.60297	0.108941	1
vap	2155.4	-0.0657353	0.182955	-0.359298	0.719372	1
eIF5	73.8157	-0.0618484	0.282905	-0.218619	0.826947	1
CG9170	4164.82	-0.0556252	0.171492	-0.324361	0.745665	1
mmd	4060.13	-0.0254293	0.286422	-0.0887826	0.929255	1
Stim	1106.34	0.0527387	0.190318	0.277108	0.781697	1
Lcch3	2505.61	-0.217556	0.164081	-1.32591	0.18487	1
shi	53044.6	0.00741957	0.184272	0.0402642	0.967883	1
CG16952	2092.06	-0.00341008	0.194813	-0.0175044	0.986034	1
Myb	3023.87	-0.153283	0.16001	-0.957961	0.338083	1
UBL3	2800.25	0.0793138	0.184214	0.430554	0.666793	1
Chc	3537.93	0.0409767	0.173461	0.236231	0.813254	1
CG8974	2609.63	-0.22265	0.165856	-1.34243	0.179458	1
Rhp	333.483	0.129723	0.240884	0.53853	0.590212	1
CG8260	27.3117	0.0179105	0.248993	0.0719316	0.942656	1
CG9220	16.722	0.256009	0.236058	1.08452	0.278134	1
CG5541	129.193	-0.4838	0.274027	-1.76552	0.077477	1
CG14411	978.01	0.178348	0.191999	0.9289	0.352941	1
CkIIbeta	6102.98	0.1049	0.21339	0.491585	0.623012	1
Ptp10D	617.857	-0.192389	0.210707	-0.913067	0.361208	1
CG1561	4.98652	0.340711	0.159867	2.13122	0.033071	1
Drak	510.819	-0.394139	0.229899	-1.7144	0.0864557	1
HP5	731.455	-0.194892	0.203153	-0.959337	0.337389	1
Gs2	7498.1	0.119893	0.282929	0.423755	0.671745	1
dlg1	4099.4	-0.276487	0.219383	-1.26029	0.207564	1
spri	369.071	0.0221348	0.231787	0.0954966	0.92392	1
PPP4R2r	2552.08	0.125862	0.174553	0.721052	0.470877	1
alpha-Man-Ia	2075.93	-0.248702	0.187873	-1.32378	0.185577	1
AP-1gamma	872.45	0.0893297	0.197538	0.452216	0.651114	1
Moe	2392.47	-0.0928336	0.182263	-0.509338	0.610515	1
CG12075	13.7313	0.0749569	0.240916	0.311133	0.755699	1
CG12065	181.95	-0.252678	0.265561	-0.951488	0.341356	1
Trf4-1	566.179	0.00734393	0.230531	0.0318566	0.974586	1
Nrg	2605.54	-0.242084	0.203381	-1.1903	0.23393	1
otu	4.70549	0.130511	0.145656	0.89602	0.370242	1
CG33223	13.3768	-0.18335	0.244501	-0.749894	0.453318	1
Trf2	2023.58	-0.050272	0.277941	-0.180873	0.856467	1
sdt	3345.75	-0.218441	0.210265	-1.03888	0.298859	1
Gclc	1459.72	-0.144949	0.202804	-0.714727	0.474778	1
CG2258	5293.93	0.0402311	0.198158	0.203025	0.839115	1
fs(1)h	3177.27	-0.137754	0.209433	-0.657745	0.510702	1
Tom40	3567.37	0.0517629	0.166807	0.310317	0.75632	1
CHES-1-like	1257.91	-0.410299	0.197043	-2.08229	0.0373163	1
CBP	11.0409	-0.417242	0.204339	-2.04192	0.0411597	1
CG18155	5.78412	0.19194	0.160225	1.19794	0.23094	1
CG34417	32.7764	0.177582	0.271091	0.655065	0.512426	1
Marf	3568.48	0.126718	0.170873	0.74159	0.458336	1
CG3842	46.6099	-0.353543	0.287406	-1.23012	0.218652	1
CG3566	925.512	-0.0134321	0.201596	-0.066629	0.946877	1
SK	4362.49	-0.307598	0.247786	-1.24139	0.214463	1
Rnp4F	1376.82	0.198208	0.186591	1.06225	0.28812	1
CG32767	2349.99	-0.210514	0.240527	-0.875221	0.381454	1
CG44774	1086.69	-0.18427	0.184433	-0.999115	0.317739	1
Vap33	12640.3	-0.0204331	0.243567	-0.083891	0.933143	1
CG42541	6091.76	-0.0314386	0.209733	-0.149899	0.880845	1
Tlk	2559.05	-0.289073	0.231763	-1.24728	0.212296	1
CG32795	2025.08	-0.349461	0.169124	-2.0663	0.0387998	1
Spg7	610.393	-0.0413614	0.206978	-0.199834	0.84161	1
sgg	6355.11	0.0574444	0.287232	0.199993	0.841486	1
PsGEF	1840.06	0.165941	0.175609	0.944943	0.344688	1
svr	10585.5	-0.100011	0.161132	-0.620675	0.534813	1
CG3857	77.3817	-0.0590284	0.280067	-0.210765	0.83307	1
eIF2Bepsilon	369.889	0.249259	0.226347	1.10122	0.270799	1
arm	8011.11	0.165942	0.1586	1.04629	0.295428	1
AMPKalpha	2739.64	0.14053	0.161082	0.872417	0.382981	1
eEF1alpha2	17328.4	0.0838846	0.157149	0.533792	0.593486	1
ssx	5048.17	0.447386	0.193523	2.3118	0.0207886	1
MTPAP	215.824	-0.365272	0.24048	-1.51893	0.128781	1
su(w[a])	3941.07	0.0900868	0.234466	0.384221	0.700814	1
CG33483	6.14197	-0.155413	0.172981	-0.898439	0.368951	1
RpS7	8205.09	-0.0641521	0.191523	-0.334958	0.737656	1
janA	237.201	0.16627	0.247984	0.670488	0.502546	1
Vps13B	73.7668	-0.351952	0.287554	-1.22395	0.220971	1
CG31038	186.11	0.175289	0.257618	0.680423	0.496237	1
Trc8	686.355	0.156055	0.21348	0.731008	0.464774	1
Ptp99A	3447.82	-0.20659	0.198544	-1.04053	0.298094	1
Ald1	45002.9	0.0487742	0.179319	0.271997	0.785625	1
Exo84	531.225	-0.0797396	0.220442	-0.361727	0.717556	1
gro	1928.39	-0.0492983	0.184755	-0.266831	0.789599	1
CCAP-R	327.676	0.0906452	0.225631	0.401742	0.687874	1
LpR1	2008.16	-0.116238	0.18268	-0.636296	0.524583	1
CG33494	16.1262	-0.0974055	0.233404	-0.417325	0.676441	1
Fur1	1498.27	0.00227581	0.24837	0.00916299	0.992689	1
CG3744	232.854	-0.0366483	0.237978	-0.153999	0.877611	1
Nct	845.079	-0.240623	0.193008	-1.2467	0.212509	1
Ets96B	211.662	-0.432871	0.260514	-1.66161	0.0965917	1
slo	7988.51	-0.168575	0.287546	-0.586252	0.557706	1
CG6695	454.039	0.0879172	0.234346	0.375159	0.707542	1
puf	596.217	-0.129241	0.213225	-0.606127	0.544431	1
Myo95E	872.648	-0.110962	0.216856	-0.511685	0.608872	1
CG31140	8084.36	0.132851	0.228142	0.582316	0.560354	1
Gdh	9922.27	0.128685	0.158057	0.814169	0.415548	1
CG33111	226.142	-0.06991	0.257076	-0.271943	0.785666	1
CG10365	356.846	-0.163799	0.237942	-0.688398	0.491202	1
p53	95.5409	-0.0967347	0.285256	-0.339116	0.734523	1
Sar1	3983.67	-0.152467	0.15874	-0.960485	0.336811	1
CG42390	17.1219	-0.330981	0.238691	-1.38665	0.165547	1
ETHR	38.399	0.49994	0.268854	1.85952	0.062953	1
AnxB9	852.516	-0.135396	0.234695	-0.576903	0.564005	1
Mvl	677.646	-0.0265183	0.209948	-0.126309	0.899487	1
Atpalpha	86259.4	0.0132608	0.236036	0.0561813	0.955197	1
Fancd2	104.604	-0.0452874	0.28417	-0.159368	0.873379	1
DPCoAC	43.1046	0.254683	0.287106	0.887069	0.375042	1
Stat92E	3638.08	-0.0476235	0.172739	-0.275695	0.782782	1
PIG-L	747.734	-0.0520051	0.195863	-0.265518	0.790611	1
Ask1	434.349	0.000575682	0.207223	0.00277808	0.997783	1
ChAT	8623.47	0.304399	0.190235	1.60012	0.109572	1
eIF1A	6076.21	-0.00854302	0.175244	-0.0487492	0.961119	1
Ubx	149.479	0.33934	0.259635	1.30699	0.191216	1
osa	833.669	-0.030732	0.220909	-0.139116	0.889359	1
AdamTS-A	5.15447	-0.0063464	0.169995	-0.0373328	0.97022	1
alt	1591.85	0.108802	0.205666	0.529024	0.596789	1
Tm1	3861.68	-0.0241202	0.177952	-0.135543	0.892182	1
Dscam3	1277.06	-0.0538224	0.21531	-0.249976	0.802606	1
dpr9	4851.56	0.0445454	0.222811	0.199925	0.841539	1
CG33332	76.1436	0.429855	0.28067	1.53153	0.125637	1
cher	5.51121	0.0999742	0.149957	0.666686	0.504973	1
CG33331	345.953	-0.200554	0.222757	-0.900325	0.367947	1
CG3631	231.514	0.0275526	0.260785	0.105653	0.915858	1
jvl	1977.22	-0.00680156	0.18109	-0.0375591	0.970039	1
Kif19A	61.836	0.379352	0.284874	1.33165	0.182976	1
sqd	4878.64	-0.0869847	0.225776	-0.385271	0.700037	1
CG5196	849.504	0.151643	0.187332	0.809488	0.418235	1
CG31368	574.685	-0.230563	0.219852	-1.04872	0.294308	1
HisCl1	176.926	0.119331	0.250132	0.477074	0.633309	1
SelR	8147.04	-0.139484	0.177527	-0.785706	0.43204	1
Cap-H2	741.232	-0.0916831	0.210002	-0.436582	0.662415	1
Nuak1	1436.94	-0.0686684	0.20074	-0.342076	0.732294	1
GstZ2	936.45	-0.0485002	0.190463	-0.254644	0.798998	1
Rel	275.323	-0.264974	0.26039	-1.0176	0.308866	1
CG8379	328.434	0.153092	0.222455	0.688191	0.491333	1
CG9801	747.228	-0.122855	0.200138	-0.613855	0.539311	1
CG8136	10.2273	-0.0163091	0.215152	-0.0758026	0.939576	1
wtrw	159.284	-0.110146	0.283001	-0.389207	0.697123	1
CG17816	7687.05	0.098501	0.244023	0.403654	0.686467	1
rn	474.298	-0.243424	0.258696	-0.940962	0.346724	1
Antp	29.2178	-0.106865	0.263696	-0.405257	0.685289	1
pb	216.454	-0.124829	0.246095	-0.507237	0.611988	1
Taf1	562.568	0.206304	0.221271	0.932359	0.351151	1
CG15186	7.52419	-0.309936	0.178328	-1.73801	0.0822091	1
Atg17	945.867	-0.0713681	0.187571	-0.380486	0.703585	1
CG1427	1209.87	-0.0380907	0.192377	-0.198	0.843045	1
Pi4KIIalpha	868.825	0.225818	0.199626	1.1312	0.25797	1
CG2519	2572.02	-0.0826846	0.203659	-0.405996	0.684745	1
mtd	8861.71	-0.0119697	0.225311	-0.0531253	0.957632	1
Gel	546.496	-0.219821	0.23288	-0.943925	0.345208	1
CG33217	739.757	-0.247873	0.211297	-1.1731	0.240755	1
SMC5	567.877	0.0924856	0.220566	0.419311	0.674989	1
CapaR	29.8206	-0.0975842	0.266895	-0.365627	0.714643	1
ppk5	50.5543	0.302043	0.287545	1.05042	0.293525	1
Hr78	456.976	-0.0390733	0.208056	-0.187802	0.851032	1
CG33288	7.62983	-0.283163	0.199962	-1.41609	0.156751	1
CG10508	1268.02	0.0203496	0.197427	0.103075	0.917904	1
CG10512	196.488	0.386063	0.242975	1.5889	0.112083	1
AsnS	413.034	-0.107755	0.239302	-0.450289	0.652502	1
CG33284	11.1947	-0.223962	0.2312	-0.968692	0.332699	1
Fibp	1201.39	-0.0936612	0.202179	-0.463258	0.643179	1
siz	1570.44	0.0969816	0.194154	0.499507	0.617422	1
Adgf-A	4.39828	-0.0308107	0.16344	-0.188514	0.850474	1
Pep	4619.07	0.2369	0.20571	1.15162	0.249478	1
CycT	1790.41	0.0898024	0.231073	0.388633	0.697548	1
Nedd4	1485.33	-0.0880032	0.18169	-0.484358	0.628132	1
CG5059	1780.73	-0.407903	0.175584	-2.32313	0.0201724	1
CG5618	303.387	-0.261026	0.262243	-0.99536	0.319561	1
CG5151	577.092	-0.0530374	0.232839	-0.227785	0.819813	1
elg1	9.64291	0.100739	0.18442	0.546249	0.584895	1
Taf4	1280.92	-0.152429	0.21773	-0.700081	0.483876	1
AIMP2	815.54	0.106946	0.190564	0.561209	0.574655	1
CrebA	324.341	-0.106118	0.225815	-0.469933	0.638403	1
Eip71CD	547.659	0.0114413	0.196653	0.0581802	0.953605	1
CG12355	720.513	-0.0211653	0.204911	-0.10329	0.917733	1
CG17839	332.046	-0.194807	0.224772	-0.866688	0.386113	1
CG9425	3798.36	-0.166609	0.202117	-0.82432	0.409758	1
Trl	105.339	-0.0218394	0.274807	-0.079472	0.936657	1
dlp	272.068	0.207805	0.235544	0.882233	0.377651	1
CG10638	351.851	0.216311	0.240272	0.900276	0.367973	1
SCaMC	3308	0.177787	0.195818	0.90792	0.36392	1
Ncc69	46.548	0.0561762	0.280854	0.200019	0.841466	1
app	729.446	-0.234343	0.208453	-1.12421	0.260926	1
CG11658	2247.67	0.0295967	0.172521	0.171554	0.863788	1
Sugb	246.961	0.152083	0.23688	0.642024	0.520858	1
CG18815	9001.07	0.140277	0.153588	0.913337	0.361066	1
CG33270	11.0608	0.477854	0.234673	2.03626	0.0417247	1
CG33267	180.338	0.160714	0.279283	0.575454	0.564985	1
CG33500	4.51833	0.0413639	0.154145	0.268344	0.788434	1
scyl	8703.58	-0.0846094	0.263467	-0.321139	0.748105	1
CG43693	361.06	0.0841646	0.248997	0.338014	0.735353	1
NijA	6.09875	0.0460356	0.178335	0.258141	0.796298	1
CG33493	60.9837	0.159577	0.285632	0.55868	0.57638	1
Ilp5	527.48	0.331081	0.192509	1.71982	0.0854647	1
CG8177	3401.46	0.0840268	0.177947	0.472202	0.636782	1
Naa60	1072.04	-0.100503	0.178853	-0.561928	0.574165	1
Pdxk	564.142	-0.332562	0.209777	-1.58531	0.112896	1
Clk	73.678	0.0189284	0.281878	0.0671509	0.946462	1
CG32373	25.2219	-0.337713	0.277484	-1.21705	0.223585	1
PGRP-LA	25.6678	0.0477275	0.245609	0.194323	0.845923	1
Urm1	185.908	-0.136993	0.255214	-0.536778	0.591421	1
Pura	68.0815	-0.275508	0.287505	-0.958273	0.337925	1
Gug	1492.62	-0.0688396	0.184329	-0.373461	0.708805	1
lqf	1789.82	-0.219969	0.179502	-1.22544	0.220408	1
Atg18a	1993.4	-0.12815	0.179386	-0.714384	0.47499	1
ldbr	50.4998	-0.188324	0.28087	-0.670503	0.502537	1
CG42458	126.648	-0.366057	0.268	-1.36588	0.171975	1
smid	756.771	-0.18638	0.21003	-0.887401	0.374863	1
velo	874.333	-0.0650385	0.191833	-0.339037	0.734582	1
dikar	1705.4	-0.110409	0.192296	-0.574159	0.56586	1
axed	958.945	-0.235986	0.184854	-1.2766	0.201742	1
MCU	1348.41	-0.0646416	0.193143	-0.334683	0.737864	1
Usp47	1054.5	0.0415261	0.191515	0.216829	0.828342	1
CG12605	5055.48	-0.143858	0.248534	-0.578827	0.562706	1
Ubi-p63E	3805.68	-0.0796279	0.185436	-0.429408	0.667626	1
Rdh	535.185	-0.163411	0.224181	-0.728925	0.466047	1
enc	2707.92	-0.195576	0.216003	-0.905433	0.365236	1
PIG-B	774.708	0.264533	0.208469	1.26893	0.204465	1
CG32264	8621.72	-0.188535	0.247809	-0.760809	0.446771	1
CycJ	512.236	0.104243	0.206989	0.503617	0.614531	1
kst	5.28418	0.127077	0.150746	0.842989	0.399235	1
Larp4B	1334	-0.117567	0.176604	-0.665711	0.505596	1
Girdin	698.958	-0.295581	0.194166	-1.52231	0.127931	1
CG11486	4714.28	-0.0790934	0.285998	-0.276552	0.782124	1
CG1271	231.937	-0.36032	0.24474	-1.47226	0.140952	1
CG33234	37.0314	-0.0333483	0.274654	-0.121419	0.903359	1
CG33233	42.1913	-0.063278	0.279407	-0.226473	0.820834	1
msn	275.998	-0.214203	0.230073	-0.931022	0.351842	1
CG16758	77.0374	0.0107782	0.286544	0.0376143	0.969995	1
Svil	663.463	-0.0949443	0.192357	-0.493585	0.6216	1
CG1275	1696.39	-0.521668	0.241317	-2.16175	0.0306375	1
zormin	12.0495	0.339523	0.217649	1.55996	0.11877	1
CG42676	347.982	-0.170878	0.219625	-0.778043	0.436544	1
CG13921	719.967	0.211554	0.218677	0.967428	0.33333	1
nSyb	30690.5	0.12621	0.20598	0.612728	0.540056	1
CG33230	202.184	-0.258127	0.270941	-0.952705	0.34074	1
pns	1013.67	0.131562	0.193783	0.678914	0.497193	1
trio	2632.37	0.0615921	0.195059	0.315762	0.752183	1
CG12038	2112.48	-0.0386652	0.172614	-0.223998	0.822759	1
miple1	48536.3	-0.0188147	0.173852	-0.108223	0.913819	1
E(bx)	1377.83	-0.0846036	0.183577	-0.460862	0.644897	1
CG33229	782.193	-0.155352	0.216927	-0.716149	0.473899	1
rno	603.711	0.0266118	0.219326	0.121334	0.903426	1
RpL19	2575.84	-0.0530743	0.210488	-0.252149	0.800926	1
CG33228	220.857	-0.0642892	0.258751	-0.248459	0.803779	1
Start1	624.602	0.0126306	0.20796	0.0607356	0.95157	1
Slik	266.854	-0.0719338	0.227237	-0.316558	0.751579	1
AANAT1	1291.28	0.153753	0.211891	0.725623	0.46807	1
CG34370	1526	0.00920493	0.214343	0.0429449	0.965745	1
CG5504	1984.83	0.23375	0.203091	1.15096	0.249748	1
CG9294	5.00565	0.0849503	0.164228	0.517269	0.604968	1
Pal2	21098	0.0815195	0.171892	0.474247	0.635324	1
MESK2	11628.6	-0.00671394	0.164711	-0.040762	0.967486	1
CG9826	4.43328	-0.133138	0.135853	-0.980019	0.327077	1
Liprin-gamma	1824.15	0.00561447	0.179191	0.0313323	0.975005	1
ktub	461.27	0.233332	0.231841	1.00643	0.314208	1
RIC-3	2117.45	-0.0399131	0.188083	-0.21221	0.831943	1
dpr1	3722.04	-0.340538	0.189838	-1.79384	0.0728394	1
HnRNP-K	2656.15	0.117753	0.194273	0.606124	0.544433	1
PCNA	42.0428	0.53236	0.284555	1.87085	0.0613658	1
mei-W68	23.7089	-0.0430119	0.247415	-0.173845	0.861987	1
par-1	3578.02	-0.0679892	0.191783	-0.354511	0.722956	1
Dp1	1507.83	0.0916081	0.174136	0.526073	0.598837	1
sbb	3934.78	-0.0274175	0.192553	-0.142389	0.886773	1
olf186-F	828.228	0.215056	0.216664	0.992577	0.320916	1
Sema1b	1317.04	0.0328475	0.182978	0.179515	0.857533	1
Patronin	2089.44	0.0832241	0.174652	0.476513	0.633709	1
EDTP	358.932	-0.272947	0.219084	-1.24585	0.212818	1
CG30460	59.0886	-0.0042899	0.284842	-0.0150606	0.987984	1
RhoGEF2	200.805	0.0925228	0.274271	0.337341	0.73586	1
CG8963	2145.88	-0.0266727	0.166237	-0.160449	0.872527	1
Ehbp1	1585.04	0.188579	0.199768	0.94399	0.345175	1
mute	416.877	-0.0838447	0.215722	-0.38867	0.69752	1
Dek	3607.14	-0.0300818	0.21484	-0.14002	0.888644	1
Psi	1102.01	0.0784691	0.230847	0.339919	0.733918	1
Sema2a	2118.51	-0.074404	0.183498	-0.405475	0.685128	1
Lis-1	19114.8	-0.0568688	0.170166	-0.334197	0.738231	1
Rho1	4009.37	0.125585	0.16133	0.778433	0.436314	1
casp	1595.82	0.0475829	0.193167	0.24633	0.805427	1
Mlf	17080.4	0.109992	0.161207	0.682301	0.495049	1
chn	5802.7	0.0876334	0.205646	0.426138	0.670007	1
CG10265	372.846	-0.250559	0.218265	-1.14796	0.250986	1
CG7639	1380.17	0.191392	0.183092	1.04533	0.29587	1
CG33468	14.0257	-0.0970847	0.24719	-0.392753	0.694502	1
tra2	570.534	-0.11152	0.195681	-0.569908	0.56874	1
Cpsf160	162.853	0.0714632	0.27643	0.258522	0.796004	1
cact	1112.18	0.0132218	0.192894	0.0685443	0.945352	1
mam	1059.93	-0.184437	0.221151	-0.833985	0.404289	1
CG8878	1387.15	0.223904	0.207467	1.07923	0.280485	1
CG15270	1716.64	0.229217	0.1905	1.20324	0.228884	1
CG33310	75.3825	-0.108088	0.28753	-0.375919	0.706977	1
FLASH	202.447	-0.174725	0.248042	-0.704418	0.481172	1
Cap-G	214.631	0.276841	0.245693	1.12678	0.259837	1
Syx6	6756.46	0.101427	0.161801	0.626865	0.530748	1
CG13168	48.6659	0.251894	0.287327	0.87668	0.38066	1
shn	524.127	0.133101	0.234754	0.566983	0.570725	1
elB	1727.46	-0.177826	0.197507	-0.900348	0.367935	1
Dyrk2	2089.59	0.116634	0.190677	0.611686	0.540746	1
luna	1243.33	-0.191115	0.221733	-0.861913	0.388735	1
CG7220	2607.25	-0.0852312	0.182523	-0.466961	0.640527	1
nAChRalpha5	3320.79	-0.137742	0.251158	-0.548427	0.583399	1
lola	10557	0.00272733	0.209628	0.0130103	0.98962	1
CG33307	25.2637	-0.256985	0.275647	-0.932298	0.351183	1
Cyp49a1	204.325	-0.0194516	0.260265	-0.0747376	0.940423	1
Galphao	6247.4	-0.17049	0.20882	-0.816441	0.414248	1
Ndg	10.3798	0.19893	0.192309	1.03443	0.300934	1
14-3-3zeta	78457.3	0.0649168	0.207789	0.312417	0.754724	1
CG12128	256.696	0.0966928	0.260086	0.371772	0.710062	1
SC35	1309.92	0.0891748	0.210353	0.423929	0.671617	1
Mef2	1186.74	-0.0950361	0.183135	-0.51894	0.603802	1
vir-1	661.08	0.283842	0.236773	1.19879	0.230609	1
Mmp2	555.971	-0.140144	0.215621	-0.649952	0.515723	1
CG31705	1352.46	0.128132	0.283215	0.45242	0.650966	1
Ca-beta	1910.06	-0.178124	0.21592	-0.824954	0.409398	1
brp	2968.55	-0.0519828	0.203192	-0.255831	0.798081	1
alc	4112.58	0.0291877	0.16849	0.173231	0.86247	1
Wdr59	242.012	-0.326699	0.270191	-1.20914	0.226608	1
CG33303	1306.95	0.157351	0.190005	0.828143	0.407589	1
mtt	629.213	0.0273825	0.212117	0.129091	0.897285	1
rho-5	1265.09	0.0771319	0.188821	0.408492	0.682913	1
rnh1	442.147	-0.280329	0.215712	-1.29956	0.193753	1
CG12159	730.531	-0.00309987	0.199698	-0.0155228	0.987615	1
nAChRalpha6	9411.28	-0.0852157	0.287496	-0.296407	0.766919	1
CG12822	2567.43	-0.128176	0.168207	-0.762015	0.446051	1
Corin	758.287	-0.322153	0.214947	-1.49875	0.133938	1
Pka-C1	7455.72	0.035831	0.279505	0.128194	0.897995	1
Aldh-III	2169.48	0.0252953	0.190696	0.132647	0.894472	1
Apoltp	266.733	-0.0149266	0.251573	-0.0593331	0.952687	1
Dscam1	1453.34	-0.130494	0.231058	-0.564768	0.572232	1
Oatp30B	395.11	0.0913934	0.224865	0.406436	0.684423	1
CG30159	14.592	0.051908	0.229296	0.22638	0.820906	1
vimar	952.594	0.302258	0.234892	1.28679	0.198166	1
CG33298	619.539	0.0441861	0.20698	0.21348	0.830953	1
CheB42c	50.2273	-0.0441224	0.287037	-0.153717	0.877833	1
Spn42Da	201.317	-0.0476203	0.250892	-0.189804	0.849463	1
Aasdh	218.642	0.272416	0.237981	1.1447	0.252335	1
CG13384	2292.29	-0.0587835	0.175913	-0.334163	0.738257	1
AlaRS	356.526	-0.0653291	0.233508	-0.279773	0.779652	1
coro	634.208	-0.128969	0.218293	-0.590805	0.554651	1
CG8086	18.9636	-0.234473	0.257635	-0.910098	0.362771	1
Eb1	5670.02	0.10055	0.169963	0.591599	0.554119	1
Adf1	2195.66	0.113427	0.162344	0.698685	0.484749	1
Pvr	190.639	-0.0569498	0.246155	-0.231357	0.817037	1
jing	549.137	0.0491201	0.208724	0.235335	0.813949	1
Tbce	1286.77	0.0658432	0.19034	0.345925	0.729399	1
CG7231	992.472	-0.139668	0.18006	-0.775674	0.437941	1
Atf6	1824.18	-0.156437	0.191035	-0.818892	0.412848	1
CG33296	56.3837	0.0267433	0.277884	0.0962389	0.923331	1
Ir41a	4.20034	0.187777	0.146164	1.2847	0.198898	1
Gr28b	118.181	0.188144	0.276846	0.679598	0.496759	1
CG2225	1037.1	-0.013428	0.242688	-0.0553301	0.955875	1
CG9270	5.22311	0.0840122	0.132856	0.632353	0.527156	1
sky	915.381	0.0329148	0.226153	0.145542	0.884283	1
CG9596	80.2985	-0.197225	0.283464	-0.695767	0.486575	1
CG9331	305.868	-0.307721	0.258907	-1.18854	0.234622	1
frj	2812.8	0.212184	0.176379	1.203	0.228975	1
chic	4871.91	-0.112684	0.183775	-0.613163	0.539769	1
CG33322	6.19381	0.14183	0.166317	0.852771	0.393787	1
vari	668.245	-0.195392	0.220147	-0.887553	0.374781	1
COX4	15048.9	0.119602	0.15723	0.760683	0.446847	1
CG10481	7.0648	0.0796461	0.202452	0.393408	0.694018	1
eIF3h	1354.43	-0.0852883	0.183955	-0.463636	0.642908	1
sick	896.035	-0.143494	0.188716	-0.760371	0.447033	1
Rtnl1	14263.5	-0.0623347	0.185332	-0.33634	0.736614	1
Syt1	22407.7	-0.255718	0.225221	-1.13541	0.256204	1
bsh	129.413	-0.259166	0.275758	-0.939829	0.347305	1
CG13083	4.48745	-0.086183	0.175237	-0.491809	0.622854	1
brat	3388.34	-0.0958234	0.220225	-0.435116	0.663478	1
colt	255.682	-0.0771356	0.268785	-0.286979	0.774129	1
Nak	1406.22	0.000748739	0.184174	0.00406539	0.996756	1
Pgant2	370.735	-0.217113	0.221925	-0.978316	0.327918	1
CG31690	324.2	-0.0802298	0.219763	-0.365075	0.715056	1
mdy	19.09	0.0869985	0.207039	0.420203	0.674337	1
Slh	297.6	-0.0709712	0.246021	-0.288476	0.772982	1
GramD1B	1785.58	0.0892017	0.210283	0.424198	0.671422	1
wry	6718.24	0.010218	0.181822	0.0561976	0.955184	1
squ	8.22562	0.165751	0.182178	0.90983	0.362912	1
E23	16.3959	0.00417223	0.235865	0.017689	0.985887	1
rempA	7.50791	0.00968588	0.140733	0.0688244	0.945129	1
AP-2alpha	5402.94	0.121585	0.194477	0.625193	0.531845	1
Plc21C	4142.36	0.17507	0.181842	0.962759	0.335669	1
CG3164	213.181	0.0373628	0.248127	0.150579	0.880308	1
Sam-S	7251.85	-0.128145	0.157418	-0.814045	0.415619	1
Gyf	4081.42	-0.147623	0.181139	-0.814971	0.415089	1
bt	12.0942	-0.203075	0.23631	-0.85936	0.390142	1
dati	2783.02	0.212603	0.204422	1.04002	0.29833	1
Hcf	2717.34	-0.0112806	0.168786	-0.0668338	0.946714	1
Zip102B	1643.25	-0.236852	0.177933	-1.33113	0.183145	1
Syt7	2785.39	-0.120616	0.196769	-0.612983	0.539888	1
NfI	1482.68	-0.31188	0.211422	-1.47515	0.140172	1
CG1674	146.462	0.11033	0.279233	0.395119	0.692755	1
anne	11733.2	-0.0460068	0.199041	-0.231142	0.817204	1
l(1)G0196	2994.19	-0.22872	0.167315	-1.367	0.171625	1
Cp110	169.805	-0.0240302	0.263534	-0.0911844	0.927346	1
Bx	2412.45	0.035518	0.20326	0.174742	0.861282	1
RhoGAP16F	91.0563	-0.130595	0.282491	-0.462298	0.643868	1
CG43658	1167.79	-0.132072	0.174232	-0.758025	0.448436	1
CG5613	23.7997	0.132434	0.257206	0.514893	0.606628	1
CG8611	191.81	-0.619023	0.264294	-2.34218	0.0191716	1
CG5445	1353.44	-0.216986	0.187845	-1.15513	0.248037	1
f	4.31214	-0.0838188	0.173766	-0.482367	0.629545	1
eas	1810.75	-0.0550858	0.177648	-0.310084	0.756497	1
Ranbp16	3090.25	0.248008	0.190591	1.30126	0.19317	1
CG33172	89.2964	-0.0871326	0.287403	-0.303172	0.761759	1
CG9213	110.222	-0.0567471	0.280141	-0.202566	0.839474	1
CG15643	355.989	-0.0669458	0.231868	-0.288724	0.772793	1
Gmap	71.4047	0.109473	0.285939	0.382853	0.701829	1
CG33178	15.0412	0.2728	0.2504	1.08945	0.275954	1
CG33177	15.6643	0.237047	0.232657	1.01887	0.308267	1
CG14414	746.888	-0.206005	0.204882	-1.00548	0.314665	1
inaE	1751.56	-0.251339	0.167056	-1.50452	0.132447	1
Nna1	540.152	0.0788796	0.231085	0.341344	0.732845	1
Ant2	103.531	-0.375383	0.286704	-1.3093	0.190432	1
CG17754	1056.34	-0.094571	0.199699	-0.473567	0.635809	1
CG12118	404.582	0.0247161	0.221209	0.111732	0.911036	1
His3.3B	1980.9	-0.348673	0.165023	-2.11288	0.0346114	1
CG7766	2188.99	0.00514802	0.18872	0.0272785	0.978238	1
CG33181	4242.47	-0.125369	0.186143	-0.673507	0.500625	1
Tbh	1487.12	-0.388038	0.222212	-1.74626	0.0807666	1
C3G	1887.37	-0.142989	0.203406	-0.702971	0.482074	1
cm	1175.36	-0.0940508	0.175841	-0.534864	0.592744	1
MAPk-Ak2	2643.5	-0.164642	0.166624	-0.988109	0.323099	1
CG15771	972.565	-0.2446	0.191798	-1.2753	0.202203	1
CG33080	14.7979	-0.200583	0.240202	-0.835059	0.403685	1
CG2930	10.9752	0.0523196	0.174197	0.300347	0.763912	1
heph	8775.63	0.0791168	0.237289	0.33342	0.738817	1
hdc	3636.84	0.0890713	0.225247	0.395438	0.692519	1
Tpi	10314.2	0.227857	0.153976	1.47982	0.138921	1
CG11504	926.657	0.390853	0.211169	1.8509	0.0641836	1
Doa	1622.55	-0.0217562	0.223518	-0.0973353	0.92246	1
WASp	1154.36	0.0461295	0.227955	0.202362	0.839633	1
CG1646	1457.63	-0.0292877	0.20897	-0.140153	0.888539	1
Ppn	13.2887	-0.227857	0.207626	-1.09744	0.272448	1
CG33213	120.174	-0.00809609	0.274882	-0.029453	0.976503	1
LpR2	788.732	-0.0888851	0.223176	-0.398274	0.690428	1
ash2	409.727	-0.226698	0.213934	-1.05966	0.289297	1
mask	2572.12	-0.0984016	0.203744	-0.482967	0.629119	1
twin	2599.7	0.127139	0.19095	0.665827	0.505522	1
CG5515	551.88	0.0331904	0.217305	0.152737	0.878606	1
eIF4EHP	6216.51	-0.173214	0.247194	-0.700722	0.483477	1
CG33108	306.56	-0.123547	0.233538	-0.529025	0.596788	1
sba	1217.98	-0.111863	0.181966	-0.614749	0.53872	1
sav	56.8141	0.0841172	0.287557	0.292523	0.769887	1
CG7029	2134.58	-0.01178	0.163988	-0.0718348	0.942733	1
Efa6	900.754	-0.0688472	0.18641	-0.369333	0.71188	1
CG33107	574.96	-0.0457122	0.216297	-0.21134	0.832622	1
CG7059	590.216	-0.368596	0.194423	-1.89584	0.0579811	1
mod(mdg4)	3308.1	0.0712817	0.164432	0.433504	0.664649	1
Synd	1274.08	0.133451	0.192947	0.691645	0.48916	1
MtnD	7.66166	0.0602996	0.195285	0.308777	0.757491	1
tinc	1046.82	0.121783	0.204562	0.595339	0.551617	1
Nsf2	653.629	0.17458	0.210819	0.828105	0.407611	1
CG9297	4.8895	0.0650532	0.151363	0.429784	0.667353	1
Keap1	277.721	0.241899	0.251814	0.960626	0.33674	1
gish	2997.36	0.0102609	0.203463	0.0504314	0.959779	1
B52	6164.86	0.202653	0.224584	0.902351	0.36687	1
pxb	950.626	0.237528	0.206571	1.14986	0.2502	1
Hsc70-4	16120.1	0.273935	0.200814	1.36412	0.17253	1
Spn88Ea	42.2659	-0.396807	0.287061	-1.38231	0.166877	1
CG10126	22.6744	-0.261198	0.248674	-1.05036	0.293552	1
Hsp70Bbb	4507.43	-0.0124971	0.236573	-0.0528256	0.957871	1
CG33098	18.2536	0.108456	0.230543	0.470436	0.638044	1
GstD3	65.7464	-0.232188	0.280731	-0.827085	0.408189	1
mfas	514.965	0.108834	0.270606	0.402185	0.687548	1
CG31211	1512.11	0.0259051	0.206084	0.125701	0.899968	1
Kyat	448.927	-0.329237	0.228668	-1.43981	0.149922	1
ClC-a	55.7324	0.496494	0.28754	1.72669	0.0842228	1
Csk	1599.31	-0.160737	0.18352	-0.875856	0.381108	1
pros	48350.4	0.308743	0.242436	1.27351	0.202838	1
CG14691	15.1441	0.271941	0.242513	1.12135	0.262141	1
CG14683	995.403	0.106773	0.196266	0.544021	0.586427	1
Syn	5300.43	0.0418829	0.18499	0.226407	0.820885	1
eca	570.045	-0.0621702	0.217113	-0.286349	0.774611	1
CG8312	97.9307	-0.0451022	0.274767	-0.164147	0.869615	1
Kap-alpha3	4548.96	-0.0969963	0.157897	-0.614301	0.539017	1
CG8176	1099.51	-0.0236058	0.209519	-0.112667	0.910295	1
JHDM2	722.765	-0.0757215	0.2083	-0.363522	0.716215	1
mRpL47	952.728	0.00268711	0.200329	0.0134135	0.989298	1
pum	9638.8	-0.263965	0.186841	-1.41278	0.15772	1
pyd	1240.11	-0.266715	0.189089	-1.41053	0.158383	1
aqz	36500.8	-0.232551	0.244994	-0.94921	0.342514	1
CG1142	701.532	-0.028245	0.212585	-0.132864	0.894301	1
dpr11	1920.8	0.107008	0.215663	0.496183	0.619765	1
smash	1258.26	0.194824	0.223201	0.872863	0.382738	1
CG42724	1531.17	0.0488331	0.222102	0.219868	0.825974	1
CG32944	1152.66	0.00318227	0.201931	0.0157592	0.987426	1
CG12746	913.797	-0.065883	0.180189	-0.365633	0.714639	1
CG9795	1406.56	-0.177277	0.207772	-0.85323	0.393532	1
tacc	2036.63	-0.0416961	0.181151	-0.230173	0.817957	1
CG33170	989.081	-0.023546	0.192432	-0.12236	0.902614	1
CG33169	189.241	-0.324041	0.248822	-1.3023	0.192814	1
IleRS	386.487	0.46269	0.228844	2.02186	0.0431911	1
Glg1	401.417	-0.1413	0.222871	-0.633997	0.526083	1
CG33056	199.893	-0.204664	0.256687	-0.797328	0.425261	1
CG33054	55.2964	-0.105613	0.286687	-0.368392	0.712581	1
isoQC	287.705	-0.0554356	0.22569	-0.245627	0.805971	1
CG5969	434.951	-0.214734	0.219461	-0.978458	0.327848	1
eRF1	3488.17	0.0837187	0.172818	0.484432	0.628079	1
rdgC	1199.43	0.00495694	0.225871	0.0219458	0.982491	1
Nca	8571.92	-0.135435	0.16557	-0.817991	0.413363	1
CG7646	12464.7	-0.219279	0.167326	-1.31049	0.190031	1
wnd	131.96	-0.160113	0.277788	-0.576386	0.564354	1
CG32206	2309.05	-0.0335586	0.201188	-0.166803	0.867525	1
pip	6.76004	-0.0703613	0.16064	-0.438006	0.661382	1
nes	841.343	-0.0587244	0.202879	-0.289456	0.772233	1
CG18135	3103.95	-0.0240243	0.198563	-0.120991	0.903698	1
Gorab	278.971	0.140597	0.262029	0.536569	0.591565	1
CG33051	252.59	-0.142724	0.247976	-0.575557	0.564915	1
CG7730	4.28761	0.0375094	0.1299	0.288757	0.772767	1
Nc73EF	7516.05	0.0213627	0.159175	0.134209	0.893238	1
CG9674	9181.35	-0.00701879	0.168425	-0.0416731	0.966759	1
CG33158	533.992	-0.186552	0.224431	-0.831223	0.405848	1
fax	9074.96	-0.222411	0.228673	-0.972613	0.330745	1
Zn72D	1540.32	0.0581821	0.184549	0.315267	0.752559	1
comm3	3.8258	0.0195865	0.128429	0.152508	0.878786	1
CG17364	407.016	-0.289465	0.225396	-1.28425	0.199055	1
Rgl	915.628	0.229208	0.196927	1.16392	0.244455	1
Ptp69D	706.478	0.0379832	0.210086	0.180799	0.856526	1
Est-6	7.7784	0.00568371	0.16257	0.0349617	0.97211	1
Mocs1	120.16	-0.0193989	0.270372	-0.071749	0.942802	1
CG6527	65.4884	-0.443046	0.287481	-1.54113	0.123285	1
CG43897	5.56724	0.0322608	0.166745	0.193474	0.846588	1
Idh	769.232	0.0945386	0.235206	0.40194	0.687728	1
SrpRbeta	651.892	-0.0623713	0.197613	-0.315623	0.752289	1
Zasp66	5.09288	-0.0536133	0.14846	-0.361129	0.718003	1
Mp	2477.33	-0.0366925	0.199308	-0.1841	0.853935	1
CG6282	2440.48	0.282109	0.198423	1.42176	0.155097	1
ergic53	1397.89	-0.0671808	0.178009	-0.377401	0.705875	1
mthl2	7.19735	-0.0760284	0.150851	-0.503997	0.614264	1
slow	11.1183	-0.136997	0.224966	-0.608968	0.542545	1
stet	12.4571	-0.0182856	0.224896	-0.0813067	0.935198	1
Ctr9	3573.06	-0.000308005	0.174316	-0.00176693	0.99859	1
mthl10	29.4496	0.333925	0.24014	1.39054	0.164365	1
Mlp60A	4.55697	-0.0556503	0.130481	-0.4265	0.669743	1
retn	18.2776	0.0322323	0.258939	0.124478	0.900937	1
CG33143	821.193	-0.171283	0.203386	-0.842155	0.399701	1
VepD	294.456	0.0386093	0.225634	0.171115	0.864133	1
dom	463.127	-0.212236	0.214127	-0.99117	0.321603	1
ASPP	222.221	0.241637	0.249425	0.968777	0.332656	1
grau	565.497	0.0547504	0.22753	0.240629	0.809843	1
CG10543	1243.76	-0.0204185	0.204233	-0.0999762	0.920363	1
hbn	152.883	-0.25807	0.275447	-0.936911	0.348805	1
Jheh2	31.572	0.38334	0.265696	1.44278	0.149083	1
CG15097	242.012	0.387069	0.25722	1.50481	0.132372	1
Hs3st-A	1394.4	-0.0193505	0.194706	-0.0993832	0.920834	1
List	264.027	-0.135847	0.270812	-0.501629	0.615928	1
GEFmeso	289.242	-0.475999	0.232221	-2.04976	0.0403874	1
pen-2	368.593	-0.149655	0.219852	-0.68071	0.496055	1
mbl	13601.1	-0.386978	0.207981	-1.86064	0.0627955	1
calypso	585.445	0.375703	0.227253	1.65324	0.0982823	1
CG4945	7.02771	-0.131658	0.174757	-0.753378	0.451223	1
Syn2	1036.85	-0.318134	0.251061	-1.26716	0.205099	1
Asph	120.505	-0.34897	0.271427	-1.28569	0.198552	1
Dg	1246.06	-0.083832	0.19139	-0.438016	0.661375	1
Diap2	4245.74	-0.0391501	0.176625	-0.221657	0.824581	1
bdg	160.746	0.48075	0.264744	1.8159	0.0693855	1
Impbeta11	125.792	0.154857	0.287227	0.539144	0.589788	1
Khc-73	1958.78	-0.155816	0.182341	-0.854529	0.392812	1
hbs	771.632	0.186709	0.227609	0.820309	0.41204	1
Su(var)2-HP2	530.946	0.127527	0.251405	0.507258	0.611974	1
CG6329	22059.1	-0.225729	0.231888	-0.973439	0.330335	1
CG33156	1047.34	0.178838	0.18593	0.961852	0.336124	1
Kdm4B	345.215	-0.172492	0.226849	-0.760383	0.447026	1
AGBE	587.476	0.202319	0.210511	0.961083	0.33651	1
Sans	7.55499	-0.185784	0.181204	-1.02528	0.305232	1
vis	6.78823	-0.0202912	0.197805	-0.102582	0.918295	1
GalT1	1607.95	0.0296153	0.170356	0.173844	0.861988	1
mthl13	12.825	-0.136008	0.237586	-0.572458	0.567012	1
CG33144	949.167	-0.0782274	0.183911	-0.425356	0.670577	1
KCNQ	248.973	-0.396352	0.252974	-1.56677	0.117168	1
COX7C	3908.79	-0.0455493	0.184496	-0.246884	0.804998	1
l(2)k10201	133.473	0.268756	0.264614	1.01565	0.309794	1
Pkn	615.484	0.0586195	0.214976	0.272679	0.7851	1
CG32985	4.17323	-0.13245	0.13059	-1.01424	0.310467	1
CG13741	16.566	-0.0516462	0.251541	-0.20532	0.837322	1
Debcl	28.6363	0.111352	0.246298	0.452104	0.651194	1
CG8080	232.993	-0.0219355	0.236985	-0.0925606	0.926253	1
SCAP	660.32	0.0516935	0.191952	0.269304	0.787695	1
CG33199	1341.46	-0.0137282	0.180025	-0.0762574	0.939214	1
sns	619.157	-0.187966	0.217398	-0.864618	0.387249	1
LRP1	306.175	0.0088474	0.255039	0.0346903	0.972327	1
CG14764	1003.05	-0.209782	0.185379	-1.13164	0.257786	1
CG43340	24.345	-0.0176713	0.258337	-0.0684043	0.945464	1
CheA29a	15.6805	0.148605	0.255046	0.582659	0.560123	1
Akap200	2136.93	-0.0370159	0.203928	-0.181515	0.855964	1
CG7102	38.7509	0.1777	0.28584	0.621675	0.534155	1
tkv	421.961	-0.205772	0.251114	-0.819434	0.412539	1
CycK	1358.74	-0.197714	0.174916	-1.13034	0.258333	1
Tif-IA	2951	-0.102439	0.176999	-0.578751	0.562757	1
hoe1	456.837	0.0167442	0.235623	0.0710637	0.943347	1
Hf	22.9214	0.1004	0.229824	0.436854	0.662217	1
Victoria	5.55805	0.0966961	0.174447	0.554301	0.579373	1
fs(2)ltoPP43	861.185	0.186197	0.189052	0.984897	0.324675	1
CG3294	152.088	-0.0412926	0.260954	-0.158237	0.87427	1
Hakai	279.396	-0.226515	0.224835	-1.00747	0.313708	1
fipi	2187.08	0.239475	0.170646	1.40335	0.160513	1
CG33120	8.59676	-0.355758	0.213082	-1.66959	0.0950014	1
CG33116	1576.86	-0.0768122	0.182604	-0.420649	0.674012	1
ine	107.686	0.224556	0.287426	0.781266	0.434646	1
CLIP-190	2288.99	-0.186657	0.186513	-1.00078	0.316935	1
mRpL27	652.041	-0.087296	0.206432	-0.42288	0.672383	1
beat-IIIb	4235.08	-0.0204481	0.213012	-0.0959948	0.923525	1
cutlet	31.8259	-0.0106356	0.270947	-0.0392534	0.968688	1
LeuRS	438.279	0.302887	0.239356	1.26542	0.20572	1
oaf	910.602	0.00395847	0.190371	0.0207935	0.98341	1
NLaz	444.827	-0.454198	0.227763	-1.99417	0.0461339	1
CG4297	266.193	-0.265319	0.261459	-1.01476	0.310219	1
crq	434.908	-0.178752	0.25828	-0.692087	0.488883	1
Rab14	7119.9	-0.0302171	0.172615	-0.175055	0.861036	1
CG33127	5.50783	0.0514899	0.179499	0.286854	0.774224	1
CG33090	1953.78	0.169036	0.186038	0.90861	0.363556	1
CG11023	42.9746	-0.175389	0.28684	-0.611453	0.5409	1
NimB4	5.86688	-0.275588	0.150938	-1.82583	0.0678757	1
Ank	4640.18	-0.0920514	0.177094	-0.519788	0.603212	1
bru2	39.753	0.182966	0.273207	0.669698	0.50305	1
CG33129	3416.91	0.0477562	0.165355	0.28881	0.772726	1
CG4658	1124.89	-0.140904	0.189767	-0.742509	0.457779	1
CG13124	288.611	-0.00382395	0.24639	-0.0155199	0.987617	1
CG32982	1222.38	-0.0279326	0.189689	-0.147254	0.882931	1
CG7084	630.921	0.0153273	0.255674	0.0599486	0.952197	1
SKIP	2680.39	0.0463437	0.214928	0.215624	0.829281	1
how	10.9972	0.0978512	0.191473	0.511045	0.609319	1
pit	396.684	0.214189	0.214971	0.996359	0.319076	1
ND-42	6348.36	0.103793	0.157835	0.6576	0.510795	1
CG31174	33.2124	0.218631	0.282591	0.773667	0.439128	1
CG6569	21.2951	0.0311224	0.26556	0.117195	0.906705	1
tsl	18.5096	0.16289	0.236996	0.687313	0.491885	1
GABA-B-R2	3030.98	0.0211471	0.175872	0.120241	0.904292	1
CG31176	69.5501	0.168	0.28747	0.584411	0.558944	1
E2f1	1642.1	0.117119	0.250467	0.467603	0.640069	1
bap	14.5047	-0.114048	0.230868	-0.493995	0.621309	1
CG3301	4.83293	0.0645552	0.154667	0.417383	0.676398	1
Rab1	4066.47	-0.0251786	0.170017	-0.148095	0.882268	1
SNF4Agamma	2213.44	0.107734	0.197612	0.545181	0.585629	1
Calx	938.577	-0.0526794	0.221626	-0.237695	0.812118	1
CG31191	879.4	-0.00685232	0.234223	-0.0292555	0.976661	1
RpS30	3518.28	-0.149982	0.216398	-0.693084	0.488257	1
CG31223	188.092	-0.0525178	0.249613	-0.210397	0.833358	1
CG31195	145.506	-0.17663	0.284964	-0.619833	0.535368	1
CG42322	3472.46	0.0411174	0.204254	0.201305	0.84046	1
CG31199	6.14239	0.0250977	0.197273	0.127223	0.898764	1
Cdk2	251.4	0.105817	0.241541	0.43809	0.661321	1
Nep4	74.4937	0.0416685	0.285219	0.146093	0.883848	1
Pi3K92E	718.782	-0.16752	0.197349	-0.848852	0.395964	1
H	325.494	-0.0939977	0.248445	-0.378344	0.705175	1
MFS9	22.8491	-0.0386023	0.264508	-0.14594	0.883969	1
TFAM	664.185	0.143765	0.195204	0.736483	0.461437	1
CG5191	542.827	-0.0060553	0.211091	-0.0286857	0.977115	1
CG42668	543.637	-0.177828	0.20651	-0.861111	0.389177	1
CG4390	421.081	-0.0778493	0.225478	-0.345263	0.729897	1
CG31213	33.0792	-0.105432	0.263853	-0.399585	0.689462	1
CG4538	2342.98	-0.127434	0.183848	-0.693149	0.488216	1
CG4572	562.235	-0.0646786	0.208393	-0.310368	0.756281	1
CG4662	1954.15	-0.0208805	0.169549	-0.123153	0.901986	1
bnl	52.8917	-0.113777	0.287483	-0.39577	0.692275	1
GluClalpha	7630.88	-0.120256	0.233865	-0.514213	0.607103	1
Naam	123.938	-0.315037	0.265921	-1.1847	0.236136	1
CG6184	1936.21	0.257202	0.191209	1.34513	0.178582	1
CG31220	12.9792	0.253984	0.238403	1.06535	0.286716	1
subdued	614.868	-0.0890095	0.219392	-0.40571	0.684956	1
CG6231	107.044	0.11563	0.281904	0.410175	0.681678	1
CG31221	44501.1	0.0211645	0.246533	0.0858484	0.931587	1
CG5316	1279.53	0.0353588	0.179694	0.196772	0.844006	1
Ino80	67.4666	-0.00531177	0.285733	-0.01859	0.985168	1
Dl	49.2804	-0.352884	0.285072	-1.23788	0.215762	1
cry	271.333	-0.342809	0.230744	-1.48567	0.137367	1
CG31475	1594.81	-0.286487	0.187285	-1.52969	0.126094	1
CG42359	170.287	0.181582	0.255657	0.710255	0.477546	1
CG11779	1324.78	0.185932	0.197378	0.942013	0.346186	1
ATPsynD	16077.9	0.0952282	0.156204	0.609641	0.5421	1
gukh	684.712	-0.016293	0.188603	-0.0863877	0.931158	1
CG42613	2315.83	-0.165281	0.201974	-0.818329	0.413169	1
Xrp1	2454.15	-0.208276	0.207706	-1.00275	0.315983	1
CG7720	10.6632	0.149048	0.209187	0.712511	0.476148	1
Mekk1	274.712	0.0905796	0.245816	0.368486	0.712511	1
CG7708	1849.65	0.0289615	0.181543	0.159529	0.873252	1
dind	524.567	0.0894316	0.233217	0.38347	0.701372	1
CG7702	130.111	-0.334339	0.267974	-1.24765	0.212158	1
CG31229	334.256	-0.09184	0.224936	-0.408294	0.683058	1
CG31231	10.3655	-0.0565268	0.183275	-0.308426	0.757758	1
CG31224	1110.33	0.188759	0.181777	1.03841	0.299078	1
koko	251.966	-0.266256	0.248761	-1.07033	0.284471	1
14-3-3epsilon	27524.7	-0.0377118	0.214059	-0.176175	0.860156	1
Vha100-2	27.822	0.276044	0.245843	1.12285	0.261503	1
gl	34.1935	-0.319951	0.27846	-1.149	0.250556	1
CG31235	71.3307	0.255535	0.280403	0.911314	0.36213	1
PKD	962.005	0.0470479	0.196274	0.239706	0.810558	1
Ssdp	4996.49	-0.205251	0.235235	-0.872533	0.382917	1
l(3)05822	905.257	0.203116	0.188934	1.07506	0.282348	1
CG7208	28.4125	-0.124846	0.270892	-0.46087	0.644892	1
wrd	648.488	0.0492	0.198014	0.248468	0.803773	1
sr	3243.71	-0.0668053	0.287336	-0.232499	0.81615	1
htl	101.282	0.111596	0.281915	0.39585	0.692216	1
cpo	7137.17	-0.105354	0.236003	-0.446407	0.655303	1
Lgr1	215.828	-0.310542	0.255475	-1.21555	0.224157	1
CG31249	297.126	0.0420508	0.244975	0.171653	0.86371	1
CG31360	548.279	-0.354521	0.199741	-1.7749	0.0759142	1
CG31251	186.04	0.260231	0.247282	1.05237	0.292632	1
Hmx	59.6217	0.481374	0.287221	1.67597	0.0937441	1
Sur-8	3767.56	0.0390415	0.180743	0.216005	0.828984	1
CREG	41.4483	-0.0646598	0.275233	-0.234927	0.814265	1
kuk	1608	-0.173049	0.181996	-0.950836	0.341688	1
Ns1	335.453	0.0210773	0.235774	0.0893961	0.928767	1
Dad	868.045	0.116161	0.206424	0.562727	0.573621	1
CCT3	891.117	0.285453	0.207198	1.37768	0.168302	1
Fas1	36472.2	0.0571671	0.207673	0.275275	0.783105	1
Dhfr	8.51022	-0.117717	0.203618	-0.578128	0.563178	1
Pak3	2397.69	0.0115405	0.189772	0.0608122	0.951509	1
CG14881	430.645	0.0856704	0.227082	0.377267	0.705975	1
CG14879	58.4874	0.0660288	0.287488	0.229675	0.818344	1
tara	907.001	0.100226	0.197066	0.508592	0.611038	1
msps	2019.59	-0.128086	0.18392	-0.696423	0.486164	1
Akt1	88.4951	-0.492889	0.280428	-1.75763	0.0788106	1
Mhcl	1204.66	-0.0107698	0.194997	-0.0552309	0.955954	1
Hel89B	830.252	-0.117135	0.187068	-0.626164	0.531207	1
CG32856	242.446	-0.0922827	0.240253	-0.384106	0.7009	1
Sap47	43731.6	0.0617352	0.286314	0.215621	0.829284	1
glob1	886.122	-0.0391101	0.191084	-0.204675	0.837826	1
cv-d	9.17416	-0.292887	0.200812	-1.45851	0.1447	1
Arpc3A	1895.62	0.0390732	0.187018	0.208927	0.834505	1
rec	36.315	-0.163455	0.281045	-0.581597	0.560838	1
nsl1	1935.94	0.0516901	0.179975	0.287207	0.773954	1
shakB	4698.62	-0.0991347	0.287483	-0.344837	0.730217	1
mnb	1807.45	-0.019915	0.242215	-0.0822204	0.934471	1
Atx2	2425.55	-0.00981667	0.202244	-0.0485387	0.961287	1
CG6125	9.84401	0.110212	0.198698	0.554673	0.579118	1
Esyt2	509.135	-0.126915	0.218801	-0.580049	0.561882	1
pnt	144.631	-0.0718393	0.281827	-0.254905	0.798796	1
CG34404	3634.66	0.0742803	0.159619	0.465358	0.641675	1
CG42542	2074.72	-0.0428174	0.188594	-0.227035	0.820397	1
Trax	401.367	-0.0150137	0.221526	-0.0677739	0.945966	1
CG5044	173.795	-0.0602642	0.25806	-0.233527	0.815352	1
CG6236	1217.06	0.0758689	0.190456	0.398355	0.690369	1
Tm2	24.0818	0.0790531	0.264288	0.299117	0.76485	1
CG17122	15.2576	0.0293648	0.229875	0.127742	0.898353	1
blot	17.23	0.199565	0.24831	0.803693	0.421574	1
CG3982	28.4762	0.266054	0.272088	0.977823	0.328162	1
Tat	4353.11	0.128038	0.163127	0.784896	0.432514	1
Cp190	1404.63	0.0868875	0.187508	0.463381	0.643092	1
CG43078	929.585	0.0103453	0.201583	0.0513206	0.95907	1
eIF2gamma	634.363	0.0423122	0.201781	0.209694	0.833907	1
ATP8A	2457.59	-0.0357391	0.170141	-0.210056	0.833624	1
mRpS10	1028.95	0.107154	0.184648	0.580314	0.561703	1
Art3	128.972	-0.341232	0.26337	-1.29564	0.195101	1
Rpb7	317.219	-0.102259	0.236633	-0.432141	0.665639	1
Acsl	4352.26	0.160359	0.162336	0.987819	0.323241	1
Gyc88E	350.644	0.0400371	0.230748	0.17351	0.86225	1
Mf	38.3913	0.0989978	0.270099	0.366524	0.713974	1
GlyS	1084.79	-0.102569	0.203706	-0.503518	0.6146	1
CG42788	946.115	-0.0894074	0.202687	-0.441111	0.659132	1
CG7530	23.8362	0.0794541	0.256413	0.309868	0.756661	1
UQCR-C1	16280.7	0.256879	0.152813	1.681	0.0927621	1
Hexim	767.479	0.0266608	0.185494	0.143728	0.885715	1
Cad88C	5.46828	-0.206696	0.146528	-1.41062	0.158358	1
His4r	15637	-0.205199	0.184983	-1.10929	0.267307	1
smp-30	45.4111	0.0101609	0.286677	0.0354437	0.971726	1
eff	8015.04	-0.0456995	0.161511	-0.28295	0.777215	1
put	1476.02	-0.0581751	0.216016	-0.26931	0.787691	1
CG14853	3953.42	-0.126414	0.169143	-0.747381	0.454833	1
stumps	95.6367	0.309332	0.285982	1.08165	0.279409	1
CG7987	994.207	-0.00814086	0.204883	-0.0397342	0.968305	1
CG31313	4.01307	-0.0536062	0.146297	-0.366421	0.714051	1
Map205	1409.1	-0.109345	0.18942	-0.577263	0.563762	1
CG2003	38.2524	-0.138972	0.285545	-0.48669	0.626478	1
cv-c	45.898	-0.0184382	0.287107	-0.0642206	0.948795	1
HEATR2	66.5123	-0.263998	0.284981	-0.926372	0.354252	1
FeCH	627.479	0.317506	0.201411	1.57641	0.114931	1
ATPsynE	5404.47	-0.00343415	0.180009	-0.0190776	0.984779	1
CG1971	95.4852	-0.208372	0.284962	-0.731227	0.46464	1
Mccc1	53.8627	-0.0604204	0.287546	-0.210124	0.833571	1
PR-Set7	741.771	0.256803	0.206395	1.24423	0.213416	1
faf	1343.67	-0.0372303	0.20555	-0.181126	0.856269	1
RpII15	509.496	0.131626	0.217825	0.604277	0.54566	1
CG1910	1060.91	0.145049	0.211006	0.687417	0.49182	1
su(Hw)	249.451	-0.228222	0.248029	-0.920143	0.357498	1
red	1561.8	-0.100634	0.170481	-0.590299	0.55499	1
ttk	23.6811	0.0472607	0.255325	0.1851	0.85315	1
Npc2b	76.4258	0.218146	0.287175	0.759627	0.447477	1
rdx	4303.05	-0.124696	0.21865	-0.570299	0.568475	1
Orc2	21.7382	-0.145042	0.264663	-0.548025	0.583675	1
CG1815	194.319	-0.122439	0.27012	-0.453275	0.650351	1
Ipp	5475.77	0.0862265	0.160278	0.537982	0.59059	1
ems	25.3883	0.00873106	0.269114	0.0324437	0.974118	1
Med	673.415	0.224789	0.218491	1.02882	0.303562	1
Dip-B	533.494	-0.0516307	0.244698	-0.210998	0.832889	1
CycG	23676.1	0.0592358	0.174776	0.338923	0.734667	1
RpL6	8010.37	0.0253384	0.185024	0.136946	0.891073	1
gammaCOP	1019.4	0.307067	0.19677	1.56054	0.118633	1
CG31469	48.432	0.24378	0.285933	0.852577	0.393894	1
CG11334	136.592	0.146149	0.267258	0.546844	0.584486	1
flfl	720.312	-0.347566	0.223293	-1.55655	0.119578	1
f-cup	1063.61	-0.159986	0.185573	-0.862123	0.38862	1
PNPase	123.487	0.193813	0.26914	0.720117	0.471453	1
CG1607	2220.1	-0.0910439	0.178303	-0.510613	0.609622	1
Lkb1	550.764	-0.0670649	0.214824	-0.312185	0.7549	1
qless	750.003	-0.165458	0.196229	-0.843186	0.399125	1
CG12054	5288.35	0.0130748	0.1992	0.0656365	0.947667	1
ATPsynC	80302.3	0.0300542	0.1713	0.175448	0.860727	1
mesh	22.2017	0.356671	0.24109	1.47941	0.13903	1
stops	22.5829	0.0485044	0.259796	0.186702	0.851894	1
Alp4	89.7711	-0.020002	0.284959	-0.0701925	0.94404	1
rin	3727.2	-0.054064	0.243202	-0.222301	0.82408	1
Sap-r	7613.77	-0.0147868	0.15777	-0.0937237	0.925329	1
cindr	3241.65	-0.281955	0.183573	-1.53593	0.124557	1
wts	408.763	-0.0558797	0.224928	-0.248434	0.803799	1
zfh1	280.433	-0.389296	0.239195	-1.62753	0.103626	1
Droj2	9985.51	0.052328	0.157969	0.331255	0.740452	1
mRpS21	189.98	-0.295783	0.249043	-1.18768	0.234961	1
CG8870	10.6928	-0.172764	0.230225	-0.750417	0.453004	1
CG9813	6911.34	-0.216532	0.1925	-1.12484	0.260656	1
CG31019	11.3023	0.00801174	0.233021	0.034382	0.972573	1
CG2246	1718.07	0.0686055	0.167189	0.410347	0.681551	1
Dic1	1722.46	0.0988545	0.186157	0.531027	0.5954	1
TBC1D5	311.694	-0.357806	0.234401	-1.52647	0.126894	1
Ravus	326.089	0.0603326	0.225924	0.267048	0.789432	1
PK2-R1	349.213	0.0468082	0.24089	0.194314	0.84593	1
CG8476	18.1637	0.138231	0.243198	0.568387	0.569772	1
tmod	4796.47	0.117792	0.17975	0.655309	0.512269	1
CG31371	34.0007	-0.0435621	0.25061	-0.173824	0.862004	1
PK2-R2	89.9097	0.436305	0.283637	1.53825	0.123987	1
PH4alphaNE1	32.0491	0.0105461	0.268966	0.0392099	0.968723	1
sim	31.756	0.273784	0.272123	1.0061	0.314366	1
CG32473	446.771	0.13213	0.249565	0.52944	0.5965	1
CG46280	1898.76	-0.0107826	0.167961	-0.0641971	0.948813	1
jdp	13273.7	0.296919	0.211666	1.40277	0.160684	1
PH4alphaEFB	1166.79	0.036139	0.18205	0.198512	0.842645	1
CtBP	4043.94	0.0777883	0.217363	0.357872	0.720439	1
CDase	128.574	0.304975	0.287558	1.06057	0.288887	1
CG7518	726.894	0.0746922	0.196488	0.380136	0.703844	1
aralar1	592.278	0.114855	0.215155	0.533824	0.593463	1
CG7381	486.037	-0.235439	0.235618	-0.999239	0.317679	1
Fer2LCH	6592.85	-0.078371	0.164664	-0.475944	0.634114	1
Fer1HCH	15540.9	-0.155383	0.164885	-0.942372	0.346002	1
grsm	342.717	0.19653	0.214891	0.914559	0.360423	1
beat-Vb	1146.1	-0.14688	0.17709	-0.829408	0.406873	1
Men	6530.03	0.0681167	0.157355	0.432887	0.665097	1
CG31345	1402.38	-0.157769	0.209347	-0.753625	0.451074	1
Past1	1479.31	0.0607593	0.211196	0.287692	0.773583	1
CG31347	50.776	0.00264094	0.287559	0.00918399	0.992672	1
Snx3	2901.15	0.037742	0.168726	0.223688	0.823	1
Vha55	26836.8	0.113251	0.165989	0.682278	0.495063	1
CG31028	4.85274	0	0.155496	0	1	1
CG31030	13645.1	0.0350166	0.168341	0.20801	0.835221	1
Hsp70Ba	2310.68	-0.0156083	0.237535	-0.0657097	0.947609	1
CG31029	44.3818	0.421129	0.286661	1.46908	0.14181	1
Desat1	8067.55	0.173868	0.160203	1.08529	0.277792	1
spn-A	91.2401	0.301397	0.281753	1.06972	0.284745	1
CG7943	1717.09	0.0804697	0.172862	0.465515	0.641563	1
RpL32	1108.91	-0.253148	0.223828	-1.13099	0.258058	1
MBD-R2	628.164	0.166327	0.227982	0.729561	0.465659	1
Axn	400.674	0.321793	0.255271	1.2606	0.207454	1
CG10038	244.382	-0.0324387	0.264376	-0.122699	0.902345	1
svp	133.956	-0.0414101	0.269433	-0.153694	0.877851	1
Tace	3236.78	0.0774142	0.185316	0.417742	0.676136	1
Cpn	4.28453	0.0576128	0.139416	0.413243	0.679429	1
Acph-1	572.271	0.046357	0.210945	0.219759	0.826059	1
dpr15	1301.5	-0.154394	0.205554	-0.751111	0.452586	1
alpha-Man-Ic	8.48398	0.0955979	0.184968	0.516836	0.605271	1
dpr17	1348.33	-0.170044	0.187154	-0.908577	0.363574	1
CG31036	10.8052	-0.088758	0.218923	-0.40543	0.685161	1
ATP8B	1112.68	-0.185863	0.201885	-0.92064	0.357238	1
KLHL18	2406.89	0.137184	0.168191	0.815645	0.414703	1
Zip99C	521.147	0.150892	0.226956	0.664851	0.506146	1
CG12213	3042.04	0.0731319	0.174777	0.41843	0.675633	1
Cad87A	919.26	-0.149888	0.202206	-0.741263	0.458534	1
Cad99C	6.36217	-0.0976785	0.178656	-0.546741	0.584557	1
glo	3365.83	-0.0979486	0.209374	-0.467816	0.639916	1
Atg16	318.801	-0.138185	0.241507	-0.572176	0.567203	1
ca	332.969	0.111848	0.234311	0.477347	0.633115	1
Sbf	581.122	-0.215695	0.204443	-1.05503	0.291409	1
CG7834	468.189	-0.042096	0.216805	-0.194165	0.846046	1
ATPsyngamma	13642.6	0.16434	0.164668	0.998008	0.318275	1
Wdr24	288.304	0.339387	0.258186	1.31451	0.188676	1
Lk6	8871.71	-0.163003	0.189658	-0.859458	0.390088	1
Gnpnat	625.851	-0.0900438	0.207446	-0.434059	0.664246	1
CG6923	388.797	0.193869	0.225325	0.860394	0.389572	1
Taf12	2488.66	-0.00274008	0.176879	-0.0154913	0.98764	1
Dop1R2	500.99	-0.0338356	0.208276	-0.162456	0.870947	1
alph	1246.87	-0.0758716	0.2129	-0.356372	0.721562	1
CG18476	316.813	-0.0446867	0.234005	-0.190965	0.848553	1
CG31041	6.89076	-0.079361	0.196777	-0.403304	0.686724	1
CG6813	198.57	0.182844	0.250219	0.730734	0.464942	1
CG2010	10.3611	0.0173843	0.225062	0.0772421	0.938431	1
CG2310	41.14	-0.160065	0.287147	-0.557433	0.577231	1
CG6808	73.8444	0.00176899	0.286479	0.00617494	0.995073	1
rdog	136.498	0.349224	0.279233	1.25066	0.21106	1
Jupiter	12054.5	0.0865355	0.159151	0.543731	0.586627	1
CG14516	48.8451	0.127556	0.286323	0.445496	0.655961	1
Cnx99A	7172.01	-0.0221364	0.172518	-0.128313	0.897901	1
Vha100-1	13485.5	0.0990404	0.17978	0.550898	0.581704	1
dpr5	456.024	-0.188139	0.204953	-0.917959	0.358641	1
CG17230	908.733	-0.362018	0.194266	-1.86351	0.0623904	1
Usp1	755.424	0.10495	0.21824	0.480892	0.630593	1
CG6791	764.924	-0.05673	0.209745	-0.270472	0.786797	1
PGRP-LB	4.31857	0.0475035	0.160336	0.296275	0.76702	1
wkd	1836.67	-0.0182845	0.174585	-0.104731	0.916589	1
eEF1gamma	1349.68	0.176566	0.175035	1.00875	0.313095	1
Ctl2	683.044	0.222623	0.21481	1.03637	0.30003	1
CG5270	195.588	-0.0867452	0.26649	-0.32551	0.744795	1
Pdhb	4720.76	0.159518	0.157322	1.01396	0.310603	1
CG17734	4617.55	0.0940175	0.164569	0.571294	0.5678	1
CG31441	140.65	-0.129361	0.271849	-0.475856	0.634177	1
spg	462.444	0.00757515	0.239674	0.0316061	0.974786	1
RpL3	4170.15	0.130461	0.17113	0.762352	0.44585	1
snu	10.2266	-0.383193	0.211404	-1.81261	0.0698921	1
RpS25	9121.4	-0.0897853	0.202642	-0.443074	0.657712	1
cu	1064.09	0.00333926	0.187452	0.0178139	0.985787	1
Hrb98DE	5244.85	0.0106028	0.199961	0.0530244	0.957712	1
Adk3	66.6982	-0.496146	0.284871	-1.74165	0.0815697	1
Tpc1	278.798	-0.374888	0.262669	-1.42722	0.153515	1
CG31051	899.001	-0.00120583	0.204376	-0.00590007	0.995292	1
Moca-cyp	2793.82	0.165099	0.208042	0.793584	0.427437	1
larp	408.983	-0.307473	0.208803	-1.47255	0.140873	1
Rbp1	3852.43	-0.167067	0.221792	-0.753261	0.451293	1
BOD1	833.948	0.141404	0.193009	0.732629	0.463784	1
NSD	207.583	-0.0661535	0.262201	-0.252301	0.800809	1
mino	193	-0.023239	0.26416	-0.087973	0.929898	1
MED7	460.315	0.00108289	0.21149	0.00512029	0.995915	1
CG31053	6.14086	-0.285047	0.170388	-1.67293	0.0943403	1
CG31278	207.113	-0.193525	0.255142	-0.758498	0.448153	1
CG31467	53.2163	-0.221355	0.284349	-0.778461	0.436297	1
pug	28.5122	-0.234786	0.261028	-0.899464	0.368406	1
btz	694.132	0.14427	0.212244	0.679737	0.496671	1
CG31055	27.0713	0.226735	0.224116	1.01169	0.311687	1
Mtl	697.475	0.028236	0.248732	0.11352	0.909619	1
wdb	7221.47	-0.0448674	0.287561	-0.156028	0.876011	1
CG12592	19.7485	0.186415	0.263612	0.707157	0.479469	1
sle	302.614	0.0999903	0.236539	0.422722	0.672498	1
Timp	210.073	0.326733	0.252258	1.29523	0.19524	1
CG5938	3185.35	0.0864047	0.174286	0.495764	0.620061	1
tws	2647.64	-0.027211	0.198404	-0.13715	0.890912	1
l(3)mbt	422.236	0.260316	0.247319	1.05255	0.292546	1
TfIIA-L	792.279	0.0796054	0.198087	0.401871	0.687779	1
CG18766	2066.76	-0.0358014	0.167617	-0.21359	0.830867	1
ATPsynepsilonL	4.40335	-0.158147	0.17209	-0.918977	0.358108	1
DNApol-alpha73	30.8266	0.224281	0.251872	0.890457	0.37322	1
CG31068	15.141	-0.0948481	0.220762	-0.429641	0.667457	1
grass	122.219	-0.0163184	0.275096	-0.0593187	0.952698	1
CG5815	395.846	0.413254	0.214627	1.92545	0.054173	1
spz	439.533	0.157338	0.224033	0.702297	0.482494	1
[truncated: 15,138 more rows]

## Sheet: malefruminus vs femalefruminus
GeneID	Base mean	log2(FC)	StdErr	Wald-Stats	P-value	P-adj
Axs	64.9781	1.11926	0.287495	3.89314	9.8955e-05	0.0429914
brv3	149.614	3.1281	0.279484	11.1924	4.44171e-29	1.06135e-25
CG14195	145.87	1.96821	0.282897	6.95735	3.46738e-12	4.14266e-09
CG14798	132.273	-1.08728	0.267131	-4.07023	4.6967e-05	0.0250998
CG1529	104.621	1.32147	0.280724	4.70737	2.50939e-06	0.00163154
CG18508	1627	-0.815279	0.173344	-4.70325	2.56048e-06	0.00163154
CG32625	52.7773	1.87544	0.285706	6.56424	5.23e-11	4.99883e-08
CG4020	57.0302	-1.14198	0.281545	-4.05613	4.98927e-05	0.0250998
CG4586	78.9415	2.28085	0.2871	7.94442	1.95101e-15	3.10796e-12
CG7135	85.9961	1.07023	0.278129	3.84795	0.000119113	0.049499
comt	5196.32	-4.07668	0.183917	-22.1659	7.33454e-109	2.33679e-105
Cpr100A	19.2211	-1.07237	0.255266	-4.20101	2.6573e-05	0.0158741
Dok	112.656	2.96868	0.278471	10.6606	1.55523e-26	2.97297e-23
Gasp	17.1233	-0.953375	0.235046	-4.05612	4.9895e-05	0.0250998
lncRNA:CR43837	110.987	-1.14259	0.283333	-4.03267	5.51465e-05	0.0263545
lncRNA:roX1	55046.6	7.09755	0.230953	30.7316	2.15533e-207	2.06007e-203
lncRNA:roX2	2375.96	6.60839	0.227991	28.9854	1.00643e-184	4.80974e-181
msl-2	900.116	0.80567	0.20255	3.97763	6.96062e-05	0.0316808
Ndc80	34.9907	1.30937	0.278198	4.70662	2.51864e-06	0.00163154
nod	86.813	1.36457	0.283907	4.80642	1.5366e-06	0.00133516
Trissin	802.777	-1.95776	0.265587	-7.37144	1.68791e-13	2.30473e-10
Uros1	328.726	-1.51238	0.226666	-6.67225	2.51906e-11	2.67524e-08
Yp2	32.8805	-1.29097	0.273385	-4.72218	2.33332e-06	0.00163154
TpnC73F	16.4935	-0.934535	0.243934	-3.8311	0.000127574	0.0508064
AstCC	121.695	-0.804147	0.212698	-3.78069	0.000156392	0.0597917
CG4593	415.11	-0.815062	0.21634	-3.76751	0.000164886	0.0606148
CG1503	57.8108	1.07076	0.287255	3.72757	0.000193333	0.06844
prtp	3014.09	-0.609994	0.165561	-3.68442	0.000229227	0.0756836
Ldh	28.9265	-1.0289	0.279291	-3.68397	0.000229632	0.0756836
CG4872	35.4109	1.02234	0.280643	3.64283	0.000269654	0.0859118
CCT6	1271.76	0.678707	0.187736	3.61523	0.000300084	0.0925227
dsx	78.9676	1.02622	0.287048	3.57508	0.000350125	0.0984264
Ubi-p5E	6852.94	-0.587596	0.164265	-3.57711	0.00034741	0.0984264
Ranbp21	249.174	0.931661	0.25984	3.58553	0.0003364	0.0984264
regucalcin	605.546	-0.7476	0.21153	-3.53424	0.000408943	0.111677
CG31904	55.6916	-0.962356	0.273564	-3.51785	0.00043506	0.112387
Trh	2756.41	-0.798637	0.226618	-3.52416	0.000424832	0.112387
Syn	5300.43	0.649311	0.185062	3.50862	0.000450435	0.113296
Vsp37A	2315.67	-0.609706	0.174283	-3.49837	0.000468112	0.114724
H	325.494	0.8621	0.247938	3.47707	0.000506918	0.12103
CG15891	879.594	-0.662159	0.190787	-3.47067	0.000519168	0.12103
Flacc	1069.88	0.760557	0.221598	3.43215	0.000598827	0.136276
Nepl17	309.123	0.861127	0.256345	3.35925	0.000781547	0.173721
caz	670.243	0.796813	0.239257	3.33036	0.000867345	0.184387
Nplp3	332.537	-0.856956	0.258276	-3.31798	0.000906695	0.184387
CG7607	531.835	-0.904647	0.272525	-3.31951	0.00090177	0.184387
MtnE	19.0829	-0.781437	0.235203	-3.32239	0.000892508	0.184387
ssx	5048.17	0.638106	0.193375	3.29983	0.000967436	0.190671
Nmdar2	1685.54	0.696118	0.211142	3.29693	0.000977494	0.190671
CG8736	26.9761	-0.792344	0.240817	-3.29023	0.00100105	0.191362
CG32795	2025.08	-0.553165	0.168816	-3.27673	0.00105017	0.193029
CG4266	499.809	0.672802	0.20523	3.27828	0.00104443	0.193029
CG8097	286.414	-0.727287	0.222726	-3.26539	0.00109314	0.197136
mio	166.493	0.820723	0.25198	3.25709	0.00112559	0.19923
Hr51	373.242	0.790075	0.243615	3.24313	0.00118225	0.205453
Cpr97Eb	15.4133	-0.767868	0.237319	-3.2356	0.00121389	0.207185
serp	22.0111	-0.758327	0.23482	-3.2294	0.00124051	0.208014
Vajk3	23.662	-0.69957	0.221326	-3.1608	0.00157335	0.259277
CG46339	1923.58	0.554005	0.176232	3.14361	0.00166878	0.265837
Ms	4466.14	-0.729507	0.231892	-3.14589	0.00165585	0.265837
Pka-R2	5367.69	0.774046	0.247819	3.12343	0.00178755	0.275571
Vajk2	11.1875	-0.608252	0.194692	-3.12418	0.00178303	0.275571
Rbcn-3B	1855.32	0.586466	0.188319	3.11421	0.00184437	0.279817
AstA-R1	2045.22	-0.644249	0.208239	-3.0938	0.00197612	0.295121
mew	376.675	0.693794	0.225077	3.08247	0.00205291	0.301873
fru	6537.94	-0.720293	0.236815	-3.04159	0.00235334	0.335719
CG8243	597.892	0.607339	0.199588	3.04297	0.00234258	0.335719
lncRNA:CR34335	2119.05	-0.656634	0.216855	-3.02799	0.00246184	0.342353
ey	669.974	0.600928	0.199061	3.0188	0.00253775	0.342353
Ugt50B3	135.711	-0.864584	0.286863	-3.01392	0.00257893	0.342353
CG5335	98.2734	-0.854238	0.283066	-3.01781	0.00254612	0.342353
GstD8	5.8758	-0.483859	0.160531	-3.01412	0.00257728	0.342353
Fur2	1392.61	0.540837	0.180233	3.00076	0.00269303	0.349649
S	583.196	0.627958	0.209376	2.99918	0.00270706	0.349649
CG12773	240.596	0.71436	0.242106	2.95061	0.00317146	0.404171
olf413	1368.23	0.680695	0.2315	2.94037	0.00327821	0.405231
CG4000	58.6748	-0.844199	0.286955	-2.94192	0.00326181	0.405231
H15	49.8889	0.84391	0.287273	2.93766	0.00330697	0.405231
Actn	858.463	0.594914	0.203344	2.92566	0.00343727	0.415866
Rbm13	279.795	0.655161	0.225569	2.90448	0.00367863	0.439504
lncRNA:CR40469	2165.01	-0.635368	0.21913	-2.8995	0.00373755	0.441031
CG2004	211.091	0.690614	0.238934	2.8904	0.00384756	0.448475
CG4293	378.648	0.650469	0.226314	2.87419	0.00405065	0.450187
Tnks	608.443	0.609087	0.211891	2.87453	0.00404634	0.450187
CG2889	901.221	0.57273	0.199182	2.87541	0.00403508	0.450187
CG33970	35.7497	0.784823	0.272398	2.88116	0.00396209	0.450187
CG32713	65.2755	-0.815838	0.284243	-2.87021	0.00410198	0.450652
mthl1	124.111	0.800878	0.279836	2.86196	0.00421033	0.457299
nej	625.147	0.60691	0.214074	2.83504	0.00458195	0.49207
Ppcs	2039.91	0.548833	0.194399	2.82323	0.00475425	0.499353
Dyb	2479.56	0.565551	0.200273	2.8239	0.00474439	0.499353
hig	7829.36	0.493886	0.175527	2.81373	0.00489706	0.508762
CG2016	945.754	-0.652179	0.232383	-2.80648	0.00500855	0.509274
CG3788	16.6113	0.703679	0.250519	2.80889	0.00497127	0.509274
SRm160	844.211	0.698196	0.25027	2.78977	0.00527451	0.51973
CG13907	803.77	0.538077	0.192824	2.79051	0.00526249	0.51973
dhd	14.0455	-0.65752	0.235508	-2.79192	0.00523963	0.51973
CG31140	8084.36	0.634208	0.228148	2.7798	0.00543917	0.524403
Tusp	924.809	0.530906	0.19118	2.77699	0.00548653	0.524403
CG9377	50.8638	-0.776673	0.279253	-2.78125	0.00541498	0.524403
lncRNA:cherub	221.172	0.702935	0.253818	2.76945	0.00561517	0.53113
Sec24CD	948.201	0.516355	0.186653	2.76639	0.00566805	0.53113
Coq7	2478.91	-0.456482	0.16538	-2.76021	0.00577646	0.536033
Ppt1	66.5427	0.79172	0.287411	2.75466	0.00587535	0.539967
CG1532	602.36	-0.566941	0.206298	-2.74816	0.0059931	0.545543
bab2	452.678	0.616663	0.22619	2.72631	0.00640476	0.577516
rdgB	1994	0.549819	0.202352	2.71714	0.00658492	0.582766
CG7509	90.0972	0.768417	0.282679	2.71834	0.0065611	0.582766
Pka-C3	538.551	0.582725	0.214943	2.71107	0.00670664	0.582985
Rbcn-3A	820.146	-0.65327	0.240976	-2.71093	0.00670939	0.582985
MFS9	22.8491	-0.723948	0.268427	-2.697	0.00699674	0.597097
Ace	5951.81	0.527662	0.195629	2.69726	0.00699125	0.597097
CG11438	41.1848	0.744383	0.278645	2.67144	0.00755268	0.63267
Jon65Aiii	6.40945	-0.378833	0.141848	-2.6707	0.0075693	0.63267
CG10132	1621.66	0.532629	0.199794	2.6659	0.00767836	0.63267
CG12056	467.128	-0.575576	0.215875	-2.66625	0.00767028	0.63267
Bap170	187.987	0.728077	0.27385	2.65867	0.00784496	0.639603
fz	651.845	0.520912	0.196442	2.65173	0.00800801	0.639603
Or45a	572.262	0.577924	0.217771	2.65381	0.0079588	0.639603
CG17691	2591.13	-0.43337	0.163486	-2.6508	0.00803017	0.639603
Mid1	4064.7	0.643043	0.242948	2.64683	0.00812502	0.64181
CG32204	1566.49	0.579697	0.219329	2.64304	0.00821642	0.643709
Dll	95.836	0.72273	0.273767	2.63995	0.00829193	0.644344
CG15916	909.705	-0.498915	0.189592	-2.63153	0.00850021	0.655201
Slik	266.854	0.59556	0.22695	2.62419	0.00868556	0.656508
Srpk79D	648.865	0.583087	0.222549	2.62004	0.00879191	0.656508
wcy	920.826	0.589019	0.224218	2.62699	0.00861437	0.656508
Seipin	58.9097	0.749587	0.285963	2.62127	0.00876018	0.656508
Sec31	733.216	0.499235	0.191112	2.61227	0.00899432	0.66129
CG44008	5.18527	-0.428408	0.163893	-2.61395	0.00895022	0.66129
Nrx-1	7212.99	0.504271	0.193861	2.6012	0.00928974	0.677796
CG9132	250.481	-0.638672	0.245906	-2.59722	0.00939823	0.680517
CG9395	1941.04	0.499898	0.192871	2.59188	0.00954535	0.685681
E5	33.4209	0.699514	0.27014	2.58945	0.00961302	0.685681
Drgx	474.027	0.607944	0.235097	2.58593	0.00971164	0.687584
cerv	622.487	-0.529	0.204925	-2.58144	0.00983899	0.689262
CG10011	809.226	0.538451	0.209509	2.57006	0.010168	0.689262
mfrn	1419.69	0.481979	0.18736	2.57248	0.0100972	0.689262
Ggt-1	122.139	0.690746	0.268388	2.57368	0.0100622	0.689262
Gycbeta100B	3319	0.503642	0.19564	2.57434	0.0100432	0.689262
dome	452.891	0.542355	0.210897	2.57166	0.0101211	0.689262
sol	1016.64	0.523809	0.204464	2.56187	0.0104111	0.694163
a	296.945	0.610644	0.239557	2.54905	0.0108016	0.694163
CG3706	18.1289	0.624168	0.244619	2.55159	0.0107232	0.694163
CG13056	60.6261	-0.713127	0.280088	-2.54608	0.010894	0.694163
MED1	454.518	0.536969	0.209809	2.55933	0.0104875	0.694163
Cp7Fc	45.1513	-0.702521	0.274956	-2.55503	0.0106179	0.694163
aPKC	3154.28	0.523851	0.204763	2.55833	0.0105177	0.694163
beta-Spec	6103.74	0.422005	0.165265	2.55351	0.0106643	0.694163
FucTC	41.1189	0.708741	0.278187	2.54771	0.0108431	0.694163
CG32512	43.4215	0.72819	0.287423	2.53351	0.0112926	0.714799
Axud1	2610.33	-0.412627	0.163139	-2.52929	0.0114292	0.718687
wake	1430.12	0.459559	0.182564	2.51725	0.0118275	0.735335
CG10384	1054.49	0.577258	0.229376	2.51664	0.0118478	0.735335
CG5613	23.7997	0.647829	0.257711	2.51378	0.0119446	0.736558
mus81	50.4299	0.700402	0.279207	2.50854	0.0121231	0.74277
CG9164	1573.89	0.439147	0.175243	2.50593	0.012213	0.743517
CG31038	186.11	0.640493	0.257871	2.48377	0.0129998	0.745263
CG13921	719.967	0.542001	0.217969	2.4866	0.0128971	0.745263
mask	2572.12	0.504015	0.203836	2.47266	0.0134113	0.745263
GlcAT-I	774.761	-0.517811	0.20761	-2.49415	0.0126259	0.745263
tamo	385.346	0.582235	0.235238	2.47509	0.0133202	0.745263
CG11961	41.3126	-0.71232	0.285874	-2.49173	0.0127122	0.745263
CG4250	88.9804	-0.70107	0.283343	-2.47428	0.0133504	0.745263
CG15459	17.613	-0.612625	0.245125	-2.49923	0.0124462	0.745263
Nup153	659.121	0.47329	0.190767	2.48098	0.0131021	0.745263
CG8939	158.682	0.659932	0.2659	2.48188	0.013069	0.745263
CG9123	887.785	-0.523535	0.210721	-2.48449	0.0129737	0.745263
CG12116	192.802	-0.641077	0.257544	-2.48919	0.0128034	0.745263
CG15343	19.2034	-0.655492	0.262885	-2.49346	0.0126506	0.745263
CG43867	1874.67	-0.430321	0.173336	-2.48258	0.0130435	0.745263
CG42376	826.453	-0.486814	0.196503	-2.47739	0.0132348	0.745263
lid	2038.68	0.460186	0.18629	2.47026	0.0135013	0.745929
obst-A	109.328	0.704922	0.285727	2.46712	0.0136206	0.748191
CG4716	59.4434	-0.669503	0.271912	-2.4622	0.0138086	0.754187
TH1	867.178	-0.496546	0.201844	-2.46004	0.0138921	0.754434
asRNA:CR43464	121.994	0.654556	0.267352	2.4483	0.0143534	0.757954
Lgr3	74.1299	0.70417	0.287494	2.44933	0.014312	0.757954
Ythdc1	2064.43	0.477716	0.194587	2.45503	0.0140872	0.757954
Tsc1	608.902	0.500494	0.204387	2.44876	0.0143348	0.757954
Idgf6	53.1763	-0.69012	0.281513	-2.45146	0.0142276	0.757954
Sik2	401.654	0.561882	0.230088	2.44203	0.014605	0.767005
Gk1	1015.61	-0.471159	0.193259	-2.43796	0.0147703	0.767347
CG3764	303.409	0.558578	0.229305	2.43596	0.0148524	0.767347
Cp7Fb	89.0656	-0.686517	0.281671	-2.4373	0.0147974	0.767347
CG9674	9181.35	0.408667	0.168507	2.42522	0.0152989	0.769682
Syn1	854.999	0.459045	0.188836	2.43092	0.0150604	0.769682
Pde8	610.013	0.569217	0.23471	2.42519	0.0153002	0.769682
CG17118	14.9752	-0.528342	0.217689	-2.42705	0.0152222	0.769682
CG15914	46.6575	0.691776	0.28456	2.43104	0.0150554	0.769682
rho-5	1265.09	0.456001	0.188395	2.42045	0.0155013	0.775713
mam	1059.93	0.533135	0.221271	2.40942	0.015978	0.791283
Gr28b	118.181	-0.671232	0.278554	-2.4097	0.0159657	0.791283
CG46301	1083.82	0.524434	0.217887	2.40691	0.0160882	0.792635
CG30158	1830.76	0.479469	0.199463	2.4038	0.0162255	0.795299
escl	322.411	-0.560401	0.234109	-2.39376	0.0166768	0.803425
CG18622	12.2098	-0.551489	0.230493	-2.39264	0.0167275	0.803425
Klp31E	375.365	0.579396	0.241775	2.39642	0.016556	0.803425
Pkc98E	8382.92	0.582391	0.243126	2.39543	0.0166008	0.803425
RNASEK	9394.87	-0.409348	0.171733	-2.38363	0.0171427	0.81925
wupA	8.65218	-0.475185	0.199576	-2.38097	0.0172672	0.821094
CG31224	1110.33	0.432306	0.181793	2.37802	0.0174059	0.822236
bou	63.7199	0.678487	0.285462	2.37681	0.0174633	0.822236
RhoGAP102A	746.707	0.568269	0.239332	2.37439	0.0175778	0.823571
Pgant9	958.063	0.493239	0.208636	2.36411	0.0180736	0.841482
Mlh1	109.878	-0.642923	0.272099	-2.36283	0.0181362	0.841482
dsd	927.315	0.492016	0.208459	2.36025	0.0182626	0.843254
Ets65A	427.705	0.537426	0.228022	2.3569	0.018428	0.845288
CG12964	37.4601	0.62223	0.264128	2.35579	0.0184835	0.845288
grn	201.815	0.60596	0.258117	2.34762	0.0188938	0.85203
CG42671	1161.05	0.493763	0.210647	2.34403	0.0190766	0.85203
Cpsf6	695.718	0.510741	0.217815	2.34484	0.0190355	0.85203
mid	51.0069	0.673085	0.286953	2.34563	0.0189949	0.85203
rod	64.7513	0.674905	0.28723	2.3497	0.0187886	0.85203
MsR1	388.009	0.525837	0.225477	2.33211	0.019695	0.875556
Dop1R2	500.99	0.48043	0.206557	2.3259	0.020024	0.878702
CG14762	5608.37	0.409554	0.175898	2.32836	0.019893	0.878702
Elys	340.412	0.54079	0.232541	2.32557	0.0200415	0.878702
CG7231	992.472	-0.41681	0.17944	-2.32284	0.0201879	0.881078
Tif-IA	2951	-0.409873	0.176835	-2.31783	0.0204586	0.888834
Set2	300.192	0.536736	0.231874	2.31477	0.0206254	0.890409
Dr	84.2599	0.658687	0.284683	2.31375	0.0206812	0.890409
CG42271	699.73	0.453355	0.196978	2.30155	0.0213603	0.892351
CG13315	17.8818	-0.557921	0.241931	-2.30611	0.0211042	0.892351
CAH8	450.777	-0.50263	0.218527	-2.30008	0.0214435	0.892351
Alg11	2634.47	-0.377044	0.163858	-2.30103	0.0213898	0.892351
CG6321	67.0873	-0.652924	0.282931	-2.30772	0.0210148	0.892351
l(1)G0045	61.0042	0.658179	0.285358	2.30651	0.0210824	0.892351
CG41378	1145.77	-0.416551	0.180942	-2.30212	0.0213285	0.892351
Sema2b	1842.36	0.51037	0.221943	2.29956	0.0214732	0.892351
CG1492	2437.41	-0.405667	0.176558	-2.29764	0.0215824	0.893005
CG43778	1487.36	0.494081	0.215513	2.29258	0.0218722	0.901096
mtd	8861.71	0.515884	0.225321	2.28955	0.0220475	0.904419
CG42784	320.507	0.575916	0.251732	2.28781	0.0221485	0.904681
CASK	9435.87	0.564712	0.247048	2.28584	0.0222639	0.905525
Trpm	1205.68	0.497156	0.217947	2.28108	0.0225435	0.913012
lncRNA:CR31781	133.929	0.654929	0.287495	2.27806	0.0227233	0.916409
Hel89B	830.252	0.424636	0.186708	2.27434	0.0229458	0.921494
Mcm3	73.8946	0.647972	0.285109	2.27272	0.023043	0.921526
CG6910	70.2327	-0.652131	0.287551	-2.26788	0.0233367	0.92571
CG42495	364.061	-0.518685	0.228717	-2.2678	0.0233413	0.92571
bt	12.0942	-0.538573	0.238443	-2.25871	0.0239012	0.928577
pyd	1240.11	0.424669	0.189178	2.24481	0.0247801	0.928577
Cbs	213.084	0.566585	0.251533	2.25253	0.024289	0.928577
CG12991	1088.55	0.421227	0.187125	2.25105	0.0243826	0.928577
Slob	4033.42	0.428783	0.190774	2.24759	0.0246023	0.928577
kis	3017.18	0.391286	0.173426	2.25621	0.0240573	0.928577
Ufl1	1651.69	-0.396389	0.176691	-2.2434	0.0248709	0.928577
Su(Tpl)	2202.08	0.556731	0.247788	2.2468	0.0246527	0.928577
MED4	333.748	-0.48788	0.217101	-2.24725	0.0246243	0.928577
LTV1	4538.19	-0.401827	0.178136	-2.25573	0.0240878	0.928577
CG1812	563.921	-0.47727	0.211115	-2.26071	0.023777	0.928577
Nup93-1	194.944	0.572338	0.253925	2.25397	0.0241982	0.928577
CG42797	390.762	0.505381	0.224974	2.24639	0.0246788	0.928577
AstA	1912.73	0.636724	0.282117	2.25695	0.0240113	0.928577
gig	388.289	0.476238	0.210731	2.25994	0.0238251	0.928577
Mical	898.432	0.428345	0.191354	2.2385	0.0251887	0.93512
Esyt2	509.135	-0.484365	0.216603	-2.23619	0.0253396	0.93512
CG3085	5.85097	0.335169	0.149853	2.23664	0.0253097	0.93512
Sln	1167.96	0.414198	0.185389	2.23421	0.0254695	0.9363
p130CAS	1799.12	0.435065	0.195663	2.22355	0.026179	0.9558
dan	277.529	0.539911	0.243223	2.21982	0.0264312	0.9558
Drep2	2050.14	0.521382	0.234838	2.22018	0.0264066	0.9558
CG14230	137.452	0.603878	0.272164	2.2188	0.0265	0.9558
Dlip3	1407.3	-0.385169	0.173481	-2.22024	0.0264026	0.9558
MFS14	19.079	-0.586385	0.264864	-2.21391	0.026835	0.960633
N	279.21	-0.566176	0.255698	-2.21424	0.0268125	0.960633
Lint-1	109.18	-0.609089	0.275511	-2.21076	0.0270527	0.964812
CG13116	121.645	0.631295	0.285913	2.208	0.0272445	0.96804
SkpA	5866.43	-0.390138	0.177033	-2.20375	0.0275417	0.971377
Ddr	744.107	0.437306	0.198308	2.20518	0.0274415	0.971377
NLaz	444.827	-0.491682	0.224296	-2.19211	0.0283713	0.975441
CG16711	1930.88	0.408991	0.186573	2.19212	0.0283708	0.975441
EcR	1759.26	0.440737	0.200324	2.20012	0.0277984	0.975441
CG7824	120.23	-0.597649	0.272418	-2.19387	0.0282449	0.975441
Non1	4099.51	-0.386217	0.176173	-2.19226	0.0283606	0.975441
Rpn10	3015.79	-0.356853	0.162556	-2.19527	0.0281446	0.975441
CG40472	484.948	-0.459579	0.209401	-2.19473	0.0281828	0.975441
CG11158	331.279	0.483906	0.22109	2.18873	0.0286163	0.980341
tutl	9393.49	0.525179	0.240627	2.18254	0.0290695	0.9827
plx	1993.41	0.443214	0.20289	2.1845	0.0289252	0.9827
Cyp9f2	221.583	-0.598992	0.274559	-2.18165	0.0291351	0.9827
Prestin	229.005	0.569859	0.261309	2.18079	0.0291993	0.9827
CG6201	342.226	-0.530648	0.24286	-2.185	0.028889	0.9827
Psa	2037.01	0.36919	0.170035	2.17127	0.0299111	0.998839
d4	2243.99	-0.393434	0.18129	-2.17019	0.0299923	0.998839
Topors	456.184	0.46059	0.212171	2.17084	0.0299435	0.998839
cac	8723.26	0.0998181	0.287561	0.34712	0.728501	0.999871
Cngl	8782.86	0.143876	0.220257	0.653218	0.513616	0.999871
CG11836	38.4466	0.196732	0.282834	0.695576	0.486695	0.999871
CG33096	24.4148	-0.136317	0.27528	-0.495193	0.620464	0.999871
sisRNA:CR46364	11.2919	-0.0549872	0.23366	-0.23533	0.813952	0.999871
CG5890	4361.92	0.220536	0.203626	1.08304	0.278789	0.999871
dco	463.038	0.143183	0.209094	0.684777	0.493485	0.999871
CG32809	2108.28	0.336395	0.2305	1.45942	0.144451	0.999871
CG3078	2094.64	0.279207	0.18268	1.52839	0.126415	0.999871
lncRNA:CR46349	36.3253	-0.300931	0.285514	-1.054	0.291884	0.999871
CG43689	1375.7	-0.275132	0.213824	-1.28672	0.198193	0.999871
ctp	21031.4	0.30038	0.235107	1.27763	0.20138	0.999871
CG9650	578.484	0.142183	0.249929	0.568894	0.569428	0.999871
ct	1625.02	-0.0853114	0.223718	-0.381334	0.702955	0.999871
oc	104.897	0.355628	0.270677	1.31385	0.188898	0.999871
CG12662	6.47335	0.0538021	0.191567	0.280852	0.778824	0.999871
mei-P26	15673.1	0.230683	0.284999	0.809415	0.418277	0.999871
CG1354	583.436	-0.210022	0.213976	-0.98152	0.326336	0.999871
CG17841	5983.47	-0.154013	0.1751	-0.879573	0.379091	0.999871
flw	6604.31	0.217644	0.189169	1.15053	0.249927	0.999871
ras	2418.31	-0.142715	0.171008	-0.834546	0.403973	0.999871
sbr	4747.64	-0.0166697	0.205841	-0.0809834	0.935455	0.999871
5PtaseI	2203.26	-0.223397	0.191281	-1.1679	0.242847	0.999871
Nmnat	1316.19	0.0830834	0.181213	0.458486	0.646603	0.999871
CG31145	2618.47	0.151719	0.177981	0.852445	0.393967	0.999871
CG17279	6.70604	0.226108	0.198186	1.14089	0.253915	0.999871
Syp	4602.8	0.389769	0.240357	1.62163	0.104883	0.999871
CG31122	1155.94	0.0153568	0.212734	0.0721876	0.942453	0.999871
hpRNA:CR46342	80.5579	0.216798	0.281352	0.770559	0.440969	0.999871
pre-rRNA:CR45856	1995.45	-0.233566	0.199575	-1.17032	0.241874	0.999871
hpRNA:CR33940	5.73914	0.180813	0.190338	0.949954	0.342136	0.999871
hpRNA:CR32207	13.9932	-0.206959	0.208394	-0.993115	0.320654	0.999871
hpRNA:CR18854	696.806	0.158192	0.214168	0.738632	0.46013	0.999871
mir-9381	34.3772	-0.0307365	0.280759	-0.109476	0.912825	0.999871
lncRNA:noe	113152	-0.160585	0.190097	-0.844754	0.398248	0.999871
lncRNA:CR32582	34.2273	0.0378208	0.285182	0.13262	0.894494	0.999871
lncRNA:CR32636	12.9509	-0.394889	0.224314	-1.76043	0.0783347	0.999871
lncRNA:CR43695	14.8866	-0.0633349	0.250917	-0.252414	0.800721	0.999871
lncRNA:CR45484	51.7531	0.32119	0.284788	1.12782	0.259396	0.999871
lncRNA:CR44957	9.09266	0.0809035	0.216192	0.374221	0.70824	0.999871
lncRNA:CR46247	12.3626	0.0670645	0.211554	0.317008	0.751237	0.999871
lncRNA:CR46118	5.00761	-0.0671656	0.169234	-0.396879	0.691456	0.999871
RNaseP:RNA	135.645	0.507737	0.261179	1.94402	0.0518932	0.999871
lncRNA:CR46110	9.8674	0.248126	0.218373	1.13625	0.255852	0.999871
asRNA:CR46104	14.3081	0.119618	0.248612	0.481145	0.630413	0.999871
lncRNA:CR46084	42.0663	0.0676004	0.284584	0.237541	0.812237	0.999871
lncRNA:CR46061	4.75098	0.197893	0.170869	1.15816	0.246799	0.999871
lncRNA:CR45910	44.0193	0.0472267	0.286526	0.164825	0.869082	0.999871
lncRNA:CR46100	15.9019	0.0465725	0.25526	0.182451	0.855229	0.999871
lncRNA:CR43166	5.53179	-0.117603	0.18646	-0.630714	0.528228	0.999871
lncRNA:CR46095	31.2515	0.140577	0.275168	0.510876	0.609438	0.999871
lncRNA:CR46094	47.0815	-0.158105	0.283093	-0.558491	0.576509	0.999871
asRNA:CR46093	68.8366	-0.260482	0.282519	-0.921998	0.35653	0.999871
asRNA:CR46091	5.66885	-0.048867	0.170343	-0.286873	0.774209	0.999871
lncRNA:CR46088	15.5957	0.00868503	0.221114	0.0392785	0.968668	0.999871
lncRNA:CR46056	8.0515	-0.00253483	0.210171	-0.0120608	0.990377	0.999871
asRNA:CR46055	5.53249	0.0870513	0.185729	0.468702	0.639283	0.999871
lncRNA:Hsromega	100671	0.249213	0.228886	1.08881	0.276238	0.999871
lncRNA:CR45996	15.9614	0.188978	0.256525	0.736682	0.461315	0.999871
lncRNA:CR46035	8.90001	0.0407338	0.205008	0.198693	0.842503	0.999871
lncRNA:CR45223	591.728	0.391444	0.220843	1.7725	0.0763122	0.999871
asRNA:CR46029	24.3166	0.219577	0.274719	0.799278	0.424129	0.999871
lncRNA:CR45911	40.9092	-0.291651	0.281849	-1.03478	0.300773	0.999871
lncRNA:CR46016	51.4235	0.334302	0.287118	1.16434	0.244288	0.999871
lncRNA:CR46009	5.33013	-0.0363739	0.176692	-0.205861	0.8369	0.999871
lncRNA:CR46008	166.345	0.215277	0.279156	0.77117	0.440606	0.999871
lncRNA:CR46007	38.6941	0.177025	0.285399	0.620272	0.535079	0.999871
lncRNA:CR43459	574.803	0.147239	0.261318	0.563445	0.573132	0.999871
asRNA:CR46145	23.259	-0.277172	0.269062	-1.03014	0.302943	0.999871
lncRNA:CR46125	7.83546	0.124197	0.211359	0.587613	0.556792	0.999871
lncRNA:CR46127	4.98646	-0.0145689	0.146982	-0.0991202	0.921043	0.999871
asRNA:CR45907	28.4259	-0.159572	0.278388	-0.573202	0.566508	0.999871
asRNA:CR45908	31.6238	0.203265	0.281825	0.721246	0.470758	0.999871
asRNA:CR46135	22.3011	0.0204239	0.260402	0.0784322	0.937484	0.999871
asRNA:CR46136	30.0251	0.107299	0.279441	0.383979	0.700994	0.999871
asRNA:CR45999	4.70121	0.0713885	0.140385	0.50852	0.611089	0.999871
asRNA:CR46139	18.58	0.109399	0.264103	0.41423	0.678706	0.999871
lncRNA:CR45961	28.3191	0.354758	0.278335	1.27457	0.20246	0.999871
lncRNA:CR45964	18.2613	0.0216195	0.223202	0.0968605	0.922837	0.999871
lncRNA:CR45962	248.435	0.305405	0.263923	1.15718	0.247201	0.999871
asRNA:CR45960	18.3704	0.0176444	0.258446	0.0682713	0.94557	0.999871
lncRNA:CR45971	29.3347	-0.158847	0.274013	-0.579707	0.562112	0.999871
asRNA:CR45951	20.2578	-0.302351	0.265958	-1.13684	0.255606	0.999871
asRNA:CR45944	12.498	0.0723217	0.236574	0.305704	0.75983	0.999871
lncRNA:CR45916	8.5371	-0.0515107	0.192256	-0.267927	0.788755	0.999871
lncRNA:CR45941	24.3088	-0.185995	0.273173	-0.680868	0.495955	0.999871
asRNA:CR46033	15.4547	-0.282643	0.248877	-1.13567	0.256094	0.999871
asRNA:CR45889	34.7541	-0.116976	0.257481	-0.454309	0.649607	0.999871
lncRNA:CR45825	19.671	0.341591	0.266371	1.28239	0.199708	0.999871
lncRNA:CR45881	9.89671	-0.158776	0.224793	-0.70632	0.479989	0.999871
asRNA:CR46050	5.80877	0.0949285	0.18364	0.516928	0.605207	0.999871
lncRNA:CR46006	732.006	-0.0403404	0.230163	-0.175269	0.860868	0.999871
asRNA:CR45804	76.4308	0.0946937	0.287346	0.329546	0.741743	0.999871
lncRNA:CR46004	81.0087	-0.00881222	0.285916	-0.0308209	0.975412	0.999871
asRNA:CR45874	9.92141	-0.0373893	0.225445	-0.165846	0.868278	0.999871
lncRNA:CR46003	70.5925	0.355163	0.281708	1.26075	0.207399	0.999871
asRNA:CR43481	56.4533	0.140294	0.287494	0.487991	0.625556	0.999871
lncRNA:CR45878	19.8505	-0.183585	0.266506	-0.688857	0.490913	0.999871
asRNA:CR45832	20.9417	0.220115	0.264244	0.832997	0.404846	0.999871
lncRNA:CR45979	79.6389	0.109332	0.284196	0.384706	0.700455	0.999871
lncRNA:CR46005	11.5019	-0.132775	0.205992	-0.644563	0.519211	0.999871
lncRNA:CR45821	13.4564	0.125754	0.222256	0.565806	0.571526	0.999871
lncRNA:CR45820	15.3529	0.00515812	0.241945	0.0213194	0.982991	0.999871
lncRNA:CR45982	128.554	0.0800794	0.283554	0.282413	0.777627	0.999871
asRNA:CR45815	5.27985	-0.0713353	0.187901	-0.379642	0.704211	0.999871
lncRNA:CR46249	11.3698	0.0930792	0.226182	0.411523	0.680689	0.999871
lncRNA:CR45805	10.8261	0.300407	0.218335	1.3759	0.168853	0.999871
asRNA:CR45928	6.91549	-0.0157855	0.197816	-0.0797989	0.936397	0.999871
lncRNA:CR45997	5.64391	-0.0473172	0.176026	-0.268808	0.788077	0.999871
lncRNA:CR46235	12.5779	-0.115487	0.232023	-0.497739	0.618668	0.999871
lncRNA:CR45994	39.9897	-0.0775934	0.283756	-0.273451	0.784506	0.999871
lncRNA:CR45993	142.566	0.0215293	0.276956	0.0777354	0.938038	0.999871
asRNA:CR42254	206.685	-0.281017	0.250568	-1.12152	0.262065	0.999871
asRNA:CR44368	14.1227	-0.145674	0.251962	-0.578159	0.563157	0.999871
lncRNA:CR44206	26.6189	-0.0566599	0.2354	-0.240697	0.80979	0.999871
lncRNA:CR46194	40.7551	0.257459	0.27266	0.944248	0.345043	0.999871
lncRNA:acal	6.91738	0.00560904	0.180483	0.031078	0.975207	0.999871
lncRNA:CR46268	123.267	-0.254036	0.266897	-0.951814	0.341191	0.999871
lncRNA:CR46075	8.1646	-0.217481	0.206195	-1.05473	0.291548	0.999871
lncRNA:CR46064	1340.17	-0.175989	0.19317	-0.911056	0.362266	0.999871
asRNA:CR46066	10.6766	0.228184	0.219699	1.03862	0.298981	0.999871
lncRNA:CR43406	7.94875	0.106877	0.171745	0.622304	0.533742	0.999871
lncRNA:CR45919	134.315	-0.101175	0.287554	-0.351848	0.724952	0.999871
lncRNA:CR46204	31.7545	0.166752	0.28358	0.588025	0.556516	0.999871
asRNA:CR45789	50.8686	0.135001	0.287507	0.469557	0.638671	0.999871
lncRNA:CR46258	32.4903	0.0488663	0.283626	0.172291	0.863209	0.999871
lncRNA:CR46254	50.7936	0.0503281	0.285519	0.176269	0.860083	0.999871
asRNA:CR45139	12.6057	-0.0961268	0.244852	-0.392591	0.694622	0.999871
lncRNA:CR45181	5.79592	-0.178118	0.185303	-0.961225	0.336439	0.999871
lncRNA:CR45177	9.53327	0.0116272	0.214012	0.0543295	0.956673	0.999871
lncRNA:CR45180	84.6939	-0.276021	0.284637	-0.969728	0.332182	0.999871
lncRNA:CR44268	39.0155	-0.0813911	0.277255	-0.29356	0.769094	0.999871
lncRNA:CR45557	97.4602	0.351836	0.279837	1.25729	0.208649	0.999871
asRNA:CR45190	13.0519	-0.141851	0.24729	-0.573624	0.566222	0.999871
lncRNA:CR44953	13.7632	0.0818578	0.179685	0.455564	0.648704	0.999871
lncRNA:CR45669	67.9076	0.272019	0.284653	0.955615	0.339267	0.999871
lncRNA:CR44951	35.2854	-0.0166112	0.278285	-0.0596913	0.952402	0.999871
lncRNA:CR45226	10.968	-0.0268442	0.179967	-0.149162	0.881426	0.999871
asRNA:CR44321	14.2949	0.0723225	0.245019	0.29517	0.767864	0.999871
lncRNA:CR44320	398.016	0.0994785	0.221873	0.448358	0.653895	0.999871
asRNA:CR45214	9.4442	0.0692685	0.213127	0.325011	0.745173	0.999871
lncRNA:CR45217	23.6734	0.116333	0.272049	0.427617	0.66893	0.999871
lncRNA:CR45224	42.4816	0.0796493	0.286237	0.278264	0.78081	0.999871
lncRNA:CR44178	18.4309	-0.0420112	0.243595	-0.172463	0.863073	0.999871
lncRNA:CR44947	5.50075	-0.00873694	0.170336	-0.0512925	0.959092	0.999871
lncRNA:CR45048	7.60365	0.339973	0.197725	1.71942	0.0855378	0.999871
asRNA:CR45028	16.4624	-0.150053	0.257443	-0.582859	0.559988	0.999871
lncRNA:CR43196	15.1239	0.115513	0.245445	0.470626	0.637908	0.999871
lncRNA:CR45045	5.2057	-0.022767	0.184343	-0.123504	0.901708	0.999871
lncRNA:CR45643	16.3828	-0.166109	0.257438	-0.645238	0.518773	0.999871
lncRNA:CR45641	16.4614	0.179174	0.25032	0.71578	0.474127	0.999871
lncRNA:CR45639	12.5905	-0.166915	0.237836	-0.701809	0.482798	0.999871
asRNA:CR45600	208.039	0.250136	0.257758	0.97043	0.331832	0.999871
lncRNA:CR45582	5.10517	0.139765	0.170622	0.819151	0.4127	0.999871
asRNA:CR45056	17.7249	-0.0438686	0.254381	-0.172452	0.863082	0.999871
lncRNA:CR44938	15.9883	0.202168	0.254362	0.794806	0.426726	0.999871
lncRNA:CR45054	967.661	0.206339	0.232117	0.888943	0.374033	0.999871
lncRNA:CR45029	50.6543	0.0469351	0.28745	0.163281	0.870297	0.999871
asRNA:CR45053	8.66279	0.0135676	0.210853	0.0643461	0.948695	0.999871
lncRNA:CR45203	9.63588	0.147485	0.20993	0.702544	0.48234	0.999871
lncRNA:CR45196	6.23049	0.0657628	0.189	0.347951	0.727877	0.999871
lncRNA:CR43130	64.3239	0.0802438	0.285621	0.280945	0.778753	0.999871
asRNA:CR44291	51.7476	-0.134471	0.287514	-0.467704	0.639996	0.999871
asRNA:CR45549	5.03149	-0.237158	0.184739	-1.28375	0.199229	0.999871
asRNA:CR45210	11.5541	0.0965166	0.236036	0.408906	0.682609	0.999871
lncRNA:CR44331	15.6794	0.305152	0.23913	1.27609	0.201923	0.999871
lncRNA:CR44334	50.9642	-0.0394449	0.283609	-0.139082	0.889385	0.999871
lncRNA:CR44330	9.00183	-0.0683465	0.223922	-0.305225	0.760195	0.999871
lncRNA:CR45387	18.3455	0.394351	0.254188	1.55142	0.120802	0.999871
lncRNA:CR44332	20.5928	0.103203	0.262184	0.39363	0.693854	0.999871
lncRNA:CR45559	5.40596	-0.0287997	0.166355	-0.173122	0.862555	0.999871
lncRNA:CR45593	4.71511	-0.0221286	0.16501	-0.134104	0.89332	0.999871
asRNA:CR45175	5.14714	-0.0111221	0.179676	-0.0619006	0.950642	0.999871
lncRNA:CR44567	4.81654	-0.088527	0.177105	-0.499856	0.617176	0.999871
asRNA:ASTR	11.7944	0.0233972	0.223307	0.104776	0.916553	0.999871
lncRNA:CR44566	107.042	0.175614	0.281629	0.623565	0.532913	0.999871
lncRNA:CR44565	10.9275	-0.158253	0.22446	-0.705041	0.480785	0.999871
lncRNA:CR44564	8.92039	0.142536	0.215156	0.662476	0.507666	0.999871
lncRNA:CR44317	112.792	-0.125366	0.277546	-0.451696	0.651488	0.999871
lncRNA:CR45436	7.88437	0.105376	0.196149	0.537223	0.591113	0.999871
lncRNA:CR45558	7.28783	-0.0298132	0.20931	-0.142436	0.886736	0.999871
asRNA:CR43629	244.166	-0.286119	0.24551	-1.16541	0.243855	0.999871
lncRNA:CR45179	5.75397	-0.001184	0.163084	-0.00726004	0.994207	0.999871
lncRNA:CR45187	32.2487	-0.319405	0.282667	-1.12997	0.258489	0.999871
lncRNA:CR44922	2173.52	0.07067	0.188844	0.374223	0.708238	0.999871
lncRNA:CR45597	160.599	0.140589	0.258339	0.544204	0.586301	0.999871
asRNA:CR45164	9.10403	0.0481562	0.217323	0.221588	0.824634	0.999871
lncRNA:CR45758	581.638	-0.0105214	0.236983	-0.0443971	0.964588	0.999871
lncRNA:CR45659	83.1117	0.201853	0.282304	0.71502	0.474596	0.999871
lncRNA:CR45381	18.3753	0.131865	0.259628	0.5079	0.611524	0.999871
lncRNA:CR43247	4.78061	0.00742048	0.175419	0.0423014	0.966258	0.999871
lncRNA:CR45237	25.8829	0.0375801	0.274892	0.136708	0.891261	0.999871
asRNA:CR44843	18.891	-0.181066	0.255935	-0.707469	0.479275	0.999871
lncRNA:CR45233	7.48859	-0.12875	0.20639	-0.623817	0.532748	0.999871
asRNA:CR43933	233.236	-0.400796	0.238997	-1.67699	0.0935437	0.999871
lncRNA:CR45120	76.8286	0.0497091	0.287477	0.172915	0.862718	0.999871
lncRNA:CR45674	136.786	0.253593	0.261277	0.97059	0.331752	0.999871
lncRNA:CR45178	8.86081	-0.0379404	0.218432	-0.173694	0.862106	0.999871
lncRNA:CR45432	11.9798	0.155744	0.235317	0.661847	0.508069	0.999871
lncRNA:CR43146	5.86686	-0.0831559	0.186385	-0.446152	0.655488	0.999871
lncRNA:CR43890	10.6771	0.00312507	0.232278	0.013454	0.989266	0.999871
lncRNA:CR44553	5.45741	0.0285374	0.185602	0.153756	0.877802	0.999871
lncRNA:CR32111	43.2159	-0.0224148	0.280676	-0.0798598	0.936349	0.999871
lncRNA:CR45444	18.1572	0.118306	0.259596	0.455732	0.648583	0.999871
lncRNA:CR45036	12.0291	0.222141	0.228505	0.972147	0.330977	0.999871
lncRNA:CR45251	10.4147	-0.306252	0.196437	-1.55903	0.118989	0.999871
lncRNA:CR44717	27.9709	-0.172073	0.279396	-0.615876	0.537977	0.999871
lncRNA:CR44718	11.0034	0.0118636	0.234993	0.0504847	0.959736	0.999871
lncRNA:CR44347	34.2267	0.44153	0.281427	1.5689	0.116672	0.999871
lncRNA:CR45242	10.1164	0.0254276	0.192281	0.132242	0.894793	0.999871
lncRNA:CR45155	5.49414	0.0822847	0.176606	0.465923	0.64127	0.999871
lncRNA:CR44348	21.0282	-0.0789026	0.271147	-0.290996	0.771055	0.999871
asRNA:CR45121	8.40424	0.0507137	0.216816	0.233902	0.815061	0.999871
lncRNA:CR45409	99.577	0.419454	0.284271	1.47554	0.140067	0.999871
lncRNA:CR45414	57.9731	-0.198273	0.287495	-0.689657	0.49041	0.999871
lncRNA:CR45415	4.76834	-0.00595722	0.165767	-0.0359372	0.971332	0.999871
lncRNA:CR45416	5.11915	-0.0726962	0.168666	-0.431006	0.666464	0.999871
lncRNA:CR45759	48.6249	-0.128748	0.287498	-0.447823	0.654281	0.999871
lncRNA:CR45239	5.40793	-0.0717005	0.163936	-0.437369	0.661844	0.999871
lncRNA:CR45418	29.7403	0.1496	0.281545	0.531353	0.595174	0.999871
lncRNA:CR45685	14.5794	-0.0567345	0.237356	-0.239026	0.811085	0.999871
lncRNA:CR44360	46.2559	-0.0888019	0.287274	-0.309119	0.757231	0.999871
lncRNA:CR45156	66.8439	0.208285	0.287555	0.724332	0.468862	0.999871
lncRNA:CR45670	30.9421	-0.0789317	0.282464	-0.27944	0.779907	0.999871
lncRNA:CR45660	15.056	0.142032	0.254801	0.557422	0.577239	0.999871
lncRNA:CR45170	35.0672	-0.12834	0.28514	-0.450093	0.652644	0.999871
lncRNA:CR44514	65.1413	-0.383443	0.287244	-1.3349	0.181908	0.999871
lncRNA:CR45117	7.16921	0.014179	0.175429	0.0808251	0.935581	0.999871
lncRNA:CR45118	5.32878	-0.0248003	0.177375	-0.139818	0.888804	0.999871
lncRNA:CR45378	6.24448	-0.031393	0.200549	-0.156535	0.875611	0.999871
lncRNA:CR45400	7.42883	0.119578	0.189136	0.632233	0.527234	0.999871
lncRNA:CR45402	12.3852	-0.0114287	0.215439	-0.0530486	0.957693	0.999871
lncRNA:CR44828	41.5241	-0.088774	0.282231	-0.314544	0.753108	0.999871
lncRNA:CR44813	40.3245	-0.234359	0.287235	-0.815914	0.414549	0.999871
lncRNA:CR44814	5.24695	0.0137077	0.158052	0.0867289	0.930887	0.999871
asRNA:CR45350	26.6184	-0.126023	0.279793	-0.450415	0.652411	0.999871
asRNA:CR44806	16.0305	0.156304	0.245854	0.635759	0.524933	0.999871
lncRNA:CR44784	12.4139	-0.110413	0.199975	-0.552132	0.580858	0.999871
asRNA:CR45469	32.4256	-0.0120362	0.281286	-0.0427898	0.965869	0.999871
lncRNA:CR44757	8.96108	0.14585	0.213608	0.682793	0.494737	0.999871
lncRNA:CR44761	9.98472	-0.212631	0.21355	-0.995697	0.319397	0.999871
lncRNA:CR44749	33.3555	-0.149695	0.284748	-0.525712	0.599089	0.999871
asRNA:CR44724	28.9589	-0.0713021	0.278114	-0.256377	0.79766	0.999871
lncRNA:CR44642	41.4872	0.030271	0.285181	0.106147	0.915466	0.999871
lncRNA:CR44628	240.135	-0.228502	0.249309	-0.91654	0.359384	0.999871
lncRNA:CR44506	222.904	0.418519	0.27803	1.5053	0.132246	0.999871
lncRNA:CR44474	134.571	0.288151	0.270324	1.06595	0.286448	0.999871
lncRNA:CR44472	140.324	-0.0459044	0.259601	-0.176827	0.859645	0.999871
lncRNA:CR42736	5.43907	-0.153487	0.188038	-0.816256	0.414353	0.999871
lncRNA:CR44419	102.877	-0.196252	0.274055	-0.716105	0.473926	0.999871
lncRNA:CR44417	321.392	-0.415616	0.225991	-1.83909	0.0659026	0.999871
asRNA:CR45146	15.217	0.00695806	0.238279	0.0292013	0.976704	0.999871
lncRNA:CR44404	21.9476	0.12094	0.271365	0.445673	0.655833	0.999871
asRNA:CR44390	8.46236	0.0750172	0.217678	0.344625	0.730376	0.999871
asRNA:CR43730	26.424	-0.185547	0.273353	-0.67878	0.497277	0.999871
lncRNA:CR44458	218.399	0.042739	0.240581	0.177649	0.858998	0.999871
asRNA:CR44370	6.28703	0.0764565	0.193138	0.395865	0.692204	0.999871
lncRNA:CR44369	14.2617	0.130304	0.245899	0.529908	0.596176	0.999871
lncRNA:CR44366	25.2396	0.0195609	0.22492	0.0869682	0.930697	0.999871
lncRNA:CR44365	5.43938	0.142661	0.179331	0.795519	0.426312	0.999871
lncRNA:CR45312	1006.6	-0.137199	0.204338	-0.671429	0.501947	0.999871
asRNA:CR45141	11.793	-0.113254	0.236426	-0.479026	0.63192	0.999871
asRNA:CR45140	67.7426	0.22153	0.28755	0.770403	0.441061	0.999871
asRNA:CR45137	148.979	0.109267	0.275385	0.396777	0.691532	0.999871
lncRNA:CR45279	12.0451	-0.315117	0.2396	-1.31518	0.188449	0.999871
lncRNA:CR30055	1039.56	-0.0594475	0.197942	-0.300328	0.763927	0.999871
asRNA:CR45264	12.1776	0.0478823	0.23297	0.20553	0.837158	0.999871
lncRNA:CR44302	6.8028	0.024287	0.182959	0.132746	0.894395	0.999871
lncRNA:CR44299	26.1637	-0.0159595	0.275706	-0.0578862	0.953839	0.999871
asRNA:CR45135	4.98567	0.0878842	0.170455	0.515585	0.606144	0.999871
asRNA:CR45134	96.1952	-0.253684	0.270259	-0.938672	0.347899	0.999871
asRNA:CR45281	16.8772	0.420051	0.252825	1.66143	0.0966274	0.999871
asRNA:CR45132	23.4964	0.0389488	0.273964	0.142168	0.886947	0.999871
lncRNA:CR45308	7.88245	-0.153065	0.180529	-0.847871	0.39651	0.999871
lncRNA:CR44450	4.75836	0.036954	0.166974	0.221315	0.824847	0.999871
lncRNA:CR44447	10.0836	-0.00864565	0.231456	-0.0373533	0.970203	0.999871
lncRNA:CR44445	6.31845	0.26151	0.178405	1.46582	0.142697	0.999871
lncRNA:CR43724	36.4704	-0.222036	0.281438	-0.788934	0.430151	0.999871
lncRNA:CR45267	37.7387	0.42671	0.285556	1.49432	0.135093	0.999871
asRNA:CR45131	15.2586	0.34145	0.255849	1.33457	0.182016	0.999871
asRNA:CR45129	11.0386	0.195188	0.235986	0.827116	0.408171	0.999871
lncRNA:CR44442	7.24935	0.00126948	0.17232	0.007367	0.994122	0.999871
lncRNA:CR45128	22.5221	0.186397	0.26773	0.696215	0.486294	0.999871
lncRNA:CR43904	10.2253	-0.178146	0.225088	-0.791454	0.428679	0.999871
lncRNA:CR45472	10.2598	0.130934	0.203736	0.642664	0.520442	0.999871
lncRNA:CR45471	50.0024	0.44495	0.28463	1.56325	0.117993	0.999871
lncRNA:CR44809	6.48724	-0.0853101	0.160031	-0.533084	0.593975	0.999871
lncRNA:CR44993	41.4527	-0.247787	0.287073	-0.863148	0.388056	0.999871
lncRNA:CR44785	13.3682	0.0621863	0.224326	0.277213	0.781616	0.999871
asRNA:CR44981	7.12795	-0.0243522	0.198315	-0.122796	0.902269	0.999871
lncRNA:CR45004	17.7633	0.138761	0.25113	0.552547	0.580574	0.999871
lncRNA:CR43608	35.6089	-0.127311	0.284725	-0.447137	0.654776	0.999871
lncRNA:CR44909	41.4114	0.192743	0.286674	0.672342	0.501366	0.999871
lncRNA:CR45347	261.556	0.150922	0.270548	0.557839	0.576954	0.999871
lncRNA:CR44978	610.001	-0.313733	0.197981	-1.58466	0.113044	0.999871
lncRNA:CR44977	9.80601	-0.0990844	0.210389	-0.470957	0.637671	0.999871
lncRNA:CR44905	8.59226	0.0508699	0.208326	0.244184	0.807088	0.999871
lncRNA:CR44901	19.8841	0.188676	0.244315	0.772264	0.439958	0.999871
lncRNA:CR44900	11.9999	0.0673729	0.224067	0.300682	0.763657	0.999871
lncRNA:CR45333	450.353	0.0612151	0.236924	0.258375	0.796118	0.999871
lncRNA:CR45332	208.024	-0.0407036	0.261601	-0.155594	0.876353	0.999871
lncRNA:CR44411	72.1374	-0.022861	0.282345	-0.0809683	0.935467	0.999871
lncRNA:CR45358	42.1605	-0.0108563	0.275712	-0.0393755	0.968591	0.999871
lncRNA:CR44395	27.7142	0.330786	0.265234	1.24715	0.212343	0.999871
lncRNA:CR44396	75.6666	0.423798	0.284015	1.49217	0.135655	0.999871
lncRNA:CR44408	5.08608	-0.00967908	0.184262	-0.052529	0.958107	0.999871
lncRNA:CR43826	68.8902	0.233934	0.286466	0.81662	0.414146	0.999871
lncRNA:CR44994	10.0905	0.0252989	0.197573	0.128048	0.898111	0.999871
lncRNA:CR44602	5.02553	-0.0881559	0.151949	-0.580166	0.561803	0.999871
lncRNA:CR44844	12.9341	0.0625775	0.242272	0.258295	0.796179	0.999871
lncRNA:CR44851	50.1862	-0.438975	0.287251	-1.52819	0.126465	0.999871
lncRNA:CR45284	8.30502	0.170734	0.179226	0.952621	0.340782	0.999871
lncRNA:CR45684	9.36165	-0.147101	0.219303	-0.670766	0.502369	0.999871
asRNA:CR45683	97.7509	-0.0844602	0.286296	-0.29501	0.767986	0.999871
lncRNA:CR44595	12.4429	-0.0121171	0.233636	-0.0518629	0.958638	0.999871
lncRNA:CR44596	12.2617	0.0460371	0.242604	0.189762	0.849495	0.999871
lncRNA:CR44597	59.9787	-0.166154	0.287452	-0.578024	0.563248	0.999871
lncRNA:CR44598	71.3866	0.0213404	0.286151	0.0745775	0.940551	0.999871
lncRNA:CR44589	22.3869	-0.202947	0.273433	-0.742219	0.457955	0.999871
lncRNA:CR45454	9.14112	0.0161233	0.190659	0.0845662	0.932606	0.999871
lncRNA:CR45375	29.2207	-0.0491877	0.279726	-0.175842	0.860418	0.999871
asRNA:CR44968	11.8095	-0.0623641	0.233631	-0.266934	0.78952	0.999871
asRNA:CR44873	5.0489	0.114725	0.185154	0.619618	0.535509	0.999871
lncRNA:CR13130	12.0668	-0.0960292	0.216494	-0.443564	0.657358	0.999871
lncRNA:CR43404	7.46873	-0.100956	0.211078	-0.478287	0.632446	0.999871
lncRNA:CR44991	14.9327	-0.0919481	0.249289	-0.368842	0.712246	0.999871
lncRNA:CR44612	11.3471	0.143438	0.227504	0.630486	0.528376	0.999871
lncRNA:CR44914	47.4272	0.0034711	0.287183	0.0120867	0.990356	0.999871
lncRNA:CR44915	4.82117	0.190979	0.177955	1.07318	0.283189	0.999871
lncRNA:CR44776	8.39771	-0.116623	0.205732	-0.56687	0.570802	0.999871
lncRNA:CR44775	45.212	0.289388	0.287063	1.0081	0.313407	0.999871
asRNA:CR44987	128.407	0.108737	0.268694	0.404689	0.685706	0.999871
lncRNA:CR45340	8.33173	-0.0918472	0.205459	-0.447034	0.65485	0.999871
lncRNA:CR45339	16.7164	0.120717	0.250894	0.481148	0.630411	0.999871
asRNA:CR45009	83.515	0.460169	0.279976	1.6436	0.100259	0.999871
lncRNA:CR45464	5.79218	0.0387819	0.1797	0.215815	0.829132	0.999871
lncRNA:CR44997	141.226	0.128307	0.282127	0.454786	0.649263	0.999871
lncRNA:CR44744	43.6857	0.0583104	0.282721	0.206247	0.836598	0.999871
lncRNA:CR44608	24.8498	-0.186841	0.25928	-0.720617	0.471145	0.999871
asRNA:CR44984	20.7047	0.0796472	0.261183	0.304947	0.760406	0.999871
asRNA:CR44340	7.81784	0.120982	0.193761	0.624391	0.532371	0.999871
asRNA:CR44841	89.4556	0.484793	0.280861	1.72609	0.0843308	0.999871
lncRNA:CR45706	141.933	0.00971451	0.258332	0.0376048	0.970003	0.999871
lncRNA:CR44772	14.6098	0.290987	0.249626	1.16569	0.243739	0.999871
lncRNA:CR44754	6.66967	0.280569	0.183261	1.53098	0.125775	0.999871
lncRNA:CR45527	118.931	-0.469295	0.271329	-1.72961	0.0836991	0.999871
lncRNA:CR45290	11.5085	-0.150075	0.226794	-0.661726	0.508147	0.999871
lncRNA:CR44384	24.6433	-0.0243855	0.269572	-0.0904599	0.927922	0.999871
lncRNA:CR44603	28.9792	-0.0750117	0.273245	-0.274522	0.783684	0.999871
lncRNA:CR44888	9.05966	-0.26426	0.219826	-1.20213	0.229313	0.999871
asRNA:CR44429	28.4967	0.129996	0.281829	0.461259	0.644613	0.999871
lncRNA:CR44663	24.9064	0.0212047	0.272383	0.0778487	0.937948	0.999871
asRNA:CR44960	19.3958	0.304674	0.264751	1.1508	0.249816	0.999871
lncRNA:CR44662	45.0944	0.114065	0.275351	0.414252	0.67869	0.999871
lncRNA:CR44831	13.2328	-0.351233	0.239491	-1.46658	0.14249	0.999871
lncRNA:CR45522	13.2202	0.0391091	0.23522	0.166266	0.867947	0.999871
lncRNA:CR45018	50.9916	0.0461189	0.287532	0.160396	0.872569	0.999871
lncRNA:CR44657	7.14728	-0.137176	0.201341	-0.681314	0.495673	0.999871
lncRNA:CR42861	211.544	-0.0349217	0.248392	-0.140591	0.888193	0.999871
lncRNA:CR45626	16.239	0.213146	0.233128	0.914288	0.360565	0.999871
lncRNA:CR45625	46.9476	-0.0113914	0.287448	-0.0396294	0.968389	0.999871
lncRNA:CR44619	11.141	0.171119	0.234808	0.728763	0.466147	0.999871
asRNA:CR45621	27.3402	-0.39687	0.278	-1.42759	0.15341	0.999871
lncRNA:CR45618	15.7935	0.498084	0.248606	2.00351	0.0451231	0.999871
lncRNA:CR44766	9.57777	-0.103765	0.22731	-0.45649	0.648038	0.999871
asRNA:CR44894	9.81099	-0.05432	0.217931	-0.249253	0.803165	0.999871
asRNA:CR45185	6.54915	0.0426662	0.173014	0.246606	0.805213	0.999871
lncRNA:CR42657	5.05874	0.144982	0.163578	0.886315	0.375448	0.999871
lncRNA:CR45542	5.6566	0.0625536	0.164848	0.379462	0.704345	0.999871
lncRNA:CR45540	9.75258	0.183379	0.219673	0.834781	0.403841	0.999871
lncRNA:CR44517	7.04747	-0.0668109	0.188611	-0.354226	0.723169	0.999871
lncRNA:CR45539	7.78604	0.130254	0.207135	0.628837	0.529456	0.999871
asRNA:CR45620	48.6067	0.0988762	0.28724	0.344229	0.730674	0.999871
lncRNA:CR43287	20.5156	0.17833	0.254982	0.699384	0.484312	0.999871
lncRNA:CR43199	67.9	0.127356	0.287068	0.443645	0.657299	0.999871
lncRNA:CR45533	36.5087	0.149151	0.281977	0.528948	0.596842	0.999871
lncRNA:CR44357	12.1009	-0.15418	0.225192	-0.684659	0.493559	0.999871
lncRNA:CR45531	21.225	-0.175946	0.267174	-0.658544	0.510189	0.999871
lncRNA:CR44817	29.8456	0.0939504	0.283015	0.331962	0.739918	0.999871
lncRNA:CR44816	5.11556	0.0808374	0.177873	0.454467	0.649493	0.999871
lncRNA:CR45530	21.7901	0.206681	0.263208	0.785237	0.432314	0.999871
lncRNA:CR44498	165.942	-0.022902	0.258795	-0.0884949	0.929483	0.999871
lncRNA:CR45668	13.1097	-0.253189	0.242696	-1.04324	0.296839	0.999871
lncRNA:CR44471	8.21287	-0.0302697	0.19375	-0.15623	0.875851	0.999871
lncRNA:CR44832	12462.4	0.0389407	0.225208	0.17291	0.862722	0.999871
asRNA:CR45528	11.4938	0.0105313	0.230543	0.0456805	0.963565	0.999871
lncRNA:CR32773	24.9896	-0.105653	0.268721	-0.393172	0.694192	0.999871
asRNA:CR45520	44.6565	-0.0804827	0.282437	-0.284958	0.775676	0.999871
lncRNA:CR45102	500.26	0.20125	0.264575	0.760652	0.446865	0.999871
lncRNA:CR44886	12.8821	0.0247027	0.23732	0.10409	0.917098	0.999871
lncRNA:CR44470	5.65319	0.0979	0.192185	0.509406	0.610468	0.999871
lncRNA:CR45480	69.1434	0.0678713	0.28669	0.236741	0.812857	0.999871
asRNA:CR44690	6.52335	-0.0371567	0.197168	-0.188452	0.850523	0.999871
asRNA:CR45479	11.267	0.394592	0.233975	1.68647	0.0917059	0.999871
asRNA:CR43864	7.43067	0.10394	0.194304	0.534938	0.592693	0.999871
lncRNA:CR44779	9.91617	0.101237	0.207129	0.488762	0.62501	0.999871
lncRNA:CR45474	6.25381	0.256248	0.192319	1.33241	0.182725	0.999871
asRNA:CR44892	51.304	0.238398	0.287522	0.82915	0.407019	0.999871
lncRNA:CR44753	118.922	-0.565605	0.272865	-2.07284	0.0381873	0.999871
lncRNA:CR45473	61.0594	0.198961	0.285302	0.697371	0.485571	0.999871
asRNA:CR44030	77.0975	-0.165662	0.282447	-0.586523	0.557524	0.999871
asRNA:CR44029	270.812	0.0715984	0.242581	0.295152	0.767878	0.999871
lncRNA:CR45199	6.88292	0.0744127	0.18414	0.40411	0.686132	0.999871
asRNA:CR45126	85.6521	-0.00232645	0.277258	-0.00839089	0.993305	0.999871
lncRNA:CR44441	61.3877	0.257486	0.287373	0.895999	0.370253	0.999871
asRNA:CR45198	37.1861	-0.29871	0.286317	-1.04328	0.296816	0.999871
lncRNA:CR44440	5.53394	0.313564	0.178064	1.76096	0.0782459	0.999871
asRNA:CR45124	33.889	0.0391279	0.284456	0.137554	0.890593	0.999871
asRNA:CR44018	414.366	-0.0880986	0.242787	-0.362864	0.716707	0.999871
lncRNA:CR43685	1182.75	-0.33192	0.186591	-1.77886	0.0752624	0.999871
lncRNA:CR42651	15.7025	-0.0313125	0.249137	-0.125684	0.899982	0.999871
lncRNA:CR44017	70.972	0.585728	0.286967	2.0411	0.0412412	0.999871
asRNA:CR44093	14.5914	-0.151507	0.247481	-0.612196	0.540408	0.999871
lncRNA:CR44156	5.72563	-0.0824759	0.157797	-0.52267	0.601204	0.999871
lncRNA:CR43995	8.80046	-0.0726114	0.21079	-0.344473	0.73049	0.999871
lncRNA:CR43878	20.4522	0.27565	0.267171	1.03174	0.302196	0.999871
lncRNA:CR44043	28.7441	-0.171704	0.281197	-0.610618	0.541452	0.999871
lncRNA:CR44042	369.959	-0.136609	0.221552	-0.616601	0.537498	0.999871
lncRNA:CR44022	22.3462	0.271469	0.268735	1.01017	0.312413	0.999871
lncRNA:CR43943	37.1578	0.240216	0.286278	0.839102	0.401412	0.999871
asRNA:CR44179	22.5289	-0.0835005	0.273256	-0.305577	0.759927	0.999871
asRNA:CR43889	48.7777	0.170557	0.287423	0.593403	0.552911	0.999871
lncRNA:CR43966	7.374	0.117708	0.195889	0.600893	0.547911	0.999871
lncRNA:CR43654	134.688	0.158483	0.267471	0.592524	0.5535	0.999871
lncRNA:CR43893	9.1915	0.00523122	0.219578	0.023824	0.980993	0.999871
lncRNA:CR43870	11.1461	-0.0887767	0.210711	-0.421321	0.673521	0.999871
lncRNA:CR43951	41.908	0.446515	0.281315	1.58724	0.112458	0.999871
lncRNA:CR44050	63.8784	0.180413	0.286404	0.629924	0.528744	0.999871
lncRNA:CR43653	8.73478	0.177343	0.201777	0.878909	0.37945	0.999871
lncRNA:CR43992	4.92219	-0.166874	0.174208	-0.9579	0.338113	0.999871
asRNA:CR43971	7.16675	0.127924	0.204861	0.624444	0.532336	0.999871
lncRNA:CR43973	9.73452	-0.0127555	0.229414	-0.0556004	0.95566	0.999871
lncRNA:CR43887	27.7556	-0.242379	0.280796	-0.863184	0.388036	0.999871
lncRNA:CR43910	52.944	0.163768	0.286386	0.571844	0.567427	0.999871
lncRNA:CR43974	8.82358	0.153111	0.220285	0.695057	0.48702	0.999871
lncRNA:CR43849	9.56644	0.122036	0.216532	0.563591	0.573032	0.999871
asRNA:CR44095	23.2323	0.0344993	0.270921	0.127341	0.898671	0.999871
lncRNA:CR44177	10.1393	-0.0119448	0.227453	-0.0525156	0.958118	0.999871
lncRNA:CR43883	8.01492	0.257522	0.189203	1.36109	0.173485	0.999871
lncRNA:CR44138	5.55702	-0.111204	0.194093	-0.572942	0.566684	0.999871
lncRNA:CR43785	10.9291	0.068514	0.227886	0.30065	0.763681	0.999871
lncRNA:CR43334	293.907	-0.144705	0.259208	-0.558261	0.576666	0.999871
lncRNA:CR44232	11.0612	0.117053	0.22996	0.509013	0.610743	0.999871
Uhg1	521.869	0.0150086	0.208369	0.0720287	0.942579	0.999871
lncRNA:CR43661	66.4188	-0.0321007	0.287558	-0.111632	0.911115	0.999871
asRNA:CR43898	45.3761	0.0628293	0.287242	0.218733	0.826858	0.999871
lncRNA:CR43909	43.1469	0.449605	0.286701	1.5682	0.116834	0.999871
lncRNA:CR43900	8.28359	-0.0717024	0.21087	-0.340032	0.733832	0.999871
lncRNA:CR43907	13.0914	0.243032	0.234757	1.03525	0.300553	0.999871
lncRNA:CR44070	5.20332	-0.0396653	0.178061	-0.222763	0.82372	0.999871
lncRNA:CR43651	31.5421	0.0901492	0.273658	0.329423	0.741836	0.999871
asRNA:CR43723	10.992	0.00540503	0.202434	0.0267002	0.978699	0.999871
asRNA:CR44201	16.1463	0.0393158	0.258037	0.152365	0.878899	0.999871
lncRNA:CR44170	6.49251	-0.1634	0.186779	-0.87483	0.381666	0.999871
asRNA:CR44165	35.1347	-0.217757	0.278497	-0.781899	0.434274	0.999871
lncRNA:CR44161	56.4335	-0.322346	0.287354	-1.12177	0.261959	0.999871
lncRNA:CR44127	24.5568	-0.211059	0.273651	-0.771271	0.440546	0.999871
lncRNA:CR44146	18.6878	-0.0572708	0.238437	-0.240193	0.810181	0.999871
lncRNA:CR44188	24.474	-0.224873	0.248223	-0.905932	0.364972	0.999871
lncRNA:CR44187	21.2432	-0.00523011	0.245529	-0.0213014	0.983005	0.999871
lncRNA:CR43827	8.93159	-0.0267315	0.213576	-0.125162	0.900396	0.999871
lncRNA:CR43828	22.2886	0.272204	0.259133	1.05044	0.293516	0.999871
lncRNA:CR43700	5.60077	0.063212	0.172667	0.366092	0.714296	0.999871
lncRNA:CR43825	96.6675	0.389858	0.286556	1.3605	0.173673	0.999871
lncRNA:CR43803	67.2144	-0.263871	0.28591	-0.922914	0.356052	0.999871
lncRNA:CR43856	54.8318	-0.138094	0.287544	-0.480253	0.631047	0.999871
lncRNA:CR43818	9.8267	0.0789383	0.212778	0.370989	0.710646	0.999871
lncRNA:CR43051	18.1821	0.228799	0.258381	0.88551	0.375882	0.999871
lncRNA:CR43859	17.961	-0.133282	0.244837	-0.544371	0.586186	0.999871
Uhg2	73.215	-0.106438	0.281162	-0.378565	0.705011	0.999871
lncRNA:CR43855	30.0479	0.396785	0.251343	1.57866	0.114414	0.999871
asRNA:CR44119	10.7604	-0.00722244	0.229417	-0.0314817	0.974885	0.999871
lncRNA:CR43857	4.78948	-0.0122812	0.155338	-0.0790613	0.936984	0.999871
lncRNA:CR42735	7.56614	-0.127529	0.20307	-0.628005	0.530001	0.999871
lncRNA:CR43801	6.36757	-0.102802	0.196582	-0.522946	0.601012	0.999871
asRNA:CR43820	7.74034	-0.191538	0.209298	-0.915144	0.360116	0.999871
lncRNA:CR43716	51.7085	-0.0433974	0.286829	-0.1513	0.879739	0.999871
lncRNA:CR43821	29.9463	0.24694	0.279507	0.883484	0.376975	0.999871
asRNA:CR44065	4.83317	0.138825	0.180071	0.77095	0.440737	0.999871
lncRNA:CR44218	86.3791	0.256231	0.285588	0.897206	0.369609	0.999871
lncRNA:CR44221	8.92363	0.116806	0.216879	0.538576	0.590179	0.999871
lncRNA:CR44109	13.0362	-0.155379	0.247156	-0.628668	0.529567	0.999871
lncRNA:CR43838	12.0421	0.175633	0.23878	0.735544	0.462009	0.999871
lncRNA:CR43686	4.76831	-0.0790762	0.178307	-0.443482	0.657417	0.999871
lncRNA:CR43963	22.6312	-0.246137	0.267541	-0.919998	0.357574	0.999871
asRNA:CR43959	405.419	-0.1528	0.27229	-0.561168	0.574683	0.999871
lncRNA:CR43899	6.24039	-0.0023729	0.184883	-0.0128346	0.98976	0.999871
lncRNA:CR43836	88.3738	0.149833	0.284961	0.525802	0.599026	0.999871
asRNA:CR43906	7.52532	-0.0474659	0.202035	-0.234939	0.814256	0.999871
asRNA:CR44031	10.0248	-0.0145328	0.222756	-0.0652412	0.947982	0.999871
lncRNA:sphinx	27.1104	0.148358	0.271467	0.546505	0.584719	0.999871
lncRNA:CR44024	1946.53	-0.174593	0.226191	-0.771882	0.440184	0.999871
asRNA:CR44027	74.4541	0.235601	0.287448	0.819631	0.412427	0.999871
lncRNA:CR44023	173.622	0.0171822	0.255374	0.0672826	0.946357	0.999871
lncRNA:CR43956	43.6588	0.0750244	0.285089	0.263161	0.792427	0.999871
snoRNA:CD-24	10.5629	0.0797152	0.22284	0.357724	0.72055	0.999871
asRNA:CR43957	81.7648	0.107133	0.281983	0.379928	0.703999	0.999871
lncRNA:CR43436	11.145	0.0358588	0.229429	0.156296	0.8758	0.999871
lncRNA:CR43126	383.597	0.0110788	0.233594	0.0474278	0.962172	0.999871
asRNA:CR43259	55.3478	-0.242621	0.286623	-0.846481	0.397284	0.999871
mir-1017	8.23606	0.0877572	0.214491	0.409142	0.682435	0.999871
lncRNA:CR31451	73577.8	-0.242648	0.178556	-1.35895	0.174163	0.999871
mir-998	14.8842	0.0696229	0.248809	0.279825	0.779612	0.999871
asRNA:CR43460	20.0398	0.205972	0.256478	0.803081	0.421928	0.999871
asRNA:CR17025	4.75337	-0.107592	0.172076	-0.625261	0.5318	0.999871
lncRNA:CR31386	19.9057	-0.0109131	0.258771	-0.0421728	0.966361	0.999871
mir-317	27.6788	-0.0354711	0.274376	-0.129279	0.897137	0.999871
lncRNA:CR43301	56.6427	0.0687219	0.287555	0.238987	0.811115	0.999871
lncRNA:CR42721	18.3631	-0.209606	0.255093	-0.821683	0.411257	0.999871
mir-929	5.03527	0.0509558	0.183377	0.277874	0.781109	0.999871
asRNA:CR43426	117.982	0.283656	0.26562	1.0679	0.285565	0.999871
lncRNA:CR43309	11.2643	0.044998	0.211696	0.21256	0.83167	0.999871
asRNA:CR43159	6.07011	0.020497	0.186334	0.110001	0.912408	0.999871
lncRNA:CR43625	4.72294	0.00213079	0.132525	0.0160784	0.987172	0.999871
lncRNA:CR43431	45.9672	0.0506938	0.287517	0.176316	0.860046	0.999871
lncRNA:CR42862	38417	0.149646	0.254259	0.58856	0.556157	0.999871
asRNA:CR30267	19.6337	0.107656	0.240724	0.447217	0.654718	0.999871
lncRNA:CR43399	7.82334	0.00607248	0.19697	0.0308295	0.975405	0.999871
lncRNA:CR30121	53.9349	0.345613	0.284013	1.21689	0.223645	0.999871
mir-4982	25.6764	0.207584	0.270082	0.768597	0.442133	0.999871
mir-990	13.3233	0.163869	0.249123	0.657784	0.510677	0.999871
snoRNA:Dek-a	6.43957	-0.0986443	0.1969	-0.500987	0.61638	0.999871
lncRNA:CR43428	10.1544	0.143822	0.220454	0.652389	0.514151	0.999871
scaRNA:PsiU5-44	7.24655	0.119747	0.208734	0.573683	0.566182	0.999871
lncRNA:let7C	55.1629	-0.245646	0.28467	-0.862916	0.388184	0.999871
mir-4978	7.11315	0.04695	0.204537	0.229543	0.818447	0.999871
snoRNA:2R:9445410	18.4143	-0.134695	0.25969	-0.518677	0.603986	0.999871
lncRNA:CR43408	7.00929	0.105391	0.200924	0.52453	0.59991	0.999871
snoRNA:2R:9445205	9.61017	0.0177625	0.225133	0.0788976	0.937114	0.999871
lncRNA:CR43420	4.67979	0.115249	0.163159	0.706363	0.479963	0.999871
lncRNA:CR43605	11.871	-0.135583	0.221135	-0.613123	0.539795	0.999871
snoRNA:lola-d	9.98737	-0.0530679	0.227577	-0.233186	0.815617	0.999871
snoRNA:lola-c	4.70901	0.0629976	0.180728	0.348577	0.727407	0.999871
snoRNA:lola-b	7.00113	0.0562471	0.205053	0.274305	0.78385	0.999871
snoRNA:lola-a	10.7905	-0.0419347	0.232902	-0.180053	0.857111	0.999871
snoRNA:gcl-a	7.25238	-0.0409162	0.20856	-0.196185	0.844465	0.999871
mir-4980	4.70211	-0.0557813	0.174706	-0.319287	0.749509	0.999871
asRNA:CR31845	9.37339	0.200312	0.213872	0.936596	0.348966	0.999871
mir-967	6.91014	0.125187	0.196251	0.637895	0.523542	0.999871
snoRNA:SC35-b	15.5963	0.20124	0.237438	0.847548	0.39669	0.999871
snoRNA:SC35-a	13.1812	0.204185	0.221616	0.921343	0.356871	0.999871
lncRNA:CR43256	61.5936	-0.317712	0.286339	-1.10957	0.267185	0.999871
lncRNA:CR43242	715.456	-0.125425	0.193856	-0.647001	0.517632	0.999871
lncRNA:CR43241	511.761	-0.346742	0.207954	-1.6674	0.0954355	0.999871
lncRNA:CR43148	419.432	-0.357635	0.227073	-1.57498	0.115261	0.999871
lncRNA:CR43620	6.4022	-0.114101	0.184057	-0.619924	0.535308	0.999871
mir-2a-2	11.4547	-0.136063	0.230622	-0.589981	0.555204	0.999871
lncRNA:CR43363	17.4458	-0.284463	0.25933	-1.09691	0.272679	0.999871
mir-2491	6.66739	0.0419304	0.196142	0.213775	0.830722	0.999871
lncRNA:CR43493	116.478	-0.0779805	0.266089	-0.293062	0.769475	0.999871
lncRNA:CR43492	64.3956	-0.0900013	0.28671	-0.31391	0.753589	0.999871
mir-4957	38.9248	-0.233835	0.286929	-0.814958	0.415097	0.999871
mir-2492	19.4768	0.0678993	0.258105	0.263069	0.792498	0.999871
mir-971	13.6552	0.109376	0.248974	0.43931	0.660437	0.999871
asRNA:CR43152	24.7608	0.123036	0.277341	0.443627	0.657313	0.999871
mir-31b	8.24756	-0.0350617	0.211776	-0.16556	0.868503	0.999871
mir-4964	25.7513	0.0236343	0.266481	0.0886904	0.929328	0.999871
lncRNA:CR43496	78.0149	-0.0911082	0.285984	-0.318578	0.750046	0.999871
lncRNA:CR43264	16.1831	-0.175209	0.245201	-0.714553	0.474886	0.999871
lncRNA:CR43495	28.4384	0.152504	0.279031	0.546549	0.584688	0.999871
asRNA:CR43614	10.4103	0.0896734	0.221739	0.404409	0.685912	0.999871
asRNA:CR43637	15.5064	-0.00843014	0.254463	-0.0331291	0.973572	0.999871
asRNA:CR43480	33.3624	-0.164537	0.279527	-0.588626	0.556112	0.999871
lncRNA:CR31044	10.8198	0.00128095	0.200713	0.00638202	0.994908	0.999871
asRNA:CR31514	26.841	0.434328	0.272169	1.5958	0.110533	0.999871
lncRNA:CR42875	96.7496	0.399003	0.277865	1.43596	0.151014	0.999871
lncRNA:CR32218	103.777	0.341391	0.284111	1.20161	0.229514	0.999871
lncRNA:CR42746	93.8695	0.482832	0.28173	1.71381	0.0865633	0.999871
lncRNA:CR32690	14.3397	0.109325	0.216413	0.505167	0.613442	0.999871
lncRNA:CR42549	1088.13	0.080537	0.219062	0.367645	0.713138	0.999871
Uhg8	12.6055	-0.233907	0.241766	-0.967494	0.333297	0.999871
asRNA:CR42547	76.3915	0.243545	0.282907	0.860865	0.389312	0.999871
Uhg5	875.537	-0.015951	0.200791	-0.0794408	0.936682	0.999871
Uhg4	465.288	-0.210028	0.208632	-1.00669	0.314084	0.999871
Uhg3	185.975	-0.0906057	0.242104	-0.374242	0.708224	0.999871
lncRNA:CR42491	246.74	-0.483905	0.249605	-1.93869	0.0525396	0.999871
snoRNA:Psi28S-3305c	7.52263	0.0412675	0.205034	0.201271	0.840487	0.999871
snoRNA:Me18S-G1189	54.5535	0.3007	0.286754	1.04863	0.294347	0.999871
snoRNA:Psi28S-3571	15.95	-0.0148573	0.246275	-0.0603282	0.951894	0.999871
snoRNA:Me28S-A30	14.0872	-0.0582866	0.227678	-0.256004	0.797948	0.999871
snoRNA:Psi18S-920	8.82616	0.0792821	0.220999	0.358744	0.719786	0.999871
snoRNA:Psi28S-1153	16.6099	-0.0660448	0.255854	-0.258134	0.796303	0.999871
snoRNA:Me28S-A982b	5.22145	-0.0702709	0.182209	-0.385662	0.699747	0.999871
snoRNA:Me28S-C437	7.99967	0.103118	0.203809	0.505952	0.61289	0.999871
snoRNA:Psi28S-1232	5.95474	-0.214635	0.190918	-1.12423	0.260917	0.999871
snoRNA:Me18S-C1024	9.79584	0.156521	0.226588	0.690772	0.489709	0.999871
snoRNA:Psi18S-531	42.7357	0.010552	0.287354	0.0367213	0.970707	0.999871
asRNA:Eig63F-2	19.0046	0.0473081	0.25135	0.188216	0.850707	0.999871
snRNA:U11	12.8905	-0.074303	0.242498	-0.306407	0.759295	0.999871
lncRNA:CR33963	8.49604	0.293551	0.200983	1.46057	0.144132	0.999871
lncRNA:CR33942	6.50656	-0.0455006	0.182774	-0.248945	0.803403	0.999871
snoRNA:Me18S-C1831	6.10377	-0.0748491	0.181955	-0.41136	0.680808	0.999871
asRNA:CR33945	126.56	-0.374859	0.277211	-1.35225	0.176295	0.999871
snRNA:7SK	457.529	0.0319307	0.272383	0.117227	0.90668	0.999871
snoRNA:Psi28S-3186	14.754	0.0624002	0.237905	0.262291	0.793097	0.999871
lncRNA:CR32658	47.4778	-0.600734	0.287558	-2.08908	0.0367001	0.999871
scaRNA:MeU5-C46	59.4238	-0.0268199	0.286581	-0.0935859	0.925438	0.999871
lncRNA:CR32385	19.5387	-0.042875	0.24431	-0.175494	0.860691	0.999871
lncRNA:alphagamma-element:CR32865	2377.23	0.0491081	0.223488	0.219735	0.826078	0.999871
snRNA:U4:39B	12.1	0.17806	0.237685	0.749144	0.45377	0.999871
snRNA:U2:34ABa	4.7398	-0.0568853	0.17668	-0.321969	0.747476	0.999871
CG46335	19.3467	0.0329604	0.237322	0.138885	0.889541	0.999871
PGRP-LC	28.0282	-0.241541	0.2409	-1.00266	0.316023	0.999871
yki	816.095	-0.0977954	0.193382	-0.505712	0.613059	0.999871
Ntmt	409.133	-0.195595	0.217677	-0.898555	0.36889	0.999871
Cyp9f3	44.1502	-0.0732387	0.284284	-0.257625	0.796696	0.999871
mIF3	275.79	-0.191711	0.24948	-0.768442	0.442225	0.999871
PIG-C	103.654	0.0257517	0.278355	0.0925137	0.92629	0.999871
Cf2	979.075	0.446195	0.239343	1.86425	0.062287	0.999871
Gld	13.568	0.393464	0.240776	1.63415	0.102228	0.999871
lilli	1037.45	0.372587	0.234302	1.5902	0.11179	0.999871
Apc2	76.6878	0.0255458	0.284461	0.0898044	0.928443	0.999871
CrebB	119.103	-0.323468	0.275323	-1.17487	0.240048	0.999871
Sur	11.4194	-0.0658403	0.212391	-0.309995	0.756565	0.999871
Rab3-GEF	282.102	0.465429	0.251228	1.85262	0.0639374	0.999871
Schip1	3015.38	0.122065	0.182109	0.670285	0.502676	0.999871
baz	77.2151	-0.00972613	0.286625	-0.0339333	0.97293	0.999871
CG4901	272.99	-0.219227	0.244677	-0.895985	0.370261	0.999871
CG46304	6.78461	-0.101843	0.195882	-0.519918	0.603121	0.999871
CG46303	10.2515	-0.103283	0.222741	-0.463691	0.642869	0.999871
DIP-lambda	986.55	0.22651	0.24736	0.915713	0.359817	0.999871
CG45067	7.6961	0.0386447	0.176589	0.21884	0.826775	0.999871
CG43845	124.593	-0.321232	0.270126	-1.18919	0.234365	0.999871
sif	2447.87	0.315076	0.226507	1.39102	0.164219	0.999871
CG33941	50.7741	-0.0800063	0.287277	-0.278498	0.78063	0.999871
AlkB	110.207	-0.556418	0.277148	-2.00766	0.0446798	0.999871
Hr3	435.075	0.207299	0.258799	0.801004	0.42313	0.999871
tim	155.966	0.0634136	0.258999	0.244841	0.80658	0.999871
CG31751	1143.59	-0.216674	0.194083	-1.1164	0.264252	0.999871
jigr1	2283.38	-0.0817338	0.172358	-0.474209	0.635351	0.999871
cathD	4692.31	-0.230994	0.169868	-1.35984	0.17388	0.999871
mei-38	7.91483	0.153141	0.197442	0.775623	0.437972	0.999871
CG13950	20.0606	-0.412333	0.238086	-1.73187	0.0832972	0.999871
CROT	175.25	-0.0920214	0.268406	-0.342844	0.731716	0.999871
Usp5	633.262	0.0116418	0.220808	0.0527237	0.957952	0.999871
for	12.0178	-0.00999454	0.224405	-0.0445379	0.964476	0.999871
r	59.5201	-0.20513	0.286403	-0.716229	0.47385	0.999871
cin	1545.31	-0.330729	0.171248	-1.93128	0.0534483	0.999871
OtopLc	1752.72	0.390275	0.197682	1.97425	0.048353	0.999871
CG33082	60.6588	0.199467	0.285947	0.697566	0.485449	0.999871
Pp4-19C	536.889	0.448187	0.223596	2.00445	0.0450221	0.999871
Sh	18054	0.349434	0.28735	1.21606	0.223962	0.999871
CG11699	9.55328	-0.270417	0.220609	-1.22578	0.220282	0.999871
Gbeta13F	19351.5	0.351853	0.247748	1.4202	0.155548	0.999871
sd	2999.34	-0.124862	0.21737	-0.574423	0.565682	0.999871
CG5004	283.238	0.475136	0.239999	1.97974	0.0477327	0.999871
CG4768	1694.08	0.0850312	0.175952	0.483263	0.628909	0.999871
CG3638	2560.27	0.380509	0.246295	1.54493	0.122362	0.999871
ND-B16.6	6012.17	-0.298575	0.172177	-1.73411	0.0828977	0.999871
zyd	471.301	-0.294664	0.267055	-1.10338	0.269861	0.999871
ttm50	877.922	0.262307	0.195578	1.34119	0.179858	0.999871
l(1)G0289	2498.55	-0.0252547	0.180161	-0.140179	0.888519	0.999871
Kmn1	349.997	-0.1555	0.222642	-0.698431	0.484908	0.999871
Sxl	4432.86	-0.132999	0.287547	-0.46253	0.643701	0.999871
CG34354	1715.53	0.294261	0.250239	1.17592	0.239627	0.999871
tau	3650.58	-0.0194926	0.216201	-0.0901595	0.92816	0.999871
CG31064	2797.11	0.0525945	0.164154	0.320397	0.748667	0.999871
CG42813	1207.61	-0.17392	0.20163	-0.862572	0.388373	0.999871
CG43273	64.1075	-0.21194	0.286259	-0.740379	0.45907	0.999871
Syx1A	28810.5	0.146678	0.287498	0.510188	0.60992	0.999871
CG34355	1590.87	0.0314198	0.207567	0.151372	0.879682	0.999871
CG34377	33.6707	0.293442	0.279547	1.0497	0.293854	0.999871
CG43844	21.0533	0.0808287	0.263825	0.306372	0.759321	0.999871
CG34148	19.2593	-0.0635045	0.26301	-0.241453	0.809204	0.999871
Rbp	3695.42	0.155842	0.189913	0.820598	0.411875	0.999871
MetRS-m	660.031	0.0941149	0.189681	0.496176	0.619771	0.999871
Octbeta2R	2040	-0.109687	0.189597	-0.578529	0.562907	0.999871
FoxP	6379.27	0.055464	0.208337	0.266223	0.790068	0.999871
Unc-115b	32.6648	0.306997	0.281804	1.0894	0.275979	0.999871
CG45263	8341	0.299411	0.204483	1.46423	0.14313	0.999871
CG31550	1902.86	0.155025	0.200128	0.774633	0.438557	0.999871
cno	643.223	0.304986	0.207219	1.47181	0.141073	0.999871
Pzl	10.0551	-0.0203977	0.203887	-0.100044	0.920309	0.999871
Myo81F	2089.04	-0.203658	0.235079	-0.866337	0.386305	0.999871
Not10	652.68	0.0130696	0.22925	0.0570102	0.954537	0.999871
CG17931	349.314	-0.15269	0.226285	-0.67477	0.499822	0.999871
CG17803	136.607	-0.048384	0.268362	-0.180294	0.856922	0.999871
COX5A	9366.91	-0.0920259	0.162231	-0.567251	0.570544	0.999871
CG14669	2596.6	0.315171	0.228232	1.38092	0.167303	0.999871
CG14544	25.3648	0.149665	0.265923	0.562814	0.573562	0.999871
CG13841	41.3354	0.329641	0.284134	1.16016	0.245983	0.999871
CG12945	444.849	-0.181757	0.218264	-0.832737	0.404993	0.999871
CG12402	920.706	0.0461722	0.186008	0.248228	0.803958	0.999871
CG12320	188.846	-0.0491779	0.253776	-0.193784	0.846345	0.999871
CG12071	3274.71	0.124253	0.203047	0.611941	0.540577	0.999871
ScsbetaA	7691.52	-0.0654342	0.158593	-0.412592	0.679905	0.999871
Abd-B	6.57956	-0.0249132	0.190672	-0.13066	0.896044	0.999871
CG11035	489.842	-0.112536	0.220801	-0.50967	0.610282	0.999871
Ktl	5955.89	0.26661	0.188488	1.41446	0.157226	0.999871
Tango9	2349.82	-0.201997	0.172198	-1.17305	0.240777	0.999871
fkh	896.427	0.423161	0.245193	1.72583	0.0843779	0.999871
CG9804	43.9327	-0.13042	0.287491	-0.45365	0.650081	0.999871
Suv3	588.004	-0.177004	0.217909	-0.812286	0.416628	0.999871
Vps24	220.201	-0.105606	0.236237	-0.447036	0.654849	0.999871
p	1173.07	-0.0674265	0.188904	-0.356935	0.721141	0.999871
Dop1R1	1546.38	0.22773	0.189681	1.20059	0.229909	0.999871
NK7.1	1702.5	0.0330552	0.188881	0.175006	0.861075	0.999871
CG8500	4734.72	0.105211	0.194031	0.542238	0.587655	0.999871
fray	286.974	-0.21019	0.280974	-0.748076	0.454414	0.999871
Saf-B	3347.59	0.374596	0.231562	1.6177	0.105728	0.999871
Fmr1	2004	0.385241	0.251827	1.52978	0.12607	0.999871
gb	149.888	-0.428372	0.258598	-1.65652	0.0976173	0.999871
Bin1	314.847	0.0769192	0.219578	0.350304	0.72611	0.999871
spas	1380.44	0.0932228	0.186672	0.499393	0.617502	0.999871
CG3348	95.4372	0.0226985	0.280037	0.0810553	0.935398	0.999871
CG3337	444.022	-0.105861	0.211154	-0.501347	0.616127	0.999871
CG5903	5072.87	-0.0932736	0.170627	-0.546651	0.584618	0.999871
foxo	79.8508	-0.122779	0.287544	-0.426992	0.669385	0.999871
l(3)07882	256.646	-0.112317	0.25071	-0.447995	0.654157	0.999871
unc-45	587.605	-0.0917651	0.208072	-0.441027	0.659194	0.999871
CG5791	12.9388	0.0262939	0.212745	0.123594	0.901637	0.999871
hd	86.9882	0.164422	0.283026	0.580941	0.56128	0.999871
Apc	1124.04	0.048983	0.205611	0.238232	0.811701	0.999871
CG5071	672.494	0.293454	0.227385	1.29056	0.196857	0.999871
agt	185.074	-0.258352	0.256943	-1.00548	0.314664	0.999871
Tctp	1846.25	-0.269215	0.202079	-1.33223	0.182785	0.999871
unk	4529.18	-0.0641997	0.234924	-0.273279	0.784639	0.999871
Madm	836.251	0.289555	0.205242	1.41079	0.158305	0.999871
Oamb	795.404	-0.11784	0.186291	-0.632559	0.527022	0.999871
CRAT	297.829	-0.173914	0.236263	-0.736102	0.461668	0.999871
Mlp84B	71.8577	0.485577	0.281312	1.72612	0.0843263	0.999871
CG11857	1480.17	-0.0797122	0.192439	-0.414222	0.678712	0.999871
CG45782	400.098	-0.37821	0.255595	-1.47973	0.138946	0.999871
Lmpt	762.928	0.0750492	0.191577	0.391743	0.695248	0.999871
CG33947	546.769	-0.0907172	0.209056	-0.433938	0.664333	0.999871
CG32052	3058.25	0.0502092	0.172876	0.290434	0.771484	0.999871
GluRIB	1663.11	0.136231	0.195707	0.696097	0.486368	0.999871
Dscam2	4049.28	0.212339	0.210332	1.00954	0.312715	0.999871
Glut1	3970.06	0.471054	0.225566	2.08832	0.0367691	0.999871
hob	170.528	0.0620535	0.271217	0.228796	0.819027	0.999871
CG13917	4531.23	0.166473	0.160054	1.0401	0.298292	0.999871
AstC-R2	848.352	0.204294	0.20495	0.996799	0.318862	0.999871
CG13685	2951.82	0.0315189	0.179326	0.175764	0.86048	0.999871
nAChRalpha4	3087.64	0.159068	0.209933	0.757712	0.448623	0.999871
CG11560	265.347	0.0151253	0.264378	0.0572111	0.954377	0.999871
caps	1734.71	0.442023	0.222547	1.9862	0.0470106	0.999871
mael	409.644	0.00534606	0.225276	0.0237311	0.981067	0.999871
CG11241	41.8649	-0.179286	0.286684	-0.625379	0.531722	0.999871
CG11137	1362.78	-0.179954	0.199625	-0.901462	0.367343	0.999871
Nplp2	51.3378	-0.135205	0.273654	-0.494074	0.621254	0.999871
vvl	973.066	0.134686	0.211761	0.636026	0.52476	0.999871
fal	162.379	0.288647	0.249738	1.1558	0.247764	0.999871
Cpr73D	14.367	-0.0644377	0.24499	-0.263022	0.792533	0.999871
Eip75B	5766.5	0.277707	0.242669	1.14439	0.252464	0.999871
CG7970	128.204	-0.210384	0.269989	-0.779231	0.435843	0.999871
CG7692	33.9936	-0.0545769	0.27858	-0.195911	0.84468	0.999871
mub	4917.67	0.41357	0.287559	1.43821	0.150375	0.999871
RpL26	2657.41	-0.171816	0.206808	-0.830802	0.406086	0.999871
CG6841	390.785	-0.32972	0.222678	-1.4807	0.138686	0.999871
thoc6	330.172	0.063664	0.25094	0.253702	0.799726	0.999871
CG5577	26.4938	0.445735	0.278007	1.60332	0.108863	0.999871
ftz-f1	1015.58	0.429697	0.26049	1.64957	0.0990308	0.999871
Mul1	219.689	-0.191823	0.249491	-0.768858	0.441978	0.999871
Zip71B	126.171	-0.188308	0.264963	-0.710695	0.477273	0.999871
Tmc	17.1133	0.075176	0.231483	0.324758	0.745365	0.999871
stum	86.6367	-0.0768315	0.282837	-0.271646	0.785894	0.999871
Mctp	824.429	-0.217804	0.237887	-0.915576	0.35989	0.999871
CG5098	880.07	0.124858	0.200071	0.624068	0.532583	0.999871
Klp54D	92.8134	-0.0837983	0.28692	-0.292062	0.770239	0.999871
unc-104	16846.4	0.27197	0.164695	1.65136	0.0986654	0.999871
Zasp52	15.0891	0.0455496	0.218852	0.208129	0.835128	0.999871
PRAS40	632.397	0.00602701	0.224114	0.0268926	0.978545	0.999871
cg	8140.95	0.0563321	0.187168	0.300972	0.763436	0.999871
Sin3A	1606.62	0.101597	0.182583	0.556443	0.577908	0.999871
Damm	11.0482	-0.0794174	0.211116	-0.376178	0.706785	0.999871
Sod3	322.135	-0.0299357	0.27734	-0.107939	0.914044	0.999871
psq	2591.38	0.332774	0.199387	1.66899	0.0951191	0.999871
RanBPM	1052.04	0.214526	0.205993	1.04142	0.297678	0.999871
udd	337.534	-0.269561	0.243892	-1.10525	0.269053	0.999871
lig	1306.96	0.42369	0.230791	1.83582	0.0663844	0.999871
Dgk	954.655	0.358899	0.214567	1.67266	0.0943942	0.999871
bin3	1222.09	0.0731035	0.172105	0.424762	0.67101	0.999871
yuri	72.8623	-0.0461109	0.283611	-0.162585	0.870845	0.999871
Nipped-A	1279.3	0.128675	0.194146	0.662774	0.507475	0.999871
Itgbn	11.3734	-0.00428416	0.216493	-0.0197889	0.984212	0.999871
CG42238	903.605	0.27737	0.225851	1.22811	0.219405	0.999871
kek1	4663.81	0.0488588	0.185105	0.263952	0.791817	0.999871
MRP	928.698	0.211263	0.213787	0.988191	0.323059	0.999871
CG5846	200.786	-0.0477105	0.252208	-0.189172	0.849958	0.999871
CG5885	775.756	-0.0600578	0.226443	-0.265223	0.790838	0.999871
emb	1384.12	0.0997131	0.190095	0.524544	0.5999	0.999871
Piezo	527.77	0.142603	0.22827	0.624712	0.53216	0.999871
CG46025	24.0514	0.0110102	0.254341	0.0432891	0.965471	0.999871
smt3	4313.34	-0.107113	0.186889	-0.573139	0.566551	0.999871
CG34310	105.287	-0.00654032	0.270068	-0.0242173	0.980679	0.999871
nompC	11.3361	-0.272797	0.217884	-1.25203	0.21056	0.999871
Gsc	66.1791	0.371414	0.286421	1.29674	0.194721	0.999871
Rich	629.52	0.41739	0.217823	1.91619	0.055341	0.999871
MYPT-75D	652.188	0.153069	0.221527	0.69097	0.489585	0.999871
erm	105.049	0.319873	0.282061	1.13406	0.256771	0.999871
CG8223	15.8353	0.116393	0.250442	0.46475	0.642111	0.999871
Dhpr	1609.11	-0.147608	0.175328	-0.841896	0.399846	0.999871
sw	1290.58	0.00864408	0.191106	0.0452319	0.963922	0.999871
slgA	18418.9	-0.0353765	0.17153	-0.206241	0.836603	0.999871
Sdic2	16.0989	0.168404	0.252859	0.665999	0.505412	0.999871
nAChRalpha7	12118.1	0.269154	0.242656	1.1092	0.267344	0.999871
bves	1671.23	0.125964	0.203661	0.618496	0.536249	0.999871
CG32549	1925.28	0.0679104	0.170932	0.397295	0.69115	0.999871
CG6023	25.7996	0.24027	0.276972	0.867487	0.385675	0.999871
Frq2	292.782	-0.0103325	0.227616	-0.0453947	0.963793	0.999871
ari-1	2849.05	-0.0905162	0.178289	-0.507694	0.611668	0.999871
CG7206	769.88	-0.15955	0.218718	-0.729478	0.465709	0.999871
chas	22.74	-0.336626	0.237598	-1.41679	0.156545	0.999871
CG9125	237.109	-0.152174	0.230341	-0.660648	0.508838	0.999871
Rcp	374.616	-0.402954	0.232181	-1.73552	0.0826492	0.999871
2020-09-04	3896.95	0.0691479	0.190338	0.36329	0.716388	0.999871
eIF4H1	1401.86	0.34821	0.269059	1.29418	0.195603	0.999871
Dsp1	1816.15	-0.382301	0.189831	-2.0139	0.0440203	0.999871
Tob	9756.89	0.0537547	0.200745	0.267776	0.788871	0.999871
vap	2155.4	-0.275618	0.182312	-1.51179	0.130587	0.999871
eIF5	73.8157	0.0330168	0.28283	0.116737	0.907068	0.999871
CG9170	4164.82	0.0968199	0.171429	0.564781	0.572223	0.999871
mmd	4060.13	0.262781	0.286423	0.917457	0.358903	0.999871
Stim	1106.34	0.191685	0.189856	1.00963	0.312671	0.999871
Lcch3	2505.61	-0.184428	0.163721	-1.12648	0.259962	0.999871
shi	53044.6	-0.0220129	0.184269	-0.119461	0.90491	0.999871
CG16952	2092.06	0.110684	0.194382	0.569412	0.569077	0.999871
Myb	3023.87	-0.155772	0.159552	-0.976312	0.32891	0.999871
UBL3	2800.25	0.1957	0.184209	1.06238	0.288065	0.999871
Chc	3537.93	0.0838089	0.173417	0.48328	0.628897	0.999871
CG8974	2609.63	-0.312399	0.16553	-1.88727	0.0591242	0.999871
Rhp	333.483	-0.0426303	0.240499	-0.177257	0.859306	0.999871
CG8260	27.3117	0.117193	0.24996	0.468846	0.639179	0.999871
Graf	2143.63	-0.181602	0.204271	-0.889021	0.373992	0.999871
CG9220	16.722	0.206036	0.239254	0.861161	0.38915	0.999871
CG5541	129.193	0.577283	0.273813	2.10831	0.0350042	0.999871
CG14411	978.01	0.409719	0.191684	2.13747	0.0325597	0.999871
CkIIbeta	6102.98	0.403715	0.213415	1.89169	0.0585322	0.999871
Ptp10D	617.857	-0.0760258	0.210475	-0.36121	0.717942	0.999871
CG1561	4.98652	0.180378	0.160028	1.12716	0.259673	0.999871
Drak	510.819	-0.138141	0.229557	-0.601775	0.547324	0.999871
HP5	731.455	-0.0302944	0.202902	-0.149306	0.881312	0.999871
Gs2	7498.1	0.0512787	0.282934	0.181239	0.85618	0.999871
dlg1	4099.4	0.120882	0.219357	0.551074	0.581583	0.999871
spri	369.071	0.0956814	0.230966	0.414266	0.678679	0.999871
PPP4R2r	2552.08	0.00139907	0.174478	0.00801861	0.993602	0.999871
alpha-Man-Ia	2075.93	0.00500243	0.187883	0.0266252	0.978759	0.999871
AP-1gamma	872.45	0.0772316	0.197858	0.390338	0.696287	0.999871
Moe	2392.47	0.247433	0.182237	1.35776	0.17454	0.999871
CG12075	13.7313	0.0451421	0.241162	0.187185	0.851515	0.999871
CG12065	181.95	-0.165539	0.263862	-0.62737	0.530416	0.999871
Trf4-1	566.179	0.244469	0.230928	1.05864	0.289765	0.999871
Nrg	2605.54	0.284943	0.203316	1.40148	0.161071	0.999871
otu	4.70549	-0.0816287	0.146261	-0.558102	0.576775	0.999871
CG33223	13.3768	-0.331769	0.24637	-1.34663	0.178099	0.999871
Trf2	2023.58	0.214464	0.277939	0.771621	0.440339	0.999871
sdt	3345.75	0.172334	0.210354	0.819256	0.41264	0.999871
Gclc	1459.72	-0.183757	0.202376	-0.908002	0.363877	0.999871
CG2258	5293.93	0.205717	0.198039	1.03877	0.298911	0.999871
fs(1)h	3177.27	0.310434	0.20934	1.48292	0.138096	0.999871
l(1)G0193	848.127	-0.360412	0.218859	-1.64678	0.0996039	0.999871
Tom40	3567.37	0.195339	0.166994	1.16974	0.242107	0.999871
CHES-1-like	1257.91	0.132427	0.197375	0.670942	0.502257	0.999871
CBP	11.0409	0.313808	0.204027	1.53807	0.124031	0.999871
CG18155	5.78412	0.273292	0.160727	1.70035	0.0890645	0.999871
CG34417	32.7764	-0.0190877	0.271374	-0.0703372	0.943925	0.999871
Marf	3568.48	0.126968	0.170608	0.744209	0.45675	0.999871
CG3842	46.6099	-0.155348	0.287446	-0.540443	0.588891	0.999871
CG3566	925.512	-0.154131	0.201483	-0.764984	0.444281	0.999871
SK	4362.49	0.311104	0.247818	1.25537	0.209344	0.999871
Rnp4F	1376.82	0.108428	0.186061	0.582753	0.56006	0.999871
CG32767	2349.99	0.361575	0.240552	1.5031	0.132813	0.999871
CG44774	1086.69	-0.148155	0.183927	-0.80551	0.420526	0.999871
Vap33	12640.3	0.283679	0.243571	1.16467	0.244153	0.999871
CG42541	6091.76	0.356318	0.209583	1.70013	0.0891067	0.999871
Tlk	2559.05	0.120183	0.231865	0.518331	0.604227	0.999871
Spg7	610.393	0.331059	0.206576	1.60261	0.109022	0.999871
sgg	6355.11	0.286079	0.287233	0.995982	0.319259	0.999871
PsGEF	1840.06	0.17448	0.175364	0.994958	0.319757	0.999871
svr	10585.5	-0.209408	0.161205	-1.29902	0.193938	0.999871
CG3857	77.3817	-0.121154	0.278466	-0.435078	0.663506	0.999871
eIF2Bepsilon	369.889	0.156715	0.224401	0.698372	0.484945	0.999871
arm	8011.11	0.129973	0.15845	0.820279	0.412057	0.999871
AMPKalpha	2739.64	-0.0788845	0.160698	-0.490885	0.623507	0.999871
eEF1alpha2	17328.4	0.0661651	0.157156	0.421015	0.673744	0.999871
MTPAP	215.824	0.0982242	0.240977	0.407608	0.683561	0.999871
Ptx1	294.347	0.20812	0.252948	0.822776	0.410635	0.999871
su(w[a])	3941.07	0.412594	0.234443	1.75989	0.0784262	0.999871
CG33483	6.14197	0.180626	0.173785	1.03937	0.298635	0.999871
RpS7	8205.09	-0.203986	0.191552	-1.06491	0.286916	0.999871
janA	237.201	-0.143251	0.248573	-0.576294	0.564416	0.999871
Vps13B	73.7668	0.311142	0.287555	1.08203	0.279241	0.999871
Trc8	686.355	0.343899	0.212032	1.62192	0.104821	0.999871
Ptp99A	3447.82	0.0448512	0.198614	0.225821	0.821341	0.999871
Ald1	45002.9	0.0472941	0.179329	0.263728	0.79199	0.999871
Exo84	531.225	-0.194665	0.22041	-0.883196	0.37713	0.999871
gro	1928.39	0.0429254	0.184343	0.232856	0.815873	0.999871
CCAP-R	327.676	-0.394189	0.225847	-1.74538	0.0809188	0.999871
LpR1	2008.16	-0.163945	0.18268	-0.897439	0.369484	0.999871
CG33494	16.1262	-0.0281414	0.233531	-0.120504	0.904084	0.999871
Fur1	1498.27	0.210119	0.248355	0.846044	0.397528	0.999871
CG3744	232.854	-0.122115	0.238601	-0.511797	0.608793	0.999871
Nct	845.079	-0.000973412	0.192489	-0.00505699	0.995965	0.999871
Ets96B	211.662	0.0615751	0.257857	0.238796	0.811264	0.999871
slo	7988.51	0.257347	0.287546	0.894975	0.3708	0.999871
CG6695	454.039	0.160531	0.233625	0.687133	0.491999	0.999871
puf	596.217	-0.016114	0.213013	-0.0756481	0.939699	0.999871
Myo95E	872.648	0.325025	0.216528	1.50107	0.133336	0.999871
Gdh	9922.27	0.242711	0.158132	1.53486	0.124818	0.999871
CG33111	226.142	0.0349186	0.256999	0.135871	0.891924	0.999871
CG10365	356.846	0.161326	0.236404	0.682416	0.494976	0.999871
p53	95.5409	-0.325849	0.285208	-1.1425	0.253247	0.999871
Sar1	3983.67	-0.228764	0.158738	-1.44114	0.149545	0.999871
CG42390	17.1219	-0.16862	0.241163	-0.699194	0.484431	0.999871
ETHR	38.399	-0.166011	0.268668	-0.617902	0.53664	0.999871
AnxB9	852.516	-0.0276106	0.235922	-0.117033	0.906834	0.999871
Mvl	677.646	-0.124601	0.209269	-0.595409	0.55157	0.999871
Atpalpha	86259.4	0.506862	0.236041	2.14735	0.0317652	0.999871
Fancd2	104.604	-0.354487	0.284455	-1.2462	0.212692	0.999871
DPCoAC	43.1046	0.0907018	0.287124	0.315898	0.75208	0.999871
Stat92E	3638.08	0.0981265	0.172514	0.568803	0.56949	0.999871
PIG-L	747.734	-0.209046	0.195198	-1.07094	0.284196	0.999871
Ask1	434.349	-0.0478602	0.20605	-0.232275	0.816325	0.999871
ChAT	8623.47	0.151028	0.190148	0.794264	0.427042	0.999871
eIF1A	6076.21	-0.0665651	0.175296	-0.379731	0.704145	0.999871
Ubx	149.479	0.346396	0.25978	1.33342	0.182394	0.999871
osa	833.669	0.275975	0.220675	1.2506	0.211082	0.999871
AdamTS-A	5.15447	-0.238998	0.170687	-1.40021	0.161449	0.999871
alt	1591.85	0.12064	0.205503	0.587048	0.557172	0.999871
Tm1	3861.68	-0.065806	0.17801	-0.369676	0.711624	0.999871
Dscam3	1277.06	0.136423	0.214801	0.635114	0.525354	0.999871
dpr9	4851.56	0.38548	0.222753	1.73053	0.0835361	0.999871
CG33332	76.1436	-0.078466	0.281434	-0.278808	0.780392	0.999871
cher	5.51121	0.0720216	0.150291	0.479215	0.631786	0.999871
CG33331	345.953	-0.290784	0.223886	-1.29881	0.194011	0.999871
CG3631	231.514	-0.0392795	0.260728	-0.150653	0.88025	0.999871
jvl	1977.22	0.134993	0.181102	0.745398	0.456031	0.999871
Kif19A	61.836	0.144476	0.284559	0.507718	0.611651	0.999871
sqd	4878.64	0.274722	0.225738	1.21699	0.223606	0.999871
CG5196	849.504	-0.0425702	0.18818	-0.22622	0.82103	0.999871
CG31368	574.685	-0.326071	0.2185	-1.49231	0.135618	0.999871
HisCl1	176.926	0.0546946	0.250093	0.218697	0.826886	0.999871
SelR	8147.04	-0.0182149	0.177583	-0.102571	0.918303	0.999871
Cap-H2	741.232	0.0622565	0.208865	0.29807	0.76565	0.999871
Nuak1	1436.94	0.0963509	0.201033	0.479279	0.63174	0.999871
GstZ2	936.45	0.0725286	0.18984	0.382051	0.702424	0.999871
Rel	275.323	-0.074351	0.260302	-0.285633	0.775159	0.999871
CG8379	328.434	-0.133603	0.221647	-0.602774	0.546659	0.999871
CG9801	747.228	0.414746	0.199157	2.0825	0.0372964	0.999871
CG8136	10.2273	0.226713	0.214829	1.05532	0.29128	0.999871
wtrw	159.284	-0.142842	0.281549	-0.507346	0.611912	0.999871
CG17816	7687.05	0.510435	0.24404	2.0916	0.0364742	0.999871
rn	474.298	0.379585	0.258411	1.46892	0.141854	0.999871
Fer1	1428.6	0.177239	0.204906	0.864978	0.387051	0.999871
Antp	29.2178	0.268798	0.264314	1.01696	0.309172	0.999871
pb	216.454	-0.089123	0.244125	-0.365071	0.715058	0.999871
Taf1	562.568	0.242881	0.22067	1.10065	0.271047	0.999871
CG15186	7.52419	0.157577	0.178347	0.883544	0.376943	0.999871
Atg17	945.867	0.202334	0.187363	1.0799	0.280185	0.999871
CG1427	1209.87	-0.228037	0.191892	-1.18836	0.23469	0.999871
Pi4KIIalpha	868.825	0.0962821	0.198985	0.483866	0.628481	0.999871
CG2519	2572.02	0.111052	0.203561	0.545544	0.585379	0.999871
Gel	546.496	-0.141215	0.231722	-0.609417	0.542248	0.999871
CG33217	739.757	-0.140497	0.211189	-0.665266	0.50588	0.999871
SMC5	567.877	-0.183119	0.219669	-0.833612	0.4045	0.999871
CapaR	29.8206	0.0587899	0.267114	0.220093	0.825799	0.999871
ppk5	50.5543	0.148746	0.287493	0.517389	0.604884	0.999871
Hr78	456.976	-0.158695	0.207214	-0.765851	0.443765	0.999871
CG33288	7.62983	0.128491	0.198325	0.647882	0.517061	0.999871
CG10508	1268.02	0.0900013	0.196525	0.457963	0.646979	0.999871
CG10512	196.488	-0.035875	0.241718	-0.148417	0.882014	0.999871
AsnS	413.034	-0.039103	0.239312	-0.163397	0.870206	0.999871
CG33284	11.1947	0.0268814	0.232153	0.115792	0.907818	0.999871
Fibp	1201.39	-0.00416395	0.201945	-0.0206192	0.983549	0.999871
siz	1570.44	0.348663	0.194395	1.79358	0.0728801	0.999871
Pep	4619.07	0.353245	0.205583	1.71826	0.0857491	0.999871
CycT	1790.41	0.480299	0.230921	2.07992	0.0375327	0.999871
Nedd4	1485.33	0.0605507	0.181312	0.333959	0.738411	0.999871
CG5059	1780.73	-0.363206	0.174702	-2.079	0.0376177	0.999871
CG5618	303.387	-0.0614368	0.262245	-0.234273	0.814773	0.999871
CG5151	577.092	0.268002	0.233228	1.1491	0.250515	0.999871
elg1	9.64291	-0.097378	0.184585	-0.52755	0.597812	0.999871
Taf4	1280.92	0.267432	0.217211	1.23121	0.218244	0.999871
AIMP2	815.54	-0.116002	0.190451	-0.60909	0.542465	0.999871
CrebA	324.341	0.156071	0.2303	0.677686	0.497971	0.999871
Eip71CD	547.659	-0.0709885	0.19682	-0.360677	0.718341	0.999871
CG12355	720.513	0.0106472	0.205318	0.051857	0.958643	0.999871
CG17839	332.046	0.0126038	0.225351	0.0559298	0.955398	0.999871
CG9425	3798.36	0.141257	0.202078	0.699025	0.484537	0.999871
Trl	105.339	0.173712	0.273493	0.635161	0.525324	0.999871
dlp	272.068	0.0171857	0.234774	0.0732008	0.941646	0.999871
CG10638	351.851	0.146035	0.241087	0.605734	0.544691	0.999871
SCaMC	3308	0.138601	0.195683	0.708295	0.478762	0.999871
Ncc69	46.548	-0.0123634	0.281773	-0.0438773	0.965002	0.999871
app	729.446	0.0985748	0.209061	0.471511	0.637276	0.999871
CG11658	2247.67	0.0351832	0.172245	0.204263	0.838148	0.999871
Sugb	246.961	-0.0557123	0.237709	-0.234372	0.814696	0.999871
CG18815	9001.07	-0.102562	0.153567	-0.667863	0.504221	0.999871
CG33270	11.0608	-0.0588518	0.234195	-0.251294	0.801587	0.999871
CG33267	180.338	0.142737	0.279242	0.511157	0.609241	0.999871
scyl	8703.58	0.212068	0.263468	0.804909	0.420872	0.999871
CG43693	361.06	0.00131298	0.249123	0.00527041	0.995795	0.999871
NijA	6.09875	0.254308	0.179149	1.41953	0.155745	0.999871
CG33493	60.9837	-0.0334363	0.285657	-0.117051	0.90682	0.999871
Ilp5	527.48	-0.00884354	0.192478	-0.0459458	0.963353	0.999871
CG8177	3401.46	0.00315373	0.177934	0.0177242	0.985859	0.999871
Naa60	1072.04	0.037828	0.177583	0.213016	0.831315	0.999871
Pdxk	564.142	-0.174852	0.209314	-0.835358	0.403516	0.999871
Clk	73.678	0.16886	0.282652	0.597412	0.550232	0.999871
CG32373	25.2219	0.0939353	0.276888	0.339253	0.734419	0.999871
PGRP-LA	25.6678	0.398756	0.246503	1.61765	0.105737	0.999871
Urm1	185.908	-0.190811	0.254783	-0.748915	0.453908	0.999871
Pura	68.0815	0.226229	0.287549	0.786748	0.43143	0.999871
Gug	1492.62	0.196818	0.184149	1.0688	0.28516	0.999871
lqf	1789.82	0.0523397	0.17961	0.291408	0.77074	0.999871
Atg18a	1993.4	-0.0505074	0.178948	-0.282247	0.777754	0.999871
ldbr	50.4998	-0.157734	0.281047	-0.561239	0.574635	0.999871
CG42458	126.648	0.0566641	0.267278	0.212004	0.832104	0.999871
smid	756.771	-0.0862789	0.20958	-0.411676	0.680577	0.999871
velo	874.333	0.0373288	0.190596	0.195853	0.844725	0.999871
dikar	1705.4	0.304957	0.191833	1.5897	0.111902	0.999871
axed	958.945	0.0137817	0.184431	0.0747252	0.940433	0.999871
MCU	1348.41	-0.0154339	0.193459	-0.0797789	0.936413	0.999871
Usp47	1054.5	0.27701	0.190903	1.45105	0.146766	0.999871
CG12605	5055.48	0.269951	0.248525	1.08621	0.277386	0.999871
Ubi-p63E	3805.68	-0.0817505	0.185504	-0.440693	0.659435	0.999871
Rdh	535.185	0.241128	0.224654	1.07333	0.283123	0.999871
enc	2707.92	0.248981	0.215959	1.15291	0.248947	0.999871
PIG-B	774.708	-0.0712665	0.20758	-0.34332	0.731357	0.999871
CG32264	8621.72	0.38772	0.247834	1.56444	0.117715	0.999871
CycJ	512.236	-0.382693	0.207035	-1.84844	0.0645382	0.999871
kst	5.28418	0.171562	0.151278	1.13409	0.256759	0.999871
Larp4B	1334	0.113901	0.177314	0.642371	0.520633	0.999871
Girdin	698.958	0.234493	0.194335	1.20664	0.227569	0.999871
CG11486	4714.28	0.301473	0.285998	1.05411	0.291834	0.999871
CG1271	231.937	0.0302975	0.244541	0.123895	0.901398	0.999871
CG33234	37.0314	0.417836	0.274424	1.52259	0.12786	0.999871
CG33233	42.1913	0.0911287	0.279355	0.326211	0.744265	0.999871
Pxn	1498.27	0.282016	0.178219	1.58241	0.113555	0.999871
msn	275.998	0.455229	0.229783	1.98112	0.0475773	0.999871
CG16758	77.0374	-0.239793	0.286674	-0.836466	0.402893	0.999871
Svil	663.463	0.0782302	0.192521	0.406347	0.684487	0.999871
CG1275	1696.39	-0.439087	0.241542	-1.81785	0.0690866	0.999871
zormin	12.0495	-0.452215	0.219005	-2.06486	0.0389363	0.999871
CG42676	347.982	-0.17217	0.217067	-0.793165	0.427682	0.999871
nSyb	30690.5	0.336233	0.205981	1.63235	0.102606	0.999871
CG33230	202.184	0.187881	0.270669	0.694138	0.487595	0.999871
pns	1013.67	0.22078	0.193656	1.14006	0.25426	0.999871
trio	2632.37	0.182263	0.194834	0.935476	0.349543	0.999871
CG12038	2112.48	-0.102987	0.172421	-0.597302	0.550306	0.999871
miple1	48536.3	-0.063997	0.173838	-0.368142	0.712768	0.999871
E(bx)	1377.83	0.154483	0.183405	0.842307	0.399616	0.999871
CG33229	782.193	-0.0109381	0.215926	-0.0506567	0.959599	0.999871
rno	603.711	0.0226185	0.219319	0.103131	0.917859	0.999871
RpL19	2575.84	-0.0864762	0.21063	-0.410559	0.681396	0.999871
CG33228	220.857	0.0182232	0.259357	0.0702628	0.943984	0.999871
Start1	624.602	-0.0480288	0.207142	-0.231864	0.816643	0.999871
AANAT1	1291.28	0.0714459	0.211523	0.337769	0.735538	0.999871
CG34370	1526	0.343294	0.214465	1.6007	0.109443	0.999871
CG5504	1984.83	0.0811737	0.203126	0.399623	0.689434	0.999871
CG9294	5.00565	-0.123569	0.164629	-0.750586	0.452902	0.999871
Pal2	21098	-0.0377357	0.17192	-0.219495	0.826264	0.999871
MESK2	11628.6	0.19337	0.164777	1.17353	0.240584	0.999871
Liprin-gamma	1824.15	0.110946	0.179029	0.619713	0.535447	0.999871
ktub	461.27	0.164652	0.230852	0.713236	0.4757	0.999871
RIC-3	2117.45	0.0924912	0.18804	0.49187	0.622811	0.999871
HnRNP-K	2656.15	0.192328	0.19403	0.991225	0.321576	0.999871
PCNA	42.0428	0.246034	0.28333	0.868367	0.385194	0.999871
mei-W68	23.7089	0.129243	0.248145	0.520837	0.60248	0.999871
par-1	3578.02	0.257939	0.1917	1.34553	0.178453	0.999871
Dp1	1507.83	0.217855	0.174385	1.24928	0.211563	0.999871
sbb	3934.78	0.241352	0.192531	1.25358	0.209996	0.999871
olf186-F	828.228	-0.112778	0.215966	-0.522201	0.60153	0.999871
Sema1b	1317.04	-0.0393089	0.181831	-0.216184	0.828845	0.999871
Patronin	2089.44	0.267059	0.174533	1.53013	0.125983	0.999871
EDTP	358.932	0.0443671	0.219347	0.202269	0.839707	0.999871
CG30460	59.0886	-0.0160822	0.285376	-0.0563546	0.955059	0.999871
RhoGEF2	200.805	0.0668032	0.274042	0.24377	0.807409	0.999871
CG8963	2145.88	0.014577	0.166022	0.0878018	0.930034	0.999871
Ehbp1	1585.04	0.197698	0.199459	0.991169	0.321603	0.999871
mute	416.877	-0.191932	0.214651	-0.894156	0.371238	0.999871
Dek	3607.14	0.276176	0.21475	1.28603	0.198431	0.999871
Psi	1102.01	0.299386	0.230675	1.29787	0.194333	0.999871
Sema2a	2118.51	-0.00171575	0.183161	-0.00936745	0.992526	0.999871
Lis-1	19114.8	0.0718146	0.170157	0.42205	0.672989	0.999871
Rho1	4009.37	0.0650585	0.161261	0.403436	0.686628	0.999871
casp	1595.82	-0.186118	0.19287	-0.964991	0.334549	0.999871
Mlf	17080.4	-0.0480067	0.161172	-0.29786	0.76581	0.999871
chn	5802.7	0.380963	0.205545	1.85343	0.0638212	0.999871
CG10265	372.846	-0.107126	0.216901	-0.493893	0.621382	0.999871
CG7639	1380.17	-0.151151	0.182966	-0.826112	0.408741	0.999871
CG33468	14.0257	-0.0649216	0.248971	-0.26076	0.794277	0.999871
tra2	570.534	0.142841	0.194748	0.733465	0.463275	0.999871
Cpsf160	162.853	0.0727249	0.27608	0.26342	0.792227	0.999871
cact	1112.18	0.100408	0.192476	0.521667	0.601902	0.999871
CG8878	1387.15	0.235392	0.206795	1.13829	0.255	0.999871
CG15270	1716.64	0.362369	0.190533	1.90187	0.0571876	0.999871
CG33310	75.3825	-0.0222393	0.287534	-0.0773449	0.938349	0.999871
FLASH	202.447	-0.434933	0.248199	-1.75235	0.0797128	0.999871
Cap-G	214.631	-0.0485714	0.243779	-0.199244	0.842072	0.999871
Syx6	6756.46	-0.0830208	0.161677	-0.513498	0.607603	0.999871
CG18420	17.7304	0.100671	0.251048	0.401002	0.688419	0.999871
CG13168	48.6659	0.242523	0.287251	0.84429	0.398508	0.999871
shn	524.127	0.0567998	0.234292	0.242432	0.808445	0.999871
elB	1727.46	-0.0742952	0.197348	-0.376468	0.706569	0.999871
Dyrk2	2089.59	0.0641203	0.19055	0.336502	0.736492	0.999871
luna	1243.33	0.0877816	0.22207	0.395287	0.692631	0.999871
CG7220	2607.25	-0.09319	0.182629	-0.510269	0.609863	0.999871
nAChRalpha5	3320.79	0.406251	0.251177	1.61739	0.105794	0.999871
lola	10557	0.281056	0.209574	1.34108	0.179894	0.999871
CG33307	25.2637	-0.346605	0.27616	-1.25509	0.209447	0.999871
Cyp49a1	204.325	0.177173	0.260198	0.680915	0.495925	0.999871
Galphao	6247.4	0.187261	0.208841	0.896667	0.369897	0.999871
Ndg	10.3798	0.0981905	0.191775	0.512008	0.608646	0.999871
CAP	317.234	0.276758	0.248177	1.11517	0.264779	0.999871
14-3-3zeta	78457.3	0.245062	0.207786	1.1794	0.238241	0.999871
egr	26.9909	0.275199	0.27504	1.00058	0.317031	0.999871
CG12128	256.696	0.146554	0.25946	0.564843	0.572181	0.999871
SC35	1309.92	0.116639	0.209793	0.55597	0.578231	0.999871
Mef2	1186.74	0.307502	0.182542	1.68456	0.0920742	0.999871
vir-1	661.08	-0.170773	0.23495	-0.726851	0.467317	0.999871
Mmp2	555.971	-0.0367557	0.216114	-0.170075	0.864951	0.999871
CG31705	1352.46	0.0235545	0.283263	0.0831543	0.933729	0.999871
Ca-beta	1910.06	0.219233	0.215744	1.01617	0.309547	0.999871
brp	2968.55	0.33993	0.203304	1.67203	0.094519	0.999871
alc	4112.58	-0.0875693	0.168419	-0.519948	0.6031	0.999871
Wdr59	242.012	-0.212126	0.270605	-0.783898	0.4331	0.999871
CG33303	1306.95	-0.13118	0.190397	-0.688981	0.490835	0.999871
mtt	629.213	0.170612	0.211648	0.806112	0.420178	0.999871
rnh1	442.147	-0.104088	0.215879	-0.482157	0.629694	0.999871
CG12159	730.531	-0.260269	0.200513	-1.29802	0.194281	0.999871
nAChRalpha6	9411.28	0.250176	0.287496	0.870191	0.384196	0.999871
CG12822	2567.43	-0.260175	0.167956	-1.54906	0.121367	0.999871
Corin	758.287	0.203076	0.215387	0.942845	0.34576	0.999871
Pka-C1	7455.72	0.403395	0.27951	1.44322	0.148958	0.999871
Aldh-III	2169.48	0.0815699	0.190606	0.42795	0.668688	0.999871
Apoltp	266.733	-0.0401358	0.250508	-0.160218	0.87271	0.999871
Dscam1	1453.34	0.450449	0.231071	1.9494	0.051248	0.999871
Oatp30B	395.11	-0.0315294	0.224605	-0.140378	0.888362	0.999871
CG30159	14.592	0.0038872	0.232372	0.0167284	0.986653	0.999871
vimar	952.594	0.393049	0.234532	1.67589	0.0937605	0.999871
CG33298	619.539	0.107738	0.20663	0.521406	0.602084	0.999871
CheB42c	50.2273	0.0325502	0.287031	0.113403	0.909711	0.999871
Spn42Da	201.317	-0.303182	0.251497	-1.20551	0.228006	0.999871
Aasdh	218.642	-0.0329162	0.236302	-0.139298	0.889215	0.999871
CG13384	2292.29	0.0239617	0.175784	0.136314	0.891573	0.999871
AlaRS	356.526	0.122836	0.233698	0.52562	0.599153	0.999871
coro	634.208	0.129048	0.216968	0.594779	0.551991	0.999871
CG8086	18.9636	-0.25667	0.260449	-0.985492	0.324383	0.999871
Eb1	5670.02	-0.00457627	0.169898	-0.0269355	0.978511	0.999871
Adf1	2195.66	-0.164704	0.161596	-1.01923	0.308094	0.999871
Pvr	190.639	-0.102116	0.247892	-0.411937	0.680386	0.999871
jing	549.137	0.40114	0.208292	1.92585	0.054123	0.999871
Tbce	1286.77	-0.00704546	0.190162	-0.0370498	0.970445	0.999871
Atf6	1824.18	0.161459	0.191144	0.844699	0.398279	0.999871
CG33296	56.3837	-0.249902	0.279539	-0.893977	0.371334	0.999871
CG2225	1037.1	0.404219	0.242705	1.66547	0.0958186	0.999871
CG9270	5.22311	0.00525091	0.133134	0.0394408	0.968539	0.999871
sky	915.381	0.0476714	0.226146	0.210799	0.833044	0.999871
CG9596	80.2985	0.11557	0.283591	0.407524	0.683624	0.999871
CG9331	305.868	-0.0134131	0.258896	-0.0518086	0.958681	0.999871
frj	2812.8	0.0127042	0.176379	0.072028	0.94258	0.999871
chic	4871.91	0.0703802	0.183881	0.382748	0.701907	0.999871
CG33322	6.19381	-0.0842336	0.166734	-0.505197	0.61342	0.999871
vari	668.245	-0.0519239	0.220794	-0.235169	0.814078	0.999871
COX4	15048.9	0.0303069	0.157328	0.192635	0.847245	0.999871
CG10481	7.0648	0.0788704	0.202795	0.388917	0.697338	0.999871
eIF3h	1354.43	-0.250563	0.18375	-1.36361	0.172691	0.999871
sick	896.035	0.11033	0.189083	0.5835	0.559557	0.999871
Rtnl1	14263.5	0.0824585	0.185348	0.444884	0.656403	0.999871
Syt1	22407.7	0.358093	0.225238	1.58985	0.11187	0.999871
bsh	129.413	0.0972843	0.274375	0.354567	0.722914	0.999871
brat	3388.34	0.147194	0.22018	0.668518	0.503803	0.999871
colt	255.682	-0.0375133	0.268692	-0.139614	0.888965	0.999871
Nak	1406.22	0.283012	0.184007	1.53805	0.124036	0.999871
Pgant2	370.735	0.206671	0.222865	0.927337	0.353752	0.999871
CG31690	324.2	-0.0464303	0.220891	-0.210196	0.833515	0.999871
mdy	19.09	0.157009	0.208036	0.754718	0.450418	0.999871
Slh	297.6	-0.260605	0.246522	-1.05713	0.290454	0.999871
GramD1B	1785.58	0.306249	0.210202	1.45693	0.145137	0.999871
wry	6718.24	0.203254	0.181864	1.11761	0.263732	0.999871
squ	8.22562	-0.141061	0.18162	-0.776685	0.437345	0.999871
E23	16.3959	0.202001	0.239389	0.84382	0.39877	0.999871
rempA	7.50791	0.0212144	0.140989	0.150468	0.880395	0.999871
AP-2alpha	5402.94	0.232212	0.194432	1.19431	0.232357	0.999871
Plc21C	4142.36	0.25391	0.181731	1.39718	0.16236	0.999871
CG3164	213.181	0.095805	0.247586	0.386956	0.698789	0.999871
Sam-S	7251.85	-0.19147	0.157405	-1.21642	0.223825	0.999871
Gyf	4081.42	0.0988156	0.181006	0.545925	0.585118	0.999871
dati	2783.02	0.302268	0.204136	1.48072	0.138682	0.999871
Hcf	2717.34	-0.18479	0.168416	-1.09722	0.272545	0.999871
Zip102B	1643.25	-0.223392	0.177608	-1.25778	0.208471	0.999871
Syt7	2785.39	0.114716	0.196888	0.582644	0.560133	0.999871
NfI	1482.68	0.170943	0.211125	0.809679	0.418125	0.999871
CG1674	146.462	0.0250623	0.278807	0.089891	0.928374	0.999871
anne	11733.2	0.206725	0.199011	1.03876	0.298915	0.999871
l(1)G0196	2994.19	0.0925509	0.167233	0.553423	0.579973	0.999871
Cp110	169.805	0.120042	0.261967	0.458234	0.646784	0.999871
Bx	2412.45	0.331126	0.203049	1.63077	0.102939	0.999871
RhoGAP16F	91.0563	-0.0245583	0.282179	-0.087031	0.930647	0.999871
CG43658	1167.79	0.186828	0.174378	1.0714	0.283992	0.999871
CG8611	191.81	-0.197407	0.263427	-0.749381	0.453627	0.999871
CG5445	1353.44	-0.20101	0.187409	-1.07258	0.283462	0.999871
eas	1810.75	-0.0443073	0.177258	-0.249959	0.802619	0.999871
Ranbp16	3090.25	0.33372	0.190312	1.75354	0.0795099	0.999871
CG33172	89.2964	0.0912174	0.287431	0.317354	0.750975	0.999871
CG9213	110.222	-0.139736	0.279523	-0.49991	0.617138	0.999871
CG15643	355.989	-0.29485	0.231074	-1.276	0.201956	0.999871
Gmap	71.4047	0.019527	0.285565	0.0683801	0.945483	0.999871
CG33178	15.0412	0.0872636	0.251397	0.347115	0.728505	0.999871
CG33177	15.6643	0.14556	0.233227	0.624112	0.532554	0.999871
CG14414	746.888	-0.133419	0.204057	-0.653831	0.513221	0.999871
inaE	1751.56	0.189226	0.167236	1.13149	0.257849	0.999871
Nna1	540.152	0.497283	0.230675	2.15577	0.0311016	0.999871
Ant2	103.531	-0.375976	0.286832	-1.31078	0.189931	0.999871
CG17754	1056.34	0.0537736	0.198807	0.270482	0.786789	0.999871
CG12118	404.582	-0.100035	0.220655	-0.453354	0.650294	0.999871
His3.3B	1980.9	-0.176171	0.165046	-1.06741	0.285788	0.999871
CG7766	2188.99	0.161139	0.188526	0.85473	0.3927	0.999871
CG33181	4242.47	0.0924547	0.186238	0.496432	0.61959	0.999871
Tbh	1487.12	0.191534	0.223384	0.857418	0.391214	0.999871
Inx7	28.5134	-0.547571	0.27066	-2.02309	0.0430637	0.999871
C3G	1887.37	0.200912	0.203143	0.989016	0.322655	0.999871
cm	1175.36	-0.351661	0.176005	-1.99802	0.0457142	0.999871
MAPk-Ak2	2643.5	-0.216365	0.16659	-1.29879	0.194015	0.999871
CG15771	972.565	0.205702	0.192285	1.06978	0.28472	0.999871
CG33080	14.7979	0.136112	0.242134	0.562137	0.574023	0.999871
CG2930	10.9752	-0.011037	0.174926	-0.0630952	0.949691	0.999871
heph	8775.63	0.314813	0.237219	1.3271	0.184475	0.999871
hdc	3636.84	0.431154	0.225293	1.91375	0.0556526	0.999871
Tpi	10314.2	-0.0999916	0.153919	-0.649636	0.515928	0.999871
Doa	1622.55	0.0814531	0.223267	0.364823	0.715244	0.999871
WASp	1154.36	0.10072	0.227326	0.443063	0.65772	0.999871
CG1646	1457.63	0.178834	0.208785	0.856547	0.391696	0.999871
Ppn	13.2887	-0.164692	0.20685	-0.796188	0.425923	0.999871
CG33213	120.174	0.177306	0.274282	0.646439	0.517995	0.999871
LpR2	788.732	0.227883	0.222924	1.02224	0.306665	0.999871
ash2	409.727	-0.240572	0.213346	-1.12761	0.259483	0.999871
twin	2599.7	-0.0202347	0.190419	-0.106264	0.915373	0.999871
CG5515	551.88	-0.0934965	0.217805	-0.429266	0.667729	0.999871
eIF4EHP	6216.51	0.309732	0.247232	1.2528	0.210278	0.999871
CG33108	306.56	-0.0240609	0.233027	-0.103253	0.917762	0.999871
sba	1217.98	0.306991	0.181752	1.68907	0.0912067	0.999871
sav	56.8141	0.356879	0.287534	1.24117	0.214543	0.999871
CG7029	2134.58	0.242453	0.164024	1.47816	0.139366	0.999871
Efa6	900.754	0.316093	0.187029	1.69007	0.0910136	0.999871
CG33107	574.96	-0.324911	0.215238	-1.50954	0.131161	0.999871
CG7059	590.216	-0.256113	0.192902	-1.32769	0.184282	0.999871
mod(mdg4)	3308.1	0.10795	0.163957	0.658407	0.510277	0.999871
Synd	1274.08	0.0820292	0.19219	0.426813	0.669516	0.999871
MtnD	7.66166	-0.280192	0.196583	-1.42531	0.154068	0.999871
tinc	1046.82	0.372463	0.205022	1.81669	0.0692641	0.999871
Nsf2	653.629	-0.173245	0.210611	-0.822584	0.410745	0.999871
CG9297	4.8895	0.148447	0.151565	0.97943	0.327368	0.999871
Keap1	277.721	-0.0948585	0.251097	-0.377777	0.705596	0.999871
gish	2997.36	0.294237	0.203516	1.44577	0.148243	0.999871
B52	6164.86	0.36736	0.224461	1.63663	0.101708	0.999871
pxb	950.626	0.0376916	0.207232	0.181881	0.855676	0.999871
Hsc70-4	16120.1	0.195705	0.200795	0.974653	0.329732	0.999871
Spn88Ea	42.2659	-0.274554	0.287439	-0.955172	0.33949	0.999871
CG10126	22.6744	-0.123642	0.248746	-0.49706	0.619147	0.999871
Hsp70Bbb	4507.43	0.0126946	0.236576	0.0536595	0.957206	0.999871
CG33098	18.2536	0.393634	0.233242	1.68766	0.0914761	0.999871
GstD3	65.7464	-0.423709	0.281622	-1.50453	0.132445	0.999871
mfas	514.965	-0.109145	0.269594	-0.404848	0.68559	0.999871
CG31211	1512.11	0.107666	0.205971	0.522721	0.601169	0.999871
Kyat	448.927	-0.109551	0.227774	-0.480966	0.630541	0.999871
ClC-a	55.7324	-0.203571	0.287353	-0.708438	0.478674	0.999871
Csk	1599.31	0.118966	0.182863	0.650576	0.51532	0.999871
sals	34.2884	0.581459	0.280969	2.06947	0.0385016	0.999871
pros	48350.4	0.403562	0.242426	1.66468	0.0959761	0.999871
CG14691	15.1441	0.194101	0.2413	0.804399	0.421167	0.999871
CG14683	995.403	0.0806411	0.197244	0.40884	0.682657	0.999871
eca	570.045	-0.213016	0.217199	-0.98074	0.326721	0.999871
CG8312	97.9307	0.437117	0.275652	1.58576	0.112794	0.999871
Kap-alpha3	4548.96	-0.212851	0.157632	-1.3503	0.176918	0.999871
CG8176	1099.51	0.28903	0.208978	1.38307	0.166644	0.999871
JHDM2	722.765	-0.331354	0.20784	-1.59427	0.110875	0.999871
mRpL47	952.728	0.0954922	0.200851	0.475438	0.634475	0.999871
pum	9638.8	0.10704	0.186809	0.572991	0.566651	0.999871
aqz	36500.8	0.331437	0.244995	1.35283	0.17611	0.999871
CG1142	701.532	-0.0350578	0.2125	-0.164978	0.868961	0.999871
dpr11	1920.8	0.407382	0.215595	1.88957	0.0588159	0.999871
smash	1258.26	0.301138	0.222992	1.35044	0.176874	0.999871
CG42724	1531.17	0.42463	0.221963	1.91307	0.0557391	0.999871
CG32944	1152.66	-0.0970036	0.201991	-0.480236	0.63106	0.999871
CG12746	913.797	-0.175686	0.180241	-0.974728	0.329695	0.999871
CG9795	1406.56	0.00907153	0.207403	0.0437387	0.965113	0.999871
tacc	2036.63	0.0172715	0.181081	0.0953802	0.924013	0.999871
CG33170	989.081	-0.00816622	0.192421	-0.0424394	0.966148	0.999871
CG33169	189.241	-0.189584	0.249023	-0.761311	0.446472	0.999871
IleRS	386.487	-0.196524	0.229405	-0.856671	0.391627	0.999871
Glg1	401.417	0.0694238	0.222344	0.312235	0.754862	0.999871
CG33056	199.893	-0.447874	0.255989	-1.74958	0.0801902	0.999871
CG33054	55.2964	-0.0560825	0.286901	-0.195477	0.84502	0.999871
isoQC	287.705	0.0408721	0.225964	0.180878	0.856463	0.999871
CG5969	434.951	-0.247472	0.219448	-1.1277	0.259447	0.999871
eRF1	3488.17	-0.0635322	0.172637	-0.368009	0.712866	0.999871
rdgC	1199.43	0.328545	0.225736	1.45544	0.145548	0.999871
Nca	8571.92	-0.234009	0.165527	-1.41372	0.157443	0.999871
CG7646	12464.7	-0.131482	0.16724	-0.786185	0.431759	0.999871
wnd	131.96	-0.127997	0.277172	-0.461796	0.644228	0.999871
CG32206	2309.05	0.289544	0.20128	1.43851	0.150288	0.999871
pip	6.76004	-0.14764	0.16121	-0.915824	0.359759	0.999871
nes	841.343	-0.0529863	0.202635	-0.261486	0.793718	0.999871
CG18135	3103.95	-0.00184378	0.198323	-0.00929682	0.992582	0.999871
Gorab	278.971	0.149604	0.261608	0.571865	0.567413	0.999871
CG33051	252.59	-0.171527	0.248118	-0.691311	0.48937	0.999871
Nc73EF	7516.05	0.267806	0.159189	1.68231	0.0925083	0.999871
CG33158	533.992	-0.16713	0.223851	-0.746613	0.455297	0.999871
fax	9074.96	0.208317	0.228661	0.91103	0.36228	0.999871
Zn72D	1540.32	0.34738	0.184077	1.88714	0.0591409	0.999871
CG17364	407.016	0.101204	0.225286	0.449223	0.653271	0.999871
Rgl	915.628	0.198534	0.196057	1.01264	0.311234	0.999871
Ptp69D	706.478	0.0756338	0.209186	0.361562	0.717679	0.999871
Est-6	7.7784	0.201835	0.163724	1.23277	0.21766	0.999871
Mocs1	120.16	-0.136207	0.270532	-0.503478	0.614628	0.999871
CG6527	65.4884	-0.173949	0.287495	-0.60505	0.545146	0.999871
CG43897	5.56724	-0.0752761	0.166859	-0.451137	0.651891	0.999871
Idh	769.232	-0.0461544	0.235288	-0.196162	0.844484	0.999871
SrpRbeta	651.892	-0.032868	0.197694	-0.166256	0.867955	0.999871
Zasp66	5.09288	-0.152855	0.149491	-1.0225	0.306543	0.999871
Mp	2477.33	0.401002	0.19927	2.01235	0.0441826	0.999871
CG6282	2440.48	0.336414	0.198287	1.6966	0.0897726	0.999871
ergic53	1397.89	-0.165942	0.178212	-0.931146	0.351778	0.999871
mthl2	7.19735	-0.0692202	0.150893	-0.458737	0.646423	0.999871
slow	11.1183	0.316464	0.226504	1.39717	0.162363	0.999871
stet	12.4571	-0.175722	0.22646	-0.775951	0.437778	0.999871
Ctr9	3573.06	0.0838283	0.174323	0.48088	0.630602	0.999871
mthl10	29.4496	0.331164	0.240838	1.37505	0.169115	0.999871
retn	18.2776	-0.241572	0.254661	-0.948599	0.342824	0.999871
CG33143	821.193	0.188562	0.203106	0.928391	0.353205	0.999871
VepD	294.456	-0.0998048	0.225723	-0.442156	0.658377	0.999871
dom	463.127	0.194151	0.21355	0.909158	0.363267	0.999871
ASPP	222.221	0.204202	0.249439	0.818647	0.412988	0.999871
grau	565.497	-0.0766137	0.226895	-0.337661	0.735619	0.999871
CG10543	1243.76	0.237827	0.20376	1.16719	0.243133	0.999871
hbn	152.883	0.275581	0.274243	1.00488	0.314956	0.999871
Jheh2	31.572	-0.00937268	0.268376	-0.0349236	0.972141	0.999871
CG15097	242.012	0.27679	0.25609	1.08083	0.279771	0.999871
Hs3st-A	1394.4	0.187042	0.194775	0.960298	0.336905	0.999871
List	264.027	0.0312315	0.265891	0.11746	0.906496	0.999871
GEFmeso	289.242	0.140501	0.230369	0.609896	0.541931	0.999871
pen-2	368.593	-0.231544	0.219834	-1.05327	0.292218	0.999871
mbl	13601.1	0.230804	0.208148	1.10885	0.267496	0.999871
calypso	585.445	-0.262719	0.225943	-1.16277	0.244925	0.999871
CG4945	7.02771	-0.293721	0.175294	-1.67559	0.0938182	0.999871
Syn2	1036.85	-0.186792	0.251156	-0.743729	0.45704	0.999871
Asph	120.505	0.307421	0.270641	1.1359	0.255998	0.999871
Dg	1246.06	0.304841	0.191571	1.59127	0.111548	0.999871
Diap2	4245.74	-0.131027	0.176432	-0.742647	0.457696	0.999871
bdg	160.746	0.396628	0.264018	1.50228	0.133026	0.999871
Impbeta11	125.792	-0.00302473	0.287168	-0.010533	0.991596	0.999871
Khc-73	1958.78	0.242486	0.18243	1.3292	0.183781	0.999871
hbs	771.632	0.0218686	0.227132	0.0962814	0.923297	0.999871
Su(var)2-HP2	530.946	0.327944	0.251514	1.30388	0.192275	0.999871
CG6329	22059.1	0.386561	0.231916	1.66681	0.0955516	0.999871
CG33156	1047.34	-0.00947897	0.185827	-0.0510096	0.959318	0.999871
Kdm4B	345.215	0.0753049	0.226218	0.332886	0.73922	0.999871
AGBE	587.476	-0.00151166	0.210077	-0.00719574	0.994259	0.999871
Sans	7.55499	-0.0965377	0.181349	-0.532332	0.594496	0.999871
vis	6.78823	-0.0845559	0.198605	-0.425749	0.670291	0.999871
GalT1	1607.95	-0.0637243	0.170099	-0.37463	0.707935	0.999871
mthl13	12.825	0.0343345	0.238113	0.144194	0.885347	0.999871
CG33144	949.167	0.329634	0.183809	1.79335	0.0729173	0.999871
KCNQ	248.973	0.147618	0.251814	0.586218	0.557729	0.999871
COX7C	3908.79	-0.109202	0.184864	-0.590714	0.554712	0.999871
l(2)k10201	133.473	-0.0711892	0.263766	-0.269895	0.787241	0.999871
Pkn	615.484	0.34563	0.214316	1.61271	0.106807	0.999871
CG13741	16.566	-0.188663	0.250012	-0.754615	0.45048	0.999871
Debcl	28.6363	0.164053	0.24914	0.658478	0.510231	0.999871
CG8080	232.993	-0.0748417	0.234199	-0.319565	0.749298	0.999871
SCAP	660.32	0.171654	0.191852	0.894718	0.370938	0.999871
CG33199	1341.46	-0.182947	0.18023	-1.01508	0.310069	0.999871
sns	619.157	0.0187369	0.217518	0.0861397	0.931355	0.999871
LRP1	306.175	0.358494	0.25458	1.40818	0.159078	0.999871
CG14764	1003.05	0.0738236	0.185045	0.398949	0.689931	0.999871
CG43340	24.345	0.453824	0.259902	1.74613	0.0807879	0.999871
CheA29a	15.6805	-0.0671501	0.255764	-0.262547	0.7929	0.999871
Akap200	2136.93	-0.0333697	0.203879	-0.163675	0.869987	0.999871
CG7102	38.7509	-0.395152	0.28562	-1.38349	0.166515	0.999871
tkv	421.961	0.0647315	0.250805	0.258095	0.796334	0.999871
CycK	1358.74	-0.234716	0.174588	-1.3444	0.178819	0.999871
hoe1	456.837	0.0793234	0.233132	0.340252	0.733667	0.999871
Hf	22.9214	0.152105	0.231825	0.656121	0.511746	0.999871
Victoria	5.55805	0.103558	0.175372	0.590502	0.554854	0.999871
fs(2)ltoPP43	861.185	-0.0830659	0.188781	-0.440012	0.659928	0.999871
CG3294	152.088	-0.0954713	0.258637	-0.369133	0.712029	0.999871
Hakai	279.396	0.0409041	0.222279	0.184021	0.853997	0.999871
fipi	2187.08	0.289418	0.170271	1.69975	0.0891784	0.999871
CG33120	8.59676	-0.151322	0.214317	-0.706066	0.480147	0.999871
CG33116	1576.86	-0.201552	0.182604	-1.10377	0.269695	0.999871
ine	107.686	0.0207984	0.287554	0.0723286	0.94234	0.999871
CLIP-190	2288.99	-0.0263627	0.186452	-0.141391	0.887561	0.999871
mRpL27	652.041	-0.0627941	0.207597	-0.302481	0.762285	0.999871
beat-IIIb	4235.08	0.148942	0.212948	0.699426	0.484286	0.999871
cutlet	31.8259	0.159725	0.271093	0.58919	0.555734	0.999871
LeuRS	438.279	-0.00366271	0.239351	-0.0153027	0.987791	0.999871
oaf	910.602	0.260935	0.189937	1.37379	0.169505	0.999871
CG4297	266.193	0.288346	0.260318	1.10767	0.268006	0.999871
crq	434.908	-0.419374	0.258478	-1.62248	0.104701	0.999871
Rab14	7119.9	-0.231047	0.172534	-1.33914	0.180526	0.999871
CG33127	5.50783	0.107142	0.180937	0.592151	0.55375	0.999871
CG33090	1953.78	0.326827	0.186286	1.75443	0.0793563	0.999871
CG11023	42.9746	0.245041	0.286767	0.854495	0.392831	0.999871
NimB4	5.86688	-0.173	0.151232	-1.14394	0.252649	0.999871
Ank	4640.18	0.1347	0.176959	0.761191	0.446543	0.999871
bru2	39.753	0.149442	0.276288	0.540892	0.588582	0.999871
Gyc32E	145.574	0.157425	0.276121	0.57013	0.56859	0.999871
CG33129	3416.91	-0.197321	0.165259	-1.19401	0.232474	0.999871
CG4658	1124.89	-0.148227	0.189356	-0.782794	0.433748	0.999871
CG13124	288.611	-0.106762	0.244654	-0.436382	0.66256	0.999871
CG32982	1222.38	0.00534968	0.189563	0.028221	0.977486	0.999871
CG7084	630.921	-0.0359513	0.252971	-0.142116	0.886988	0.999871
SKIP	2680.39	0.179152	0.215056	0.83305	0.404817	0.999871
how	10.9972	-0.0490207	0.193129	-0.253823	0.799632	0.999871
pit	396.684	0.0610273	0.214854	0.284041	0.776379	0.999871
ND-42	6348.36	-0.0595803	0.157945	-0.377222	0.706008	0.999871
CG31174	33.2124	-0.0181463	0.283269	-0.0640601	0.948922	0.999871
CG6569	21.2951	0.109904	0.266398	0.412556	0.679932	0.999871
tsl	18.5096	0.186985	0.235438	0.794203	0.427077	0.999871
GABA-B-R2	3030.98	0.244881	0.175619	1.39439	0.163199	0.999871
CG31176	69.5501	0.060849	0.28752	0.211634	0.832392	0.999871
E2f1	1642.1	0.304798	0.25052	1.21666	0.223734	0.999871
bap	14.5047	0.177657	0.231069	0.768846	0.441984	0.999871
CG3301	4.83293	-0.102599	0.155637	-0.659218	0.509756	0.999871
Rab1	4066.47	-0.0736811	0.169965	-0.433508	0.664646	0.999871
SNF4Agamma	2213.44	0.197844	0.197464	1.00193	0.316378	0.999871
Calx	938.577	0.145703	0.221876	0.656686	0.511383	0.999871
CG31191	879.4	0.33587	0.233673	1.43735	0.150618	0.999871
RpS30	3518.28	-0.184051	0.216387	-0.850565	0.395011	0.999871
CG31223	188.092	-0.00265715	0.249208	-0.0106624	0.991493	0.999871
CG31195	145.506	0.341744	0.284836	1.19979	0.23022	0.999871
CG42322	3472.46	0.360773	0.204071	1.76788	0.077081	0.999871
CG31199	6.14239	0.16772	0.198832	0.843528	0.398933	0.999871
Cdk2	251.4	-0.0928872	0.239488	-0.387858	0.698121	0.999871
Nep4	74.4937	0.0889897	0.285735	0.311441	0.755465	0.999871
Pi3K92E	718.782	-0.171635	0.196944	-0.871489	0.383487	0.999871
TFAM	664.185	0.0387009	0.195079	0.198385	0.842744	0.999871
CG5191	542.827	0.24027	0.211401	1.13656	0.255722	0.999871
CG42668	543.637	0.058037	0.206888	0.280523	0.779076	0.999871
CG4390	421.081	-0.0482291	0.225893	-0.213504	0.830934	0.999871
CG31213	33.0792	0.131416	0.263774	0.498216	0.618332	0.999871
CG4538	2342.98	0.0235514	0.183721	0.128191	0.897998	0.999871
CG4572	562.235	-0.352347	0.20929	-1.68353	0.0922722	0.999871
CG4662	1954.15	0.0207992	0.169243	0.122895	0.90219	0.999871
bnl	52.8917	0.0929322	0.287371	0.323388	0.746402	0.999871
GluClalpha	7630.88	0.352286	0.233858	1.50641	0.131962	0.999871
Naam	123.938	-0.153069	0.267354	-0.572533	0.566961	0.999871
CG6184	1936.21	0.342413	0.191171	1.79113	0.0732721	0.999871
CG31220	12.9792	0.0208521	0.237985	0.0876197	0.930179	0.999871
subdued	614.868	0.23257	0.219581	1.05915	0.289531	0.999871
CG6231	107.044	0.163429	0.282122	0.579283	0.562398	0.999871
CG31221	44501.1	0.412098	0.246535	1.67156	0.0946112	0.999871
CG5316	1279.53	-0.159649	0.179144	-0.891176	0.372835	0.999871
Ino80	67.4666	0.529446	0.284852	1.85867	0.0630741	0.999871
Dl	49.2804	0.264753	0.285701	0.926681	0.354092	0.999871
cry	271.333	-0.24542	0.233978	-1.0489	0.294222	0.999871
CG31475	1594.81	-0.24386	0.186573	-1.30705	0.191195	0.999871
CG42359	170.287	-0.0782462	0.255305	-0.306482	0.759238	0.999871
CG11779	1324.78	0.100433	0.197393	0.508795	0.610896	0.999871
ATPsynD	16077.9	-0.160411	0.156261	-1.02656	0.304628	0.999871
gukh	684.712	-0.123512	0.18752	-0.658662	0.510113	0.999871
CG42613	2315.83	0.268258	0.201938	1.32842	0.18404	0.999871
Xrp1	2454.15	-0.0921534	0.207661	-0.443769	0.657209	0.999871
EndoA	1227.83	-0.375679	0.262176	-1.43293	0.151879	0.999871
CG7720	10.6632	0.113571	0.209708	0.541568	0.588116	0.999871
Mekk1	274.712	0.248638	0.246036	1.01058	0.312219	0.999871
CG7708	1849.65	0.106369	0.181759	0.585221	0.558399	0.999871
dind	524.567	-0.275731	0.232346	-1.18673	0.235335	0.999871
CG7702	130.111	0.0459341	0.266532	0.17234	0.86317	0.999871
CG31229	334.256	-0.145571	0.225364	-0.645936	0.518321	0.999871
CG31231	10.3655	0.0964864	0.182571	0.528488	0.597161	0.999871
koko	251.966	-0.198451	0.248748	-0.797798	0.424988	0.999871
14-3-3epsilon	27524.7	0.166552	0.214061	0.778056	0.436536	0.999871
Vha100-2	27.822	-0.156269	0.246314	-0.63443	0.5258	0.999871
gl	34.1935	0.0372688	0.278435	0.133851	0.89352	0.999871
CG31235	71.3307	-0.00805448	0.280987	-0.0286649	0.977132	0.999871
PKD	962.005	0.308258	0.196162	1.57144	0.11608	0.999871
Ssdp	4996.49	0.337267	0.235179	1.43408	0.151548	0.999871
l(3)05822	905.257	-0.024044	0.187641	-0.128139	0.898039	0.999871
CG7208	28.4125	0.138625	0.269431	0.514511	0.606895	0.999871
wrd	648.488	0.252968	0.197551	1.28052	0.200362	0.999871
sr	3243.71	0.269906	0.287335	0.939342	0.347555	0.999871
htl	101.282	0.23984	0.28284	0.847971	0.396454	0.999871
cpo	7137.17	0.362631	0.236017	1.53646	0.124424	0.999871
Lgr1	215.828	-0.0725636	0.25416	-0.285503	0.775259	0.999871
CG31249	297.126	-0.157609	0.244987	-0.643336	0.520006	0.999871
CG31360	548.279	-0.296697	0.200142	-1.48243	0.138225	0.999871
CG31251	186.04	-0.167591	0.246725	-0.679261	0.496972	0.999871
Hmx	59.6217	-0.32365	0.286745	-1.1287	0.259024	0.999871
Sur-8	3767.56	0.159771	0.180729	0.884036	0.376677	0.999871
CREG	41.4483	-0.381722	0.275364	-1.38624	0.165673	0.999871
kuk	1608	-0.141113	0.181426	-0.777798	0.436688	0.999871
Ns1	335.453	0.082793	0.235839	0.351057	0.725545	0.999871
Dad	868.045	0.276676	0.205872	1.34392	0.178974	0.999871
CCT3	891.117	0.0178094	0.207307	0.0859083	0.931539	0.999871
Fas1	36472.2	0.365421	0.207674	1.75959	0.0784772	0.999871
Dhfr	8.51022	-0.0838116	0.205994	-0.406865	0.684107	0.999871
Pak3	2397.69	0.00930851	0.189701	0.0490694	0.960864	0.999871
CG14881	430.645	-0.161424	0.227542	-0.709426	0.47806	0.999871
CG14879	58.4874	-0.294063	0.287422	-1.0231	0.306259	0.999871
tara	907.001	0.363431	0.196481	1.8497	0.0643568	0.999871
msps	2019.59	-0.0442256	0.18382	-0.240591	0.809872	0.999871
Akt1	88.4951	0.530253	0.280787	1.88845	0.058965	0.999871
Mhcl	1204.66	0.29033	0.194823	1.49022	0.136165	0.999871
CG32856	242.446	-0.290254	0.238507	-1.21696	0.223618	0.999871
Sap47	43731.6	0.22922	0.286314	0.800587	0.423371	0.999871
glob1	886.122	-0.148483	0.190932	-0.777675	0.436761	0.999871
cv-d	9.17416	-0.324722	0.201519	-1.61137	0.107099	0.999871
Arpc3A	1895.62	-0.242268	0.187203	-1.29415	0.195614	0.999871
rec	36.315	0.0739673	0.280605	0.263599	0.792089	0.999871
nsl1	1935.94	0.232887	0.179379	1.2983	0.194185	0.999871
c(3)G	132.957	-0.0223245	0.264839	-0.0842946	0.932822	0.999871
shakB	4698.62	0.19831	0.287483	0.689814	0.490311	0.999871
mnb	1807.45	0.378981	0.242264	1.56433	0.11774	0.999871
Atx2	2425.55	0.427815	0.202234	2.11544	0.0343921	0.999871
CG6125	9.84401	-0.0912024	0.199788	-0.456495	0.648034	0.999871
pnt	144.631	-0.0975669	0.280684	-0.347604	0.728138	0.999871
CG34404	3634.66	-0.0745482	0.159492	-0.467411	0.640206	0.999871
CG42542	2074.72	-0.304198	0.1884	-1.61464	0.106388	0.999871
Trax	401.367	-0.00906995	0.221709	-0.0409093	0.967368	0.999871
CG5044	173.795	0.0904302	0.257354	0.351384	0.7253	0.999871
CG6236	1217.06	-0.0564488	0.190423	-0.296439	0.766895	0.999871
Tm2	24.0818	-0.291385	0.265169	-1.09886	0.271827	0.999871
CG17122	15.2576	0.0985688	0.229538	0.429422	0.667616	0.999871
blot	17.23	0.115595	0.248189	0.465753	0.641392	0.999871
CG3982	28.4762	0.147894	0.271916	0.543897	0.586513	0.999871
Tat	4353.11	0.0750083	0.163017	0.460127	0.645425	0.999871
Cp190	1404.63	0.0641471	0.186604	0.343761	0.731026	0.999871
CG43078	929.585	0.125159	0.201071	0.622463	0.533638	0.999871
eIF2gamma	634.363	-0.154629	0.201869	-0.765986	0.443684	0.999871
ATP8A	2457.59	-0.0474583	0.169695	-0.279668	0.779732	0.999871
mRpS10	1028.95	-0.246762	0.18475	-1.33565	0.181662	0.999871
Art3	128.972	-0.294668	0.262637	-1.12196	0.26188	0.999871
Rpb7	317.219	-0.168895	0.235335	-0.71768	0.472955	0.999871
Acsl	4352.26	0.207793	0.162465	1.279	0.200896	0.999871
Gyc88E	350.644	0.117974	0.230148	0.512602	0.608229	0.999871
Mf	38.3913	-0.286076	0.27101	-1.05559	0.291154	0.999871
GlyS	1084.79	0.145112	0.203868	0.711793	0.476593	0.999871
CG42788	946.115	0.324337	0.202374	1.60267	0.109009	0.999871
CG7530	23.8362	-0.111496	0.257212	-0.433478	0.664668	0.999871
UQCR-C1	16280.7	0.0707575	0.152824	0.463	0.643364	0.999871
Hexim	767.479	0.164074	0.184454	0.889513	0.373728	0.999871
Cad88C	5.46828	0.0186198	0.146724	0.126904	0.899017	0.999871
His4r	15637	-0.285018	0.184969	-1.5409	0.123342	0.999871
smp-30	45.4111	0.254779	0.28665	0.888817	0.374102	0.999871
eff	8015.04	0.0897051	0.161519	0.555383	0.578633	0.999871
put	1476.02	-0.0783297	0.215494	-0.363489	0.71624	0.999871
CG14853	3953.42	-0.124916	0.168797	-0.740036	0.459278	0.999871
stumps	95.6367	0.0437261	0.285142	0.153348	0.878123	0.999871
CG7987	994.207	-0.18281	0.20412	-0.895603	0.370465	0.999871
Map205	1409.1	0.153986	0.189447	0.812816	0.416323	0.999871
CG2003	38.2524	0.0651488	0.285871	0.227896	0.819727	0.999871
cv-c	45.898	0.0323844	0.287348	0.112701	0.910268	0.999871
HEATR2	66.5123	-0.240013	0.284716	-0.842992	0.399233	0.999871
FeCH	627.479	-0.00477228	0.201486	-0.0236855	0.981104	0.999871
ATPsynE	5404.47	-0.0501733	0.180229	-0.278387	0.780716	0.999871
CG1971	95.4852	-0.239186	0.28465	-0.840283	0.40075	0.999871
Mccc1	53.8627	-0.33517	0.28753	-1.16569	0.24374	0.999871
PR-Set7	741.771	-0.0498064	0.205639	-0.242203	0.808623	0.999871
faf	1343.67	0.0221784	0.205496	0.107926	0.914054	0.999871
RpII15	509.496	-0.226046	0.217013	-1.04163	0.297584	0.999871
CG1910	1060.91	-0.0204425	0.209384	-0.0976317	0.922225	0.999871
su(Hw)	249.451	0.0174383	0.246872	0.0706371	0.943687	0.999871
red	1561.8	0.111083	0.169989	0.653468	0.513454	0.999871
ttk	23.6811	0.502565	0.259011	1.94032	0.0523408	0.999871
Npc2b	76.4258	0.00884991	0.287248	0.0308093	0.975422	0.999871
rdx	4303.05	0.342803	0.218687	1.56755	0.116986	0.999871
Orc2	21.7382	-0.260501	0.263909	-0.987088	0.3236	0.999871
CG1815	194.319	-0.0745418	0.270118	-0.27596	0.782578	0.999871
Ipp	5475.77	-0.110272	0.160217	-0.688268	0.491284	0.999871
ems	25.3883	0.149866	0.26993	0.555204	0.578755	0.999871
Med	673.415	0.417347	0.218368	1.91121	0.0559776	0.999871
Dip-B	533.494	-0.109993	0.245069	-0.448826	0.653557	0.999871
CycG	23676.1	0.0624586	0.17475	0.357416	0.720781	0.999871
RpL6	8010.37	-0.102842	0.185029	-0.555817	0.578336	0.999871
gammaCOP	1019.4	-0.00544979	0.196584	-0.0277225	0.977883	0.999871
CG31469	48.432	-0.150627	0.285747	-0.527134	0.598101	0.999871
CG11334	136.592	0.218285	0.266824	0.818084	0.413309	0.999871
flfl	720.312	-0.163741	0.222907	-0.734572	0.4626	0.999871
f-cup	1063.61	-0.246372	0.18471	-1.33384	0.182257	0.999871
PNPase	123.487	0.220248	0.269529	0.81716	0.413837	0.999871
CG1607	2220.1	-0.0680733	0.178435	-0.381502	0.702831	0.999871
Lkb1	550.764	0.0227805	0.214397	0.106254	0.915381	0.999871
qless	750.003	-0.230306	0.195479	-1.17816	0.238731	0.999871
CG12054	5288.35	0.255005	0.199148	1.28048	0.200378	0.999871
ATPsynC	80302.3	-0.130553	0.171307	-0.762098	0.446001	0.999871
mesh	22.2017	0.194087	0.24042	0.807282	0.419504	0.999871
stops	22.5829	0.164478	0.260249	0.632002	0.527385	0.999871
Alp4	89.7711	-0.287706	0.283902	-1.0134	0.310869	0.999871
rin	3727.2	0.301066	0.243177	1.23805	0.215696	0.999871
Sap-r	7613.77	-0.232901	0.15766	-1.47724	0.139612	0.999871
cindr	3241.65	-0.160576	0.183489	-0.875125	0.381506	0.999871
wts	408.763	-0.0366844	0.224753	-0.163221	0.870344	0.999871
zfh1	280.433	0.245969	0.241483	1.01858	0.308403	0.999871
Droj2	9985.51	-0.00482561	0.157969	-0.0305477	0.97563	0.999871
mRpS21	189.98	-0.0803527	0.250117	-0.321261	0.748013	0.999871
CG8870	10.6928	-0.232519	0.230578	-1.00842	0.313255	0.999871
CG9813	6911.34	-0.149065	0.192523	-0.774267	0.438773	0.999871
CG31019	11.3023	0.431203	0.234331	1.84014	0.0657477	0.999871
CG2246	1718.07	-0.135131	0.166841	-0.809937	0.417976	0.999871
Dic1	1722.46	0.0250801	0.186956	0.13415	0.893284	0.999871
TBC1D5	311.694	-0.376346	0.232349	-1.61975	0.105286	0.999871
Ravus	326.089	-0.335644	0.224681	-1.49387	0.13521	0.999871
PK2-R1	349.213	-0.0252867	0.241802	-0.104576	0.916712	0.999871
CG8476	18.1637	0.0330284	0.241892	0.136542	0.891393	0.999871
tmod	4796.47	0.142219	0.179754	0.791183	0.428837	0.999871
CG31371	34.0007	0.295661	0.25254	1.17075	0.2417	0.999871
PK2-R2	89.9097	0.330649	0.28354	1.16614	0.243556	0.999871
PH4alphaNE1	32.0491	0.0174986	0.27381	0.0639077	0.949044	0.999871
sim	31.756	0.090676	0.271895	0.333497	0.738759	0.999871
CG32473	446.771	0.400933	0.249192	1.60893	0.107631	0.999871
CG46280	1898.76	0.041089	0.167857	0.244787	0.806622	0.999871
jdp	13273.7	0.176166	0.211563	0.832688	0.405021	0.999871
PH4alphaEFB	1166.79	-0.101765	0.18091	-0.56252	0.573762	0.999871
CtBP	4043.94	0.248306	0.217239	1.14301	0.253035	0.999871
CDase	128.574	0.084318	0.287467	0.293313	0.769283	0.999871
CG7518	726.894	0.134056	0.195991	0.683991	0.493981	0.999871
aralar1	592.278	0.240018	0.213461	1.12441	0.260839	0.999871
CG7381	486.037	0.0313645	0.235568	0.133144	0.894079	0.999871
Fer2LCH	6592.85	-0.0847278	0.164621	-0.514685	0.606773	0.999871
Fer1HCH	15540.9	-0.261514	0.164849	-1.58638	0.112652	0.999871
grsm	342.717	0.211068	0.215166	0.980954	0.326615	0.999871
beat-Vb	1146.1	0.00921309	0.177229	0.0519841	0.958541	0.999871
Men	6530.03	0.0384533	0.157477	0.244184	0.807089	0.999871
CG31345	1402.38	-0.00450723	0.21119	-0.021342	0.982973	0.999871
Past1	1479.31	-0.0697204	0.210899	-0.330586	0.740957	0.999871
CG31347	50.776	0.0388965	0.287556	0.135266	0.892402	0.999871
Snx3	2901.15	-0.0952721	0.168553	-0.565236	0.571914	0.999871
Vha55	26836.8	0.0240363	0.165985	0.14481	0.884861	0.999871
CG31028	4.85274	-0.0637487	0.157498	-0.40476	0.685654	0.999871
CG31030	13645.1	-0.117341	0.168325	-0.697112	0.485733	0.999871
Hsp70Ba	2310.68	0.01788	0.237542	0.0752707	0.939999	0.999871
CG31029	44.3818	-0.546775	0.286821	-1.90633	0.0566074	0.999871
Desat1	8067.55	0.0688515	0.160189	0.429814	0.667331	0.999871
spn-A	91.2401	0.236013	0.281422	0.838643	0.40167	0.999871
CG7943	1717.09	0.0198627	0.172698	0.115014	0.908434	0.999871
RpL32	1108.91	-0.0943812	0.224044	-0.421262	0.673564	0.999871
MBD-R2	628.164	0.0141604	0.226959	0.062392	0.950251	0.999871
Axn	400.674	0.430154	0.253857	1.69447	0.0901756	0.999871
CG10038	244.382	-0.301863	0.263379	-1.14611	0.251748	0.999871
svp	133.956	-0.216253	0.266141	-0.81255	0.416476	0.999871
Tace	3236.78	-0.122059	0.184775	-0.66058	0.508882	0.999871
Acph-1	572.271	0.14382	0.211176	0.681042	0.495845	0.999871
dpr15	1301.5	0.275063	0.206074	1.33478	0.181949	0.999871
alpha-Man-Ic	8.48398	0.147561	0.185971	0.793462	0.427509	0.999871
dpr17	1348.33	0.116159	0.187329	0.620079	0.535206	0.999871
CG31036	10.8052	0.296162	0.221602	1.33646	0.1814	0.999871
ATP8B	1112.68	0.223641	0.202493	1.10444	0.269402	0.999871
KLHL18	2406.89	-0.175806	0.168052	-1.04614	0.295494	0.999871
Zip99C	521.147	-0.00316757	0.226635	-0.0139765	0.988849	0.999871
CG12213	3042.04	0.112719	0.174634	0.645457	0.518631	0.999871
Cad87A	919.26	-0.119039	0.202525	-0.587772	0.556685	0.999871
Cad99C	6.36217	-0.139301	0.17895	-0.778432	0.436314	0.999871
glo	3365.83	0.0164444	0.209242	0.07859	0.937359	0.999871
Atg16	318.801	0.104789	0.24008	0.436476	0.662492	0.999871
ca	332.969	0.389583	0.233755	1.66663	0.0955879	0.999871
Sbf	581.122	0.022925	0.20457	0.112065	0.910772	0.999871
CG7834	468.189	0.0216738	0.216895	0.0999276	0.920402	0.999871
ATPsyngamma	13642.6	-0.0305755	0.164745	-0.185592	0.852765	0.999871
Wdr24	288.304	-0.078963	0.256882	-0.30739	0.758546	0.999871
Lk6	8871.71	0.152227	0.189693	0.802488	0.422271	0.999871
Gnpnat	625.851	-0.0256959	0.207453	-0.123864	0.901423	0.999871
CG6923	388.797	0.311314	0.225002	1.3836	0.16648	0.999871
Taf12	2488.66	-0.198483	0.176741	-1.12302	0.261431	0.999871
alph	1246.87	0.424247	0.212752	1.99409	0.0461424	0.999871
CG18476	316.813	-0.391597	0.232077	-1.68736	0.0915351	0.999871
CG31041	6.89076	-0.164985	0.197535	-0.835218	0.403595	0.999871
CG6813	198.57	-0.0149397	0.248863	-0.0600317	0.95213	0.999871
CG2010	10.3611	0.130745	0.22582	0.578979	0.562603	0.999871
CG2310	41.14	0.166629	0.287326	0.57993	0.561962	0.999871
CG6808	73.8444	-0.0559029	0.28601	-0.195458	0.845034	0.999871
rdog	136.498	0.290382	0.279117	1.04036	0.298173	0.999871
Jupiter	12054.5	-0.10891	0.159159	-0.684282	0.493797	0.999871
CG14516	48.8451	-0.493751	0.286749	-1.72189	0.0850888	0.999871
Cnx99A	7172.01	-0.0808907	0.172495	-0.468945	0.639109	0.999871
Vha100-1	13485.5	0.0274086	0.179769	0.152466	0.878819	0.999871
SP1029	218.685	-0.346317	0.260461	-1.32963	0.183639	0.999871
dpr5	456.024	-0.0498476	0.204102	-0.244229	0.807054	0.999871
CG17230	908.733	0.0662305	0.193078	0.343026	0.731579	0.999871
Usp1	755.424	-0.0809813	0.21825	-0.371048	0.710602	0.999871
CG6791	764.924	-0.0427568	0.2089	-0.204676	0.837825	0.999871
wkd	1836.67	-0.190191	0.174213	-1.09171	0.274959	0.999871
eEF1gamma	1349.68	0.0517054	0.175765	0.294173	0.768626	0.999871
Ctl2	683.044	-0.10384	0.21474	-0.483561	0.628698	0.999871
CG5270	195.588	0.0442967	0.265968	0.166549	0.867725	0.999871
Pdhb	4720.76	0.0650061	0.157472	0.412812	0.679745	0.999871
CG17734	4617.55	-0.0507949	0.164666	-0.308473	0.757722	0.999871
CG31441	140.65	-0.360495	0.271504	-1.32777	0.184254	0.999871
spg	462.444	0.326983	0.240243	1.36105	0.173497	0.999871
RpL3	4170.15	-0.0608125	0.171244	-0.355122	0.722498	0.999871
snu	10.2266	0.101099	0.211903	0.477101	0.63329	0.999871
RpS25	9121.4	-0.235528	0.202656	-1.1622	0.245154	0.999871
cu	1064.09	-0.166571	0.186863	-0.891406	0.372712	0.999871
Hrb98DE	5244.85	0.231039	0.1999	1.15577	0.247773	0.999871
Adk3	66.6982	-0.0519603	0.284253	-0.182796	0.854958	0.999871
Tpc1	278.798	-0.0639623	0.262452	-0.243711	0.807455	0.999871
CG31051	899.001	-0.0857877	0.204187	-0.420143	0.674381	0.999871
Moca-cyp	2793.82	0.232144	0.207712	1.11762	0.263728	0.999871
larp	408.983	0.155561	0.209179	0.743672	0.457075	0.999871
Rbp1	3852.43	0.0323852	0.221635	0.146119	0.883827	0.999871
BOD1	833.948	-0.0117937	0.192074	-0.0614017	0.951039	0.999871
NSD	207.583	0.0669251	0.261743	0.255691	0.79819	0.999871
mino	193	-0.105541	0.264096	-0.39963	0.689429	0.999871
MED7	460.315	-0.120984	0.210472	-0.574821	0.565412	0.999871
CG31053	6.14086	0.0686186	0.169638	0.404499	0.685845	0.999871
CG31278	207.113	-0.209644	0.254893	-0.822478	0.410805	0.999871
CG31467	53.2163	-0.0600076	0.284458	-0.210954	0.832923	0.999871
pug	28.5122	0.238075	0.261122	0.911739	0.361906	0.999871
btz	694.132	0.212975	0.211604	1.00648	0.314185	0.999871
CG31055	27.0713	-0.149634	0.224311	-0.667086	0.504717	0.999871
Mtl	697.475	-0.0206942	0.248439	-0.083297	0.933615	0.999871
wdb	7221.47	0.274375	0.287561	0.954148	0.340009	0.999871
CG12592	19.7485	-0.154921	0.263039	-0.588967	0.555884	0.999871
sle	302.614	0.0266073	0.237486	0.112037	0.910794	0.999871
Timp	210.073	0.12937	0.248827	0.519921	0.603119	0.999871
CG5938	3185.35	-0.17101	0.174288	-0.981189	0.326499	0.999871
tws	2647.64	0.141627	0.198437	0.713715	0.475404	0.999871
l(3)mbt	422.236	0.0947488	0.247154	0.38336	0.701453	0.999871
TfIIA-L	792.279	0.115601	0.19829	0.582989	0.559901	0.999871
CG18766	2066.76	0.0415587	0.167219	0.248528	0.803726	0.999871
[truncated: 15,138 more rows]

## Sheet: femalefruplus vs femalefruminus
GeneID	Base mean	log2(FC)	StdErr	Wald-Stats	P-value	P-adj
Trissin	802.777	2.99604	0.257637	11.6289	2.93739e-31	2.65276e-27
JhI-21	1279.84	2.07466	0.19114	10.8542	1.90541e-27	8.60387e-24
SerT	1221.61	2.22982	0.219605	10.1537	3.18904e-24	9.60008e-21
Trh	2756.41	2.21625	0.225514	9.82753	8.56971e-23	1.93483e-19
fru	6537.94	2.27302	0.236442	9.61343	7.01741e-22	1.26748e-18
Vmat	30370	2.14274	0.225082	9.51982	1.7348e-21	2.61116e-18
Proc	5165.68	1.55387	0.166772	9.31737	1.19262e-20	1.53865e-17
ple	5187.09	1.84896	0.201391	9.18095	4.27292e-20	4.8236e-17
lncRNA:CR44832	12462.4	1.83333	0.225115	8.14396	3.82561e-16	3.83879e-13
CG4000	58.6748	-2.29707	0.285164	-8.05526	7.93108e-16	7.16256e-13
DAT	3572.86	1.6425	0.204304	8.03951	9.01978e-16	7.40524e-13
GstD11	161.492	-2.15758	0.269924	-7.99329	1.31386e-15	9.88791e-13
CG14331	379.812	1.8378	0.246816	7.44604	9.61851e-14	6.68191e-11
Ugt35B1	843.393	-1.83488	0.248858	-7.37319	1.66587e-13	1.07461e-10
mbl	13601.1	1.52323	0.208089	7.32008	2.47815e-13	1.48822e-10
Cpr49Ae	338.75	1.75511	0.240039	7.31176	2.63664e-13	1.48822e-10
CG31345	1402.38	1.47399	0.210453	7.00389	2.48947e-12	1.32249e-09
CG31663	318.753	-1.74062	0.254722	-6.83341	8.29186e-12	4.16021e-09
CG34402	621.499	-1.55087	0.228284	-6.79359	1.09375e-11	5.19879e-09
Tdc2	515.568	1.87867	0.27796	6.75876	1.39174e-11	6.28439e-09
NPF	563.315	1.8401	0.273433	6.72961	1.70123e-11	7.3161e-09
nrv2	6702.22	-1.30846	0.195985	-6.67632	2.4501e-11	1.00577e-08
Tbh	1487.12	1.47512	0.222958	6.61614	3.68708e-11	1.44774e-08
CG7084	630.921	-1.67047	0.254477	-6.56433	5.22675e-11	1.96678e-08
List	264.027	-1.75469	0.268502	-6.5351	6.35682e-11	2.29634e-08
Tk	2827.17	-1.28083	0.19817	-6.46331	1.02437e-10	3.55811e-08
CG14075	103.544	1.75521	0.277952	6.31479	2.70533e-10	9.04882e-08
CG10514	407.992	-1.55658	0.24958	-6.23681	4.46572e-10	1.44035e-07
Msr-110	1681.54	-1.4423	0.234271	-6.15656	7.43429e-10	2.31514e-07
CG14945	669.812	-1.49156	0.256463	-5.81586	6.03223e-09	1.70241e-06
Ms	4466.14	1.34799	0.23158	5.82085	5.85504e-09	1.70241e-06
trh	166.576	1.52181	0.261583	5.81771	5.96582e-09	1.70241e-06
Gyc32E	145.574	1.59604	0.274969	5.80443	6.45865e-09	1.71553e-06
Capa	1773	1.39308	0.239896	5.80702	6.35961e-09	1.71553e-06
CG11407	449.052	-1.55294	0.268772	-5.7779	7.56374e-09	1.95166e-06
CG14340	95.6974	-1.61452	0.281991	-5.72542	1.03176e-08	2.58828e-06
aay	444.518	-1.40657	0.25566	-5.50174	3.7606e-08	9.1789e-06
asRNA:CR44165	35.1347	1.53652	0.280925	5.46948	4.5136e-08	1.07269e-05
CrebA	324.341	1.24778	0.22886	5.45217	4.97597e-08	1.13268e-05
Cpr100A	19.2211	-1.37627	0.252493	-5.45071	5.01683e-08	1.13268e-05
Nepl5	435.519	-1.43664	0.264176	-5.4382	5.38208e-08	1.1855e-05
CG13631	286.073	-1.44606	0.266612	-5.42385	5.83298e-08	1.25423e-05
sosie	361.5	-1.28212	0.238504	-5.37566	7.63011e-08	1.6025e-05
CG9686	575.368	-1.483	0.27714	-5.35108	8.74306e-08	1.79451e-05
CG10527	1095.95	1.19624	0.224548	5.32732	9.96721e-08	2.00031e-05
lncRNA:CR43716	51.7085	1.52098	0.287185	5.29616	1.18263e-07	2.32182e-05
CG7888	472.181	-1.42201	0.272352	-5.22123	1.77737e-07	3.3893e-05
Lsd-2	154.71	-1.46295	0.280327	-5.21874	1.80142e-07	3.3893e-05
Ugt35E2	70.8168	-1.4974	0.287163	-5.21447	1.84343e-07	3.39756e-05
a	296.945	-1.26674	0.243801	-5.19578	2.03863e-07	3.68217e-05
CG11294	217.733	-1.47969	0.286356	-5.16731	2.37481e-07	4.20528e-05
CG42235	199.737	-1.43952	0.280962	-5.12353	2.99861e-07	5.13379e-05
CG9649	116.907	-1.45314	0.283669	-5.12264	3.01285e-07	5.13379e-05
CG32521	2621.84	-1.077	0.211195	-5.09956	3.40441e-07	5.52044e-05
CAH2	91.5391	-1.4659	0.287515	-5.09852	3.42315e-07	5.52044e-05
GstE2	387.336	-1.35752	0.265913	-5.10511	3.30597e-07	5.52044e-05
dtn	1358.96	0.875747	0.172593	5.07405	3.89427e-07	6.17003e-05
kdn	681.062	0.962345	0.191309	5.03031	4.89695e-07	7.62489e-05
lbl	40.3239	1.40376	0.279291	5.02615	5.00437e-07	7.66008e-05
DIP-zeta	437.976	1.1667	0.233033	5.00659	5.54024e-07	8.33898e-05
CG34219	234.063	-1.24506	0.248889	-5.00248	5.65963e-07	8.37904e-05
bnb	391.861	-1.33626	0.268922	-4.96896	6.73113e-07	9.80466e-05
CG31904	55.6916	-1.35186	0.272527	-4.96047	7.03225e-07	0.000100807
CG1648	2240.15	0.81612	0.164846	4.95079	7.39115e-07	0.000104296
ort	87.9217	-1.41192	0.287357	-4.91348	8.94759e-07	0.000124316
CG4409	375.118	-1.34398	0.274027	-4.90456	9.36391e-07	0.00012813
CG5895	247.466	-1.35127	0.278615	-4.84995	1.23491e-06	0.000166455
Rh50	363.27	-1.29856	0.268556	-4.83534	1.32919e-06	0.000176528
Spn43Ab	329.612	-1.30928	0.271627	-4.82016	1.43443e-06	0.000187744
zyd	471.301	-1.2889	0.267833	-4.81232	1.49187e-06	0.000192472
Nplp3	332.537	-1.24037	0.258106	-4.80564	1.5426e-06	0.000196214
CG8401	704.018	1.24324	0.260035	4.78108	1.74359e-06	0.000218699
Kr	298.62	1.13962	0.239749	4.75338	2.00043e-06	0.000247478
Myo81F	2089.04	1.11477	0.234819	4.74737	2.06081e-06	0.000251503
prt	465.688	-1.07852	0.228233	-4.72549	2.29557e-06	0.000276417
vir-1	661.08	-1.11482	0.236164	-4.72052	2.35244e-06	0.000279538
z	1057.72	-0.83874	0.177842	-4.71621	2.4028e-06	0.000281814
Gasp	17.1233	-1.09855	0.233209	-4.71058	2.47019e-06	0.000286003
CG31706	268.857	-1.31999	0.283598	-4.65443	3.2488e-06	0.000371392
GstE1	81.954	-1.33081	0.287397	-4.63056	3.64676e-06	0.000411674
Ugt301D1	41.2308	-1.27129	0.275332	-4.6173	3.88768e-06	0.000433452
CAH1	111.928	-1.29632	0.285028	-4.54803	5.41494e-06	0.00059637
CG14687	483.929	-1.23768	0.272603	-4.54025	5.6188e-06	0.000611366
Cpr97Eb	15.4133	-1.05514	0.234862	-4.49257	7.03683e-06	0.000756543
Ugt302K1	22.7629	-1.18292	0.264204	-4.47732	7.55864e-06	0.000803084
Dhpr	1609.11	0.778828	0.174858	4.45405	8.4264e-06	0.000878223
Sytalpha	3816.67	-0.737586	0.165631	-4.45319	8.46035e-06	0.000878223
CG10513	435.404	-1.20723	0.271322	-4.44943	8.60986e-06	0.000883587
CG17716	1729.12	0.818895	0.184656	4.4347	9.22012e-06	0.000935583
CG1910	1060.91	-0.931419	0.210441	-4.42603	9.59816e-06	0.000952538
ey	669.974	-0.893185	0.201741	-4.42738	9.5384e-06	0.000952538
CG31808	11104.5	0.824344	0.186352	4.42359	9.70729e-06	0.000952897
CG1552	716.084	-1.19198	0.269813	-4.4178	9.97108e-06	0.000968267
CG14141	407.578	-1.18935	0.269629	-4.41105	1.02872e-05	0.000988333
CG12699	85.6557	1.23812	0.283814	4.36245	1.28615e-05	0.00122265
AnxB9	852.516	1.02509	0.23546	4.35359	1.33927e-05	0.00125989
CG8736	26.9761	-1.0392	0.239442	-4.34009	1.42425e-05	0.00132602
wdn	371.838	-1.00844	0.23306	-4.32695	1.5119e-05	0.00139326
CG10433	511.683	-1.07219	0.248343	-4.31739	1.57885e-05	0.00144026
CG6330	3143.35	0.70034	0.163702	4.27813	1.88469e-05	0.00170207
Tsf1	1607.5	-1.11369	0.262001	-4.25069	2.13109e-05	0.00190553
Oatp58Dc	113.119	-1.21965	0.287518	-4.24198	2.21558e-05	0.00194261
futsch	13484.9	0.804208	0.189513	4.24355	2.20013e-05	0.00194261
NLaz	444.827	-0.956275	0.22557	-4.23937	2.2415e-05	0.00194644
zfh1	280.433	1.0135	0.240818	4.20858	2.56977e-05	0.00221025
Cyp28d1	345.959	-1.18055	0.280852	-4.20347	2.62853e-05	0.00223946
lov	633.93	0.835493	0.199474	4.18849	2.80821e-05	0.00237018
orb	328.968	0.988988	0.23748	4.16451	3.1202e-05	0.00260912
CG1545	396.023	-1.14377	0.275956	-4.14475	3.40189e-05	0.00281857
SMC1	801.468	-0.763209	0.184579	-4.13486	3.55164e-05	0.00291317
nord	799.293	0.86579	0.209587	4.13094	3.61283e-05	0.00291317
CG8248	2264.57	-0.715901	0.173265	-4.13184	3.59874e-05	0.00291317
AstCC	121.695	-0.877326	0.212533	-4.12796	3.65995e-05	0.00292505
TwdlG	1041.62	0.917773	0.222625	4.12251	3.74774e-05	0.00296893
Sytbeta	539.485	0.867951	0.212229	4.08969	4.31958e-05	0.00330594
CARPA	1417.77	0.787198	0.19243	4.09084	4.29823e-05	0.00330594
rush	528.209	-0.854679	0.208812	-4.09307	4.25707e-05	0.00330594
zfh2	1349.51	0.789183	0.192852	4.09217	4.27357e-05	0.00330594
CG9572	31.7137	1.11586	0.273656	4.0776	4.55023e-05	0.0034532
mfas	514.965	-1.09666	0.27021	-4.05855	4.93775e-05	0.00371607
Pu	740.207	0.763222	0.188448	4.05004	5.12088e-05	0.00382204
bab1	329.214	-0.934775	0.231081	-4.04523	5.22709e-05	0.00386934
Yp2	32.8805	-1.10149	0.273002	-4.03474	5.46621e-05	0.00401344
Cyp9f2	221.583	-1.10916	0.275289	-4.02908	5.59947e-05	0.00407813
Orct	142.949	-1.15463	0.28745	-4.0168	5.8993e-05	0.00426213
Nmdar2	1685.54	0.845982	0.211225	4.00512	6.19849e-05	0.00444274
CG15082	331.268	1.04602	0.261875	3.99436	6.48684e-05	0.00461281
ced-6	151.639	-1.05197	0.264	-3.98474	6.75548e-05	0.00476631
CG11378	33.959	-1.13104	0.284113	-3.98095	6.86406e-05	0.00479665
MtnA	240.934	-1.03736	0.260674	-3.97955	6.90471e-05	0.00479665
CG14274	821.613	0.803926	0.202393	3.97211	7.12401e-05	0.00491122
CG4577	11249.9	0.818435	0.206158	3.96995	7.18876e-05	0.00491831
CDase	128.574	-1.13881	0.287537	-3.96056	7.47732e-05	0.00507727
CG31974	92.2621	-1.13419	0.286928	-3.95287	7.7218e-05	0.00520415
Eip63F-1	1901.11	0.820991	0.20781	3.95068	7.79279e-05	0.00521309
PH4alphaNE1	32.0491	-1.06571	0.270983	-3.93275	8.39784e-05	0.00547344
sbm	496.809	0.842904	0.214465	3.93027	8.48501e-05	0.00547344
TrpA1	210.746	1.07846	0.274161	3.93366	8.36637e-05	0.00547344
CG12502	1579.58	-0.811413	0.206383	-3.93159	8.43853e-05	0.00547344
CG6287	135.422	-1.081	0.274629	-3.93622	8.27745e-05	0.00547344
asRNA:CR43259	55.3478	-1.12759	0.287159	-3.9267	8.61183e-05	0.00551584
dgt6	120.684	-1.03886	0.264979	-3.92051	8.83601e-05	0.00561958
CG13332	81.8471	1.10637	0.282421	3.91744	8.94952e-05	0.00565197
CG30197	289.121	-1.08894	0.279716	-3.89303	9.90004e-05	0.00620884
Irk2	591.605	-1.05417	0.270939	-3.89079	9.99172e-05	0.00622312
Picot	387.634	-1.04322	0.268799	-3.88103	0.000104014	0.00643391
Optix	1034.98	-0.70129	0.18091	-3.87647	0.000105983	0.00651111
Acbp2	59.8348	-1.11167	0.287107	-3.87196	0.000107964	0.00653869
CG7130	203.47	0.969923	0.250412	3.87332	0.000107365	0.00653869
CG14688	237.138	-1.08404	0.280077	-3.87052	0.000108604	0.00653869
CG15459	17.613	-0.939154	0.242909	-3.86629	0.000110506	0.00660912
Gr77a	34.3972	-1.0737	0.277963	-3.86273	0.000112126	0.00664051
dwg	341.186	-0.880297	0.227943	-3.86192	0.000112501	0.00664051
lncRNA:CR44598	71.3866	1.09784	0.285689	3.84278	0.00012165	0.00708791
Frq2	292.782	0.870462	0.226495	3.84318	0.000121451	0.00708791
Tace	3236.78	-0.710627	0.185123	-3.83868	0.000123695	0.00716085
CG13907	803.77	0.740038	0.192993	3.83453	0.000125807	0.00723671
CG9691	64.2245	-1.07963	0.282484	-3.82191	0.000132423	0.00756909
Dlip3	1407.3	-0.663565	0.174112	-3.81113	0.000138331	0.0078079
slbo	12.9721	0.839776	0.22031	3.81179	0.000137967	0.0078079
Csas	149.336	-1.06921	0.281141	-3.8031	0.000142898	0.00801558
Sox102F	632.929	-0.784375	0.2064	-3.80027	0.000144539	0.00805758
CG3556	7215.37	0.734101	0.194401	3.77623	0.00015922	0.00882158
Frq1	5457.18	0.924542	0.24541	3.76734	0.000164996	0.00908587
salr	648.541	0.742676	0.197285	3.76448	0.000166896	0.00913479
cry	271.333	0.87353	0.232334	3.7598	0.000170048	0.00925121
CG6040	170.498	-1.04019	0.276896	-3.75662	0.000172225	0.00931356
CG11504	926.657	-0.790986	0.210915	-3.75025	0.000176655	0.00944224
CG6329	22059.1	0.869719	0.231913	3.7502	0.000176696	0.00944224
fd102C	821.955	-0.794899	0.212758	-3.73617	0.000186848	0.00992601
CG5254	196.542	-0.997606	0.267458	-3.72995	0.000191515	0.0101144
Tom7	2355.52	0.700895	0.18826	3.72301	0.000196861	0.0103364
CG15209	231.178	-1.06458	0.286229	-3.71934	0.000199743	0.010427
wtrw	159.284	-1.04681	0.282335	-3.70767	0.000209172	0.0108565
CG3376	69.34	-0.996071	0.269426	-3.69701	0.000218153	0.0111855
Neb-cGP	4556.41	0.659504	0.178449	3.69576	0.000219227	0.0111855
H15	49.8889	1.0622	0.287256	3.69773	0.000217538	0.0111855
CG13056	60.6261	1.03755	0.28141	3.68696	0.000226951	0.0114532
Obp44a	311.01	-1.0397	0.281999	-3.68689	0.00022701	0.0114532
CG12512	41.8558	-0.994813	0.269951	-3.68517	0.000228553	0.011467
teq	174.006	-1.05035	0.285498	-3.67902	0.000234135	0.0116538
CG11696	418.749	-0.78586	0.213652	-3.67823	0.000234857	0.0116538
Ork1	25.5333	-0.945977	0.257442	-3.67453	0.000238292	0.0117596
sesB	69013.7	0.574412	0.156742	3.66469	0.000247634	0.0121542
CG12239	49370.3	1.0508	0.287391	3.65632	0.000255859	0.0124901
Ldsdh1	78.4884	-1.0441	0.286509	-3.64421	0.000268211	0.0130226
MFS9	22.8491	-0.971619	0.266735	-3.64263	0.000269862	0.0130327
Vajk2	11.1875	-0.70012	0.193423	-3.61963	0.000295019	0.0141719
Adgf-D	483.403	-0.987487	0.272975	-3.6175	0.000297465	0.0142138
CG9098	1587.83	-0.773668	0.214053	-3.61437	0.000301083	0.0143109
CG30158	1830.76	-0.723326	0.200281	-3.61155	0.000304373	0.0143177
Vajk3	23.662	-0.795853	0.220447	-3.61018	0.000305981	0.0143177
Cyt-c-p	13515.7	0.574083	0.159009	3.61039	0.000305739	0.0143177
COX7C	3908.79	0.665732	0.184736	3.6037	0.000313714	0.0144548
CG6220	214.077	0.908086	0.251965	3.60402	0.000313338	0.0144548
FASN1	1643.34	0.682462	0.189248	3.60618	0.000310741	0.0144548
CG33958	137.473	0.991972	0.27541	3.6018	0.000316019	0.0144871
Esyt2	509.135	-0.78342	0.217611	-3.6001	0.000318096	0.0145087
Hr96	588.561	-0.727024	0.202139	-3.59665	0.000322347	0.0146287
CG3961	1154.85	0.728299	0.202833	3.59064	0.000329865	0.0146749
Cyp4s3	21.284	-0.885625	0.246589	-3.5915	0.000328782	0.0146749
ea	112.155	1.03135	0.286958	3.59408	0.000325534	0.0146749
Cbp53E	40354.9	0.595275	0.165703	3.59242	0.000327621	0.0146749
pad	193.266	-0.919043	0.256516	-3.58279	0.000339943	0.0150492
betaTub56D	19169	0.603578	0.168833	3.57501	0.000350218	0.0154284
Got1	1384.3	-0.715554	0.200461	-3.56954	0.000357611	0.0156776
eEF1alpha1	3086.06	0.64889	0.181975	3.56581	0.000362729	0.0158252
lncRNA:CR31781	133.929	1.02368	0.287493	3.5607	0.000369864	0.015982
CG2016	945.754	-0.828722	0.232726	-3.56094	0.00036953	0.015982
Cyp12a4	37.3944	-0.977238	0.27455	-3.55941	0.000371685	0.0159842
CngA	88.3592	1.00271	0.282368	3.55106	0.000383676	0.0164217
CG5180	512.459	-0.713357	0.201279	-3.54412	0.000393933	0.0167812
CAH7	799.267	-0.889227	0.251582	-3.53454	0.00040849	0.0173196
CG9368	3823.53	-0.608333	0.172304	-3.53059	0.000414641	0.0174982
Idh3a	6385.36	0.554476	0.157579	3.51872	0.00043363	0.0182145
ine	107.686	-1.00996	0.287475	-3.51321	0.000442732	0.0183409
CG16985	72.0913	0.997726	0.283963	3.51358	0.000442114	0.0183409
Jheh1	31.6888	-0.923146	0.262658	-3.51463	0.000440362	0.0183409
CG32706	432.895	0.803756	0.228865	3.51193	0.000444867	0.0183452
jdp	13273.7	-0.742728	0.211644	-3.50932	0.000449254	0.0183584
CG6999	530.302	0.794307	0.226326	3.50957	0.000448834	0.0183584
Liprin-alpha	532.614	0.725514	0.206971	3.50539	0.000455943	0.0185478
CG11906	245.785	-0.856223	0.244543	-3.50132	0.000462966	0.0187491
ClC-a	55.7324	-1.00324	0.287502	-3.48949	0.00048394	0.019511
Oaz	210.595	1.00091	0.287199	3.48508	0.000491991	0.0197474
firl	323.182	0.80339	0.230664	3.48295	0.000495918	0.019817
CG8726	4613.4	-0.593054	0.170336	-3.48166	0.000498308	0.0198248
CG4716	59.4434	-0.941818	0.271252	-3.47211	0.000516383	0.0204538
lncRNA:CR45223	591.728	0.763752	0.220819	3.45873	0.000542734	0.0214036
CG7024	102.331	0.990021	0.28638	3.45702	0.000546179	0.0214458
hoe1	456.837	-0.810602	0.234698	-3.45381	0.00055272	0.0216087
Dic1	1722.46	0.644468	0.186776	3.45049	0.000559577	0.0217825
CG2680	1148.06	0.617664	0.179115	3.44842	0.000563872	0.0218555
Cyp28a5	222.05	-0.98803	0.286661	-3.44669	0.000567504	0.0219023
stx	403.259	0.728373	0.211536	3.44326	0.000574742	0.0220872
CG9231	1309.7	0.628951	0.182864	3.43944	0.000582925	0.0223068
CG6800	118.139	0.926037	0.271073	3.41619	0.000635044	0.0241987
stai	9782.29	0.700328	0.205432	3.40906	0.000651883	0.024736
bru2	39.753	-0.933032	0.274192	-3.40284	0.000666894	0.0249905
Vha16-1	6593.76	0.565589	0.166208	3.40291	0.000666725	0.0249905
CG9377	50.8638	-0.948598	0.278661	-3.40412	0.000663766	0.0249905
Ugt50B3	135.711	0.973056	0.286451	3.39693	0.000681457	0.0253261
Grip128	224.106	-0.859892	0.253067	-3.39788	0.000679091	0.0253261
unc-104	16846.4	0.558272	0.1647	3.38964	0.000699853	0.0259032
Pka-C3	538.551	-0.736061	0.217387	-3.38595	0.000709335	0.026147
Adf1	2195.66	-0.548574	0.16212	-3.38375	0.000715033	0.0262499
CG7781	12451	0.592007	0.175257	3.37794	0.000730309	0.0267021
nrv1	103.481	0.950051	0.281453	3.37552	0.000736758	0.0268293
calypso	585.445	-0.764155	0.226969	-3.36678	0.000760521	0.0275834
CG3788	16.6113	0.841345	0.249993	3.36547	0.000764133	0.0276036
MED6	1156.98	-0.617106	0.183555	-3.36196	0.000773903	0.027625
cic	1841.33	0.636297	0.189252	3.36216	0.000773344	0.027625
FMRFa	1649.97	0.933322	0.277529	3.36297	0.000771081	0.027625
Ets21C	22.8217	0.902116	0.269051	3.35295	0.000799543	0.0284278
GstE12	133.359	-0.960229	0.28685	-3.34749	0.000815463	0.0287741
U2af38	996.763	-0.611933	0.182807	-3.34743	0.000815655	0.0287741
Mal-A5	114.826	-0.958592	0.286959	-3.34051	0.000836236	0.0291585
Krn	79.3322	-0.947103	0.283469	-3.34112	0.000834416	0.0291585
CG43222	1411.62	0.63384	0.189641	3.34232	0.000830802	0.0291585
CG34325	27.6968	0.893539	0.267618	3.33886	0.00084122	0.0292194
Timp	210.073	-0.838354	0.251482	-3.33365	0.000857146	0.0296093
Prp3	978.8	-0.609799	0.183013	-3.33199	0.000862281	0.0296093
Bap60	1406.98	-0.60013	0.180057	-3.333	0.000859146	0.0296093
cav	417.762	0.763501	0.229591	3.32548	0.00088267	0.0301947
CG15628	4393.34	0.654712	0.197277	3.31874	0.000904242	0.0308159
Atf3	593.713	0.738733	0.222725	3.31679	0.000910571	0.0309149
CG7607	531.835	-0.903718	0.272666	-3.31438	0.000918474	0.0310664
CG44247	4173.22	0.696778	0.21093	3.30336	0.000955325	0.0320726
Irk3	22.9348	-0.809342	0.244958	-3.30401	0.000953136	0.0320726
fne	13248	0.820682	0.248833	3.29812	0.000973354	0.0325569
mRpS9	830.254	0.690905	0.209556	3.297	0.000977236	0.0325661
Inx3	120.173	-0.947452	0.287542	-3.29501	0.000984192	0.0326774
CG10283	522.807	-0.710378	0.215805	-3.29175	0.000995655	0.0328166
CG13288	342.928	-0.703583	0.213737	-3.29182	0.000995431	0.0328166
CG31676	528.964	-0.793983	0.241336	-3.28995	0.00100204	0.0329069
Tsp	11.1254	-0.718529	0.21877	-3.28441	0.00102197	0.033378
ND-B14.7	2839.43	0.593685	0.180842	3.28289	0.00102747	0.033378
ric8a	812.155	-0.67516	0.205616	-3.28359	0.00102495	0.033378
SLC22A	129.012	-0.92887	0.28331	-3.27864	0.00104309	0.033764
CG5404	137.922	-0.911805	0.279006	-3.26805	0.00108292	0.0349279
Rbcn-3B	1855.32	0.615812	0.188495	3.267	0.00108696	0.0349334
trn	945.155	0.590354	0.180958	3.26238	0.00110481	0.0353812
CG6115	1888.2	0.561288	0.172168	3.26011	0.0011137	0.03554
CG33296	56.3837	-0.906769	0.278598	-3.25475	0.00113491	0.0358854
Ugt49B1	80.2724	-0.935076	0.287316	-3.25451	0.00113586	0.0358854
CG6357	369.848	-0.794392	0.2441	-3.25437	0.00113644	0.0358854
CG13001	444.693	-0.814938	0.250497	-3.25329	0.00114079	0.0358971
CG10958	214.881	-0.797858	0.245548	-3.24929	0.00115692	0.0362783
wrapper	42.647	-0.904911	0.278655	-3.24742	0.00116455	0.036391
roh	5659.42	0.557004	0.171938	3.23957	0.00119709	0.0372792
dpr15	1301.5	0.66624	0.206048	3.23342	0.00122316	0.03796
Gk1	1015.61	-0.626264	0.193826	-3.23106	0.00123333	0.0380143
fng	39.0202	-0.92049	0.284877	-3.23119	0.00123277	0.0380143
asRNA:CR43464	121.994	0.863974	0.267591	3.22871	0.00124351	0.0381218
svp	133.956	-0.864902	0.267987	-3.2274	0.00124922	0.0381218
klu	137.74	0.843619	0.261398	3.22734	0.00124948	0.0381218
Larp4B	1334	0.571119	0.177216	3.22273	0.00126977	0.0383642
sun	3386.68	0.541451	0.168015	3.22264	0.00127017	0.0383642
Nmt	527.88	0.770008	0.238936	3.22266	0.00127007	0.0383642
TpnC73F	16.4935	-0.78287	0.243217	-3.21882	0.00128721	0.0387492
COX4	15048.9	0.505618	0.157315	3.21405	0.00130876	0.039137
Mpcp2	18056.8	0.524573	0.163176	3.21478	0.00130546	0.039137
mnd	157.537	-0.88567	0.275749	-3.21187	0.00131876	0.0391767
beat-Va	852.444	0.640175	0.199275	3.21251	0.00131579	0.0391767
lncRNA:CR44753	118.922	-0.879512	0.274128	-3.2084	0.00133477	0.0393931
Sod3	322.135	-0.891729	0.277885	-3.20898	0.00133205	0.0393931
alpha-Est8	26.4696	-0.82025	0.256148	-3.20225	0.00136357	0.040112
CG17002	401.109	-0.688588	0.215639	-3.19325	0.00140683	0.0412502
Obp56h	80.1157	-0.914985	0.287152	-3.18642	0.00144048	0.0421001
ATP8B	1112.68	0.644635	0.202437	3.18437	0.0014507	0.0422623
COX7A	8567.39	0.567804	0.178392	3.18291	0.00145805	0.0422865
CG7509	90.0972	-0.895734	0.28147	-3.18234	0.0014609	0.0422865
CG8389	429.321	-0.720542	0.226542	-3.18061	0.00146968	0.0424046
CG6356	74.7171	-0.910877	0.287228	-3.17127	0.00151777	0.0436527
CG6723	240.69	-0.889826	0.280832	-3.16854	0.00153207	0.0439241
NetA	106.61	-0.882771	0.279036	-3.16364	0.00155809	0.0445288
path	1854.22	0.60873	0.192549	3.16143	0.00156996	0.0447266
serp	22.0111	-0.738419	0.234033	-3.15519	0.00160395	0.0455512
CG4829	321.102	-0.763597	0.242121	-3.15378	0.00161172	0.0455874
M1BP	993.57	-0.575797	0.182612	-3.15313	0.00161532	0.0455874
CCT6	1271.76	0.590686	0.188103	3.14023	0.00168813	0.0474938
CG9674	9181.35	0.529002	0.168538	3.13877	0.00169661	0.0475842
PPO1	110.312	0.689886	0.220343	3.13097	0.00174231	0.0487144
D2hgdh	145.571	-0.855936	0.273661	-3.12773	0.00176163	0.0490058
ninaB	206.291	-0.8823	0.282201	-3.1265	0.001769	0.0490058
Cpes	379.636	-0.703514	0.225013	-3.12655	0.00176872	0.0490058
CG11125	25.6373	0.845415	0.270697	3.12311	0.00178953	0.0494227
CG17777	50.9976	0.873978	0.280148	3.1197	0.00181036	0.0498455
Aduk	1279.2	-0.532001	0.170797	-3.11482	0.00184057	0.0503702
CG6845	313.181	0.81051	0.260182	3.11516	0.00183845	0.0503702
CG17118	14.9752	-0.67181	0.216368	-3.10494	0.00190319	0.0519265
eag	1227.31	0.670091	0.215925	3.10335	0.0019134	0.052048
Hmx	59.6217	-0.889917	0.287122	-3.09944	0.00193887	0.0524323
CG8369	1587.6	-0.889366	0.286948	-3.0994	0.00193914	0.0524323
Lgr3	74.1299	0.89003	0.287509	3.09566	0.00196374	0.0527456
IA-2	79291.4	0.655091	0.21172	3.09414	0.00197383	0.0527456
HemK1	2029.19	0.594094	0.191875	3.09626	0.0019598	0.0527456
CG42797	390.762	0.69683	0.225212	3.0941	0.00197409	0.0527456
pdm2	205.683	0.877896	0.283953	3.0917	0.00199015	0.052837
CG10562	41.8144	-0.86713	0.280616	-3.0901	0.00200091	0.052837
HPS1	2016.06	-0.512005	0.165691	-3.09012	0.00200073	0.052837
alphaTub84B	22480.9	0.530557	0.171629	3.0913	0.00199283	0.052837
Nmdar1	1370.84	0.555756	0.180003	3.08748	0.00201864	0.0530849
bab2	452.678	-0.706276	0.228792	-3.08697	0.00202206	0.0530849
AhcyL1	1056.76	0.582632	0.189136	3.0805	0.00206652	0.0539387
Sesn	323.031	-0.725607	0.235493	-3.08122	0.00206154	0.0539387
MtnE	19.0829	-0.721351	0.234413	-3.07727	0.00208907	0.05437
CG9650	578.484	0.766707	0.249763	3.06974	0.00214248	0.0551247
CG31122	1155.94	-0.655601	0.213427	-3.07178	0.00212789	0.0551247
Ufl1	1651.69	-0.543748	0.177089	-3.07048	0.00213717	0.0551247
Stacl	7986.79	0.569277	0.185377	3.07091	0.00213409	0.0551247
Jheh2	31.572	-0.816485	0.266244	-3.06668	0.00216452	0.0555335
Rbm13	279.795	0.691797	0.226216	3.05813	0.00222723	0.0568195
Or63a	384.552	-0.74844	0.244693	-3.0587	0.00222302	0.0568195
CG12795	304.368	-0.712603	0.233114	-3.05689	0.00223648	0.0568948
CG32100	607.658	-0.643002	0.210569	-3.05365	0.00226078	0.0573513
twin	2599.7	-0.582274	0.190804	-3.05169	0.00227553	0.057564
ATPsynE	5404.47	0.549646	0.180172	3.05067	0.0022833	0.0575991
lncRNA:CR44951	35.2854	0.85057	0.278988	3.04877	0.00229783	0.0578043
vap	2155.4	-0.555453	0.182666	-3.04081	0.00235946	0.0590256
bol	4196.48	0.736785	0.242238	3.04157	0.00235348	0.0590256
twz	901.061	-0.589348	0.19407	-3.03679	0.00239115	0.0596532
CG10376	588.992	-0.737183	0.243322	-3.02966	0.00244826	0.0609097
Fcp1	1443.61	-0.562921	0.185993	-3.02657	0.00247344	0.0613215
CG15201	140.261	-0.864111	0.285601	-3.02559	0.00248149	0.0613215
Hug	4083.58	0.606069	0.200344	3.02514	0.00248518	0.0613215
DIP-lambda	986.55	0.747841	0.247293	3.02411	0.00249366	0.0613631
nerfin-2	61.2141	-0.832824	0.275571	-3.02217	0.00250965	0.0615888
CG14989	59701.5	0.518759	0.171769	3.0201	0.00252693	0.061771
CG11085	19.3723	-0.725892	0.24039	-3.01964	0.00253076	0.061771
Nhe2	1165.11	0.720854	0.239346	3.01176	0.00259734	0.0632252
vg	212.777	0.759333	0.252548	3.00669	0.00264107	0.0641168
DIP-beta	2147.19	0.744528	0.247911	3.00321	0.00267152	0.0643373
nrv3	89770.2	0.746653	0.248571	3.00378	0.00266644	0.0643373
sced	1135.51	0.569491	0.18962	3.00332	0.00267048	0.0643373
roq	701.463	0.594889	0.198259	3.00056	0.00269488	0.0644231
axo	116.954	-0.857937	0.286057	-2.99918	0.00270704	0.0644231
mRpL37	904.554	0.574569	0.191501	3.00034	0.00269679	0.0644231
Poxn	93.0222	-0.838531	0.279625	-2.99877	0.00271075	0.0644231
Msp300	11738.4	0.701896	0.233919	3.00059	0.00269457	0.0644231
CG8036	334.744	0.687928	0.22956	2.99673	0.00272891	0.0646846
Mps1	111.876	-0.852894	0.2852	-2.99051	0.00278514	0.0657612
GstD9	91.594	-0.859782	0.287543	-2.9901	0.0027889	0.0657612
Chi	1062.26	-0.535925	0.179368	-2.98785	0.00280947	0.0660736
asRNA:CR33945	126.56	0.824951	0.276181	2.98699	0.0028174	0.0660881
DNaseII	71.042	-0.855764	0.28677	-2.98415	0.0028437	0.0663603
CG42633	54.1234	0.856164	0.286868	2.98452	0.00284024	0.0663603
CG43902	1194.63	0.61713	0.20698	2.98159	0.00286755	0.0667445
nolo	4168.31	0.507044	0.170498	2.97391	0.00294033	0.0679134
CG15080	24.0593	0.794371	0.267011	2.97505	0.00292941	0.0679134
twit	571.003	0.826639	0.277952	2.97403	0.00293913	0.0679134
CG17691	2591.13	0.48462	0.163157	2.97026	0.00297545	0.0685491
Pgant3	399.229	-0.649977	0.218958	-2.9685	0.00299254	0.0687675
CG6218	934.088	-0.6033	0.20354	-2.96403	0.00303639	0.069598
Sema1b	1317.04	-0.540291	0.182604	-2.95881	0.0030883	0.0706088
Rab27	1053.83	-0.600864	0.203863	-2.94739	0.0032047	0.0730304
Rpi	369.505	0.671658	0.227925	2.94684	0.00321039	0.0730304
CG3328	31.3104	-0.792123	0.269099	-2.94361	0.00324406	0.0734264
Sik3	873.951	0.582668	0.197913	2.94406	0.00323935	0.0734264
CG31687	243.758	0.716407	0.243908	2.9372	0.0033119	0.0747745
prominin-like	4052.32	-0.581969	0.198318	-2.93453	0.00334055	0.0752333
CHES-1-like	1257.91	0.578765	0.197306	2.93333	0.00335345	0.0753357
CG6034	13.9766	0.637838	0.21757	2.93164	0.0033718	0.0755601
CG14695	87.9641	0.820571	0.280345	2.927	0.00342248	0.076317
Cyp28c1	16.3871	-0.689892	0.235667	-2.92741	0.00341801	0.076317
CG7203	222.667	-0.556178	0.190093	-2.92583	0.00343542	0.076417
su(r)	45.9297	-0.82452	0.282182	-2.92194	0.00347857	0.0771867
nmo	7495.45	0.607238	0.208284	2.91544	0.00355192	0.0776536
CG3257	4802.29	-0.592281	0.203296	-2.91339	0.0035753	0.0776536
CG7191	1071.42	0.594151	0.203667	2.91726	0.0035312	0.0776536
Sec24CD	948.201	0.545677	0.186991	2.9182	0.00352058	0.0776536
XRCC1	274.781	-0.71931	0.246911	-2.91324	0.003577	0.0776536
CG2712	124.745	-0.776437	0.26616	-2.91718	0.00353213	0.0776536
cype	8858.13	0.482331	0.165554	2.91343	0.00357481	0.0776536
Coprox	243.895	0.745148	0.255758	2.91349	0.00357414	0.0776536
CG43108	68.8938	0.837362	0.287172	2.91589	0.00354677	0.0776536
Syt1	22407.7	0.654923	0.225239	2.90768	0.00364119	0.0788574
HmgD	1675.49	-0.490181	0.16865	-2.9065	0.00365502	0.0789676
stau	3811.27	0.471728	0.162402	2.90469	0.00367619	0.0792354
Meics	265.601	-0.699578	0.241086	-2.90178	0.00371049	0.0797843
rt	137.152	-0.825463	0.284611	-2.90032	0.00372779	0.079966
lncRNA:CR44566	107.042	0.815347	0.281376	2.89771	0.00375897	0.0800643
UQCR-6.4	2883.84	0.541001	0.186633	2.89874	0.00374663	0.0800643
nub	170.781	0.799827	0.276009	2.89783	0.00375751	0.0800643
htl	101.282	-0.815568	0.282212	-2.88991	0.00385346	0.0818838
CG9705	913.711	0.547092	0.189986	2.87964	0.00398132	0.0832635
CCAP	226.935	0.646696	0.224409	2.88177	0.00395443	0.0832635
euc	114.817	-0.79579	0.276013	-2.88316	0.00393711	0.0832635
CG9662	535.175	0.571843	0.198506	2.88074	0.00396744	0.0832635
ND-B14.5A	1673.1	0.53374	0.185237	2.8814	0.00395917	0.0832635
vkg	180.953	-0.812536	0.282004	-2.88129	0.00396053	0.0832635
VAChT	2452.49	0.522222	0.181358	2.87951	0.00398293	0.0832635
wdp	25.5404	-0.753199	0.261649	-2.87866	0.00399368	0.0832955
DIP-alpha	633.769	0.689992	0.239783	2.87757	0.00400746	0.0833904
clt	662.516	0.551108	0.191735	2.87433	0.0040489	0.0840588
CG15478	155.252	-0.771112	0.268938	-2.86724	0.00414063	0.0857661
Ttd14	3030.8	-0.487575	0.170096	-2.86647	0.00415082	0.0857804
stumps	95.6367	-0.818805	0.285787	-2.86508	0.00416899	0.0859593
CG9034	1743.91	0.571791	0.199809	2.86169	0.00421385	0.0866864
Galphai	154.131	-0.802978	0.280777	-2.85984	0.00423851	0.0869953
pins	832.363	-0.532438	0.186329	-2.85751	0.0042698	0.0874389
CG10863	461.144	-0.614011	0.21506	-2.85507	0.00430279	0.0879151
CG7028	1089.28	-0.581117	0.203644	-2.85359	0.00432287	0.088126
GLaz	48.7414	-0.813382	0.285392	-2.85006	0.00437117	0.0889099
Cyp6a17	43.5589	-0.749261	0.263111	-2.8477	0.00440369	0.0893701
Tailor	1258.58	-0.541983	0.190716	-2.84184	0.00448542	0.0905633
fry	570.724	0.584383	0.205675	2.8413	0.00449307	0.0905633
CG30285	55.5162	-0.816695	0.287458	-2.84109	0.00449594	0.0905633
Sema2b	1842.36	0.63067	0.222018	2.84062	0.00450259	0.0905633
CG14683	995.403	0.558921	0.197116	2.8355	0.00457544	0.0918241
Spf45	995.293	-0.537929	0.189843	-2.83355	0.00460342	0.0921807
GstD1	782.893	-0.748858	0.264431	-2.83196	0.0046263	0.0924338
lncRNA:CR34335	2119.05	-0.613915	0.216968	-2.82952	0.00466185	0.0929386
Alk	7766.18	0.58551	0.207039	2.82802	0.0046837	0.0930224
p38b	1212.87	-0.500723	0.177071	-2.82782	0.00468666	0.0930224
CG5026	738.842	-0.55129	0.19505	-2.82641	0.00470735	0.0932165
bdl	311.295	-0.791366	0.280056	-2.82575	0.00471708	0.0932165
CG7630	7383.22	0.489273	0.173666	2.81732	0.00484264	0.0954888
OdsH	17.1844	0.718878	0.255231	2.81658	0.00485382	0.0955008
asRNA:CR45621	27.3402	-0.778353	0.276578	-2.81423	0.00488942	0.0957728
GckIII	1472.23	-0.511457	0.181827	-2.81288	0.00491006	0.0957728
GstO3	72.0087	0.808102	0.287271	2.81303	0.00490773	0.0957728
nej	625.147	0.603347	0.214453	2.81343	0.00490168	0.0957728
CG11267	3746.36	0.488048	0.173629	2.81086	0.0049409	0.0957819
Myc	877.836	0.624193	0.222072	2.81077	0.00494235	0.0957819
CG43901	410.791	0.613439	0.218189	2.81151	0.004931	0.0957819
CG1265	1638.83	0.488822	0.174114	2.80749	0.00499298	0.0965559
CG34155	3307.04	0.537803	0.191646	2.80624	0.00501239	0.0967242
CG2199	437.739	-0.635061	0.226558	-2.80308	0.00506174	0.0974682
ATPsynG	6102	0.487461	0.174069	2.80039	0.00510415	0.0976602
Dok	112.656	0.791881	0.282645	2.80168	0.00508376	0.0976602
CG14441	645.212	0.603997	0.215673	2.80053	0.00510193	0.0976602
CG3542	776.052	-0.538955	0.192841	-2.79481	0.00519304	0.0989417
B-H1	38.8644	0.796381	0.284894	2.79536	0.00518415	0.0989417
Gpdh1	7664.52	0.435898	0.156074	2.79289	0.00522387	0.0993196
CG11247	3405.05	-0.470225	0.168511	-2.79047	0.00526322	0.0994396
CG12290	890.093	0.614312	0.220133	2.79064	0.00526047	0.0994396
whip	34.56	-0.760952	0.272614	-2.79132	0.00524942	0.0994396
CG31988	19.9899	0.713707	0.256606	2.78133	0.00541359	0.102067
mip120	502.254	-0.621255	0.223682	-2.7774	0.0054796	0.103096
aPKC	3154.28	0.567664	0.20484	2.77125	0.00558417	0.104845
CG15771	972.565	0.53269	0.192306	2.77002	0.00560526	0.105023
CG1468	25.267	-0.762519	0.275475	-2.76801	0.00563994	0.105454
Arl8	3005.35	0.472787	0.170887	2.76666	0.0056633	0.105672
ND-B12	1990.34	0.524518	0.189764	2.76405	0.00570881	0.106083
sNPF-R	443.598	0.580108	0.209869	2.76415	0.00570717	0.106083
Pura	68.0815	0.793853	0.287537	2.76087	0.00576475	0.106902
CG8547	90.9061	-0.791946	0.287317	-2.75635	0.0058451	0.107949
beat-Ib	656.209	0.560519	0.203331	2.75669	0.00583905	0.107949
kek2	1331.79	0.552281	0.200591	2.75326	0.00590041	0.108748
tou	780.033	0.554605	0.20174	2.74911	0.00597567	0.1095
cpx	58475.2	0.587944	0.213775	2.7503	0.0059541	0.1095
CG12560	26.0824	-0.725839	0.264037	-2.74901	0.00597757	0.1095
d4	2243.99	-0.498929	0.18154	-2.74831	0.00599026	0.10951
CG11752	1457.98	0.558917	0.20347	2.74692	0.00601578	0.109755
Xpac	573.209	-0.571798	0.208453	-2.74306	0.00608703	0.110831
CG2691	496.9	0.612277	0.223345	2.7414	0.00611784	0.110944
ppk29	153.303	0.724928	0.264399	2.74179	0.00611054	0.110944
Smg5	4653.46	-0.491869	0.179512	-2.74003	0.00614327	0.111182
CG30389	3024.29	-0.496418	0.181264	-2.73865	0.00616922	0.111206
CG8950	323.393	-0.607804	0.22191	-2.73897	0.00616328	0.111206
CG2747	1420.89	0.495284	0.180922	2.73755	0.00618982	0.111272
Edc3	1770.49	-0.584165	0.213472	-2.73649	0.00620984	0.111272
mRpS7	747.73	0.576535	0.210677	2.73659	0.00620805	0.111272
Smox	7723.64	-0.556016	0.203272	-2.73533	0.00623184	0.111445
Mes2	20.5447	-0.672597	0.246132	-2.73267	0.00628234	0.111687
CG12333	743.688	-0.547169	0.200147	-2.73384	0.00626003	0.111687
CG42795	4711.34	0.61135	0.22372	2.73266	0.00628247	0.111687
Scr	99.0538	0.767847	0.281706	2.72571	0.00641638	0.113843
CG12316	861.63	-0.49743	0.182565	-2.72467	0.00643665	0.113979
lncRNA:CR45471	50.0024	0.775147	0.28462	2.72345	0.00646042	0.114151
l(3)05822	905.257	-0.513787	0.188693	-2.72288	0.00647162	0.114151
PH4alphaEFB	1166.79	-0.494555	0.181682	-2.72208	0.00648716	0.114202
sens-2	36.7643	0.77028	0.283189	2.72003	0.00652767	0.114334
Glo1	164.801	0.714953	0.262873	2.71976	0.00653286	0.114334
CG7149	704.584	0.509714	0.187454	2.71913	0.00654529	0.114334
Parp	1854.2	0.508219	0.18686	2.71978	0.00653247	0.114334
XNP	2642.5	-0.445402	0.164017	-2.71559	0.00661577	0.114678
Chd64	1900.59	-0.593608	0.218544	-2.7162	0.00660366	0.114678
Syngr	2554.09	0.668285	0.24592	2.71749	0.00657785	0.114678
CG45050	4515.35	0.600551	0.22109	2.71633	0.00660107	0.114678
Efa6	900.754	0.507582	0.187207	2.71134	0.00670117	0.115935
CG30020	526.623	-0.645968	0.238455	-2.70898	0.00674912	0.116542
SWIP	176.324	-0.733446	0.270851	-2.70794	0.00677032	0.116685
CG10257	116.623	-0.760097	0.281037	-2.70462	0.0068383	0.117632
SmydA-1	37.0006	-0.768198	0.284109	-2.70388	0.00685346	0.117668
P32	2712.67	0.514285	0.190355	2.70172	0.00689822	0.117988
Shark	14.9018	-0.663247	0.245474	-2.7019	0.00689448	0.117988
CG17129	13.4978	0.63691	0.236077	2.69789	0.006978	0.119127
wgn	59.0216	-0.773926	0.287179	-2.69493	0.00704039	0.11974
SmydA-4	12.542	-0.62383	0.231455	-2.69525	0.00703351	0.11974
CG7379	1416.12	-0.493279	0.183138	-2.69348	0.00707102	0.120035
CG10738	152.469	0.731437	0.271931	2.68979	0.00714967	0.120927
Scp2	8975.44	-0.449949	0.167282	-2.68976	0.00715035	0.120927
CG6769	614.76	-0.551731	0.205245	-2.68816	0.00718475	0.121281
lncRNA:CR45242	10.1164	0.517628	0.192613	2.6874	0.00720112	0.121331
Sema1a	3370.94	0.618122	0.230226	2.68486	0.00725612	0.121951
Jarid2	2472.57	-0.494283	0.184128	-2.68445	0.00726493	0.121951
Atpalpha	86259.4	0.633258	0.236042	2.68282	0.00730036	0.122092
Hem	1000.8	-0.503018	0.187466	-2.68326	0.00729089	0.122092
CG1316	4378.66	-0.514548	0.191911	-2.68118	0.00733638	0.122467
Ugalt	327.785	-0.592131	0.220979	-2.67958	0.0073715	0.122827
MESK2	11628.6	0.44103	0.164788	2.67634	0.00744304	0.123371
alrm	848.155	-0.7109	0.265669	-2.67589	0.00745315	0.123371
Fic	591.509	-0.599403	0.224023	-2.67563	0.00745882	0.123371
ed	1411.17	0.631626	0.235927	2.67721	0.00742374	0.123371
inv	39.5402	0.760024	0.284579	2.6707	0.00756938	0.124971
thoc7	1031.41	-0.47319	0.177359	-2.66798	0.00763078	0.125755
salm	372.068	0.620962	0.23281	2.66725	0.00764752	0.125801
CG2017	2060.93	-0.463759	0.173997	-2.66533	0.00769131	0.126291
CG32032	51.3723	-0.756875	0.284119	-2.66394	0.00772321	0.126356
ana	150.022	-0.735366	0.276017	-2.6642	0.00771713	0.126356
CG31637	1802.01	0.53534	0.201045	2.66278	0.00774972	0.12656
CG13894	314.262	0.636398	0.239173	2.66083	0.00779493	0.127069
COX5A	9366.91	0.430823	0.162203	2.65608	0.00790555	0.12864
RhoGAPp190	4049.36	0.616131	0.232193	2.65353	0.00796545	0.129149
Prx6005	238.498	0.660956	0.249068	2.65372	0.00796096	0.129149
Spps	145.979	-0.735187	0.277159	-2.65259	0.00798777	0.129279
MED4	333.748	-0.578096	0.218151	-2.64998	0.0080496	0.130046
kn	375.632	0.580637	0.219169	2.64927	0.00806662	0.130089
CG18549	1875.18	0.500057	0.188909	2.64708	0.008119	0.1307
Syn	5300.43	0.489237	0.185159	2.64225	0.00823565	0.132342
Mdr65	16.1887	-0.630244	0.239059	-2.63635	0.0083802	0.134426
CG12253	714.394	-0.536109	0.203463	-2.63493	0.00841558	0.134754
mRpL27	652.041	0.545814	0.207261	2.63346	0.008452	0.135097
CG7324	2078.01	-0.449726	0.170896	-2.63157	0.00849907	0.135371
sofe	52.9186	-0.756115	0.287307	-2.63174	0.00849495	0.135371
Corin	758.287	0.566058	0.215373	2.62827	0.00858216	0.136377
Pcyt2	200.409	-0.720292	0.274161	-2.62726	0.00860757	0.136377
tth	506.921	-0.638548	0.243033	-2.62741	0.00860376	0.136377
beag	589.709	-0.611081	0.232851	-2.62434	0.00868177	0.137312
CG15356	459.82	-0.571849	0.218034	-2.62275	0.00872228	0.137711
COX6B	8836.63	0.476882	0.18197	2.62066	0.0087759	0.138316
Alp4	89.7711	-0.745388	0.284502	-2.61997	0.00879373	0.138356
mew	376.675	0.591131	0.225808	2.61785	0.00884861	0.138977
CG42394	1291.99	0.585548	0.223743	2.61705	0.00886925	0.139059
CG11892	72.121	-0.751395	0.287339	-2.61501	0.00892249	0.139652
Hex-A	7490.44	0.479716	0.18358	2.61311	0.00897223	0.140187
Sms	1771.22	0.450817	0.172566	2.61244	0.00898981	0.140219
ND-MLRQ	4209.34	0.460441	0.176537	2.60818	0.00910257	0.141733
CG8765	669.813	-0.524517	0.201464	-2.60352	0.00922721	0.143427
wupA	8.65218	-0.515725	0.19823	-2.60165	0.00927755	0.143961
Rpt3R	39.5444	0.738082	0.283877	2.6	0.00932228	0.144216
Pdh	43.2486	-0.734226	0.282472	-2.59928	0.00934189	0.144216
norpA	4357.21	0.483455	0.185963	2.59974	0.00932946	0.144216
Uch	1153.78	0.514473	0.198119	2.59679	0.00940984	0.145018
CG6479	147.97	-0.715997	0.27582	-2.59589	0.00943472	0.145153
Gcn5	948.282	-0.550482	0.21241	-2.5916	0.0095531	0.145502
ValRS-m	351.104	0.623071	0.240378	2.59205	0.00954058	0.145502
CG6431	108.811	0.738537	0.284972	2.59162	0.00955259	0.145502
CG14015	3685.3	-0.498228	0.192293	-2.59098	0.00957017	0.145502
Ing3	231.812	-0.677324	0.261345	-2.59168	0.0095508	0.145502
[truncated: 16,545 more rows]
