# Supplementary material for: Fruitless decommissions regulatory elements to implement cell-type-specific neuronal masculinization
Source: PLoS Genet. 2021 Feb 18;17(2):e1009338. doi: 10.1371/journal.pgen.1009338 (PMC7924761; doi:10.1371/journal.pgen.1009338)
Supplement: S2 Table — Tables display peak location and statistical comparisons, annotation of peak location, and data on nearest gene. (XLSX) [file pgen.1009338.s009.xlsx]

## Sheet: femfruplus vs malefruplus
seqnames	start	end	width	Conc	Conc_FemFruPlus	Conc_MaleFruPlus	Fold	p.value	FDR	logFDR	annotation	geneChr	geneStart	geneEnd	geneLength	geneStrand	geneId	distanceToTSS	ENTREZID	SYMBOL	GENENAME	GeneID
chr2R	25279787	25280095	309	7.04	1.59	8.03	-6.43	2.72e-26	2.52e-22	21.5986	Distal Intergenic	2	25183628	25255318	71691	2	FBgn0035094	-24469	38011	CG9380	uncharacterized protein	CG9380
chr2L	17584868	17585361	494	7.95	8.63	6.62	2.01	3.82e-23	1.77e-19	18.752	Promoter	1	17584725	17585095	371	2	FBgn0266587	0	NA	NA	NA	lncRNA:CR45112
chr3R	26859087	26860039	953	8.82	9.37	7.92	1.45	2.87e-21	8.86e-18	17.0526	Intron (FBtr0334310/FBgn0051072, intron 9 of 17)	4	26842462	26863130	20669	2	FBgn0051072	3091	43223	Lerp	lysosomal enzyme receptor protein	Lerp
chr2R	14071615	14072348	734	7.62	8.29	6.33	1.96	3.07e-18	7.11e-15	14.1481	Intron (FBtr0339764/FBgn0040752, intron 3 of 10)	2	14060456	14140902	80447	2	FBgn0040752	68554	50225	Prosap	prosap	Prosap
chr3R	13525359	13526093	735	7.48	6.31	8.11	-1.81	5.59e-15	9.8e-12	11.0088	Downstream (2-3kb)	4	13522951	13523535	585	2	FBgn0038157	-1824	41658	CG12538	uncharacterized protein	CG12538
chr3L	11358751	11359141	391	7.62	8.23	6.53	1.71	6.35e-15	9.8e-12	11.0088	Downstream (2-3kb)	3	11364683	11365897	1215	1	FBgn0266396	-5542	NA	NA	NA	lncRNA:CR45036
chr3L	4949298	4950141	844	7.5	8.13	6.35	1.78	5.4e-14	6.86e-11	10.1637	Intron (FBtr0309972/FBgn0005775, intron 7 of 7)	3	4936758	5079033	142276	2	FBgn0005775	128892	38590	Con	Connectin	Con
chr3R	19751055	19752302	1248	8.46	7.69	8.97	-1.28	5.93e-14	6.86e-11	10.1637	Intron (FBtr0301378/FBgn0024963, intron 1 of 7)	4	19730715	19775231	44517	1	FBgn0024963	20340	42350	GluClalpha	GluClalpha	GluClalpha
chr2L	180958	181749	792	9.43	9.87	8.79	1.08	2.03e-13	2.09e-10	9.67985	Intron (FBtr0078122/FBgn0016977, intron 2 of 11)	1	159032	203397	44366	1	FBgn0016977	21926	44205	spen	split ends	spen
chr2R	7764843	7765648	806	8.77	9.23	8.08	1.15	3.67e-13	3.39e-10	9.4698	Intron (FBtr0474224/FBgn0286778, intron 2 of 2)	2	7737019	7782637	45619	2	FBgn0286778	16989	246653	CG46385	uncharacterized protein	CG46385
chr3R	22310331	22311543	1213	8.67	8	9.13	-1.13	4.76e-13	4.01e-10	9.39686	3' UTR	4	22308663	22324094	15432	2	FBgn0263117	12551	42608	CG34377	uncharacterized protein	CG34377
chr2R	18374777	18375478	702	8.24	8.75	7.45	1.3	1.54e-12	1.19e-09	8.92445	Distal Intergenic	2	18377487	18378196	710	1	FBgn0261700	-2009	NA	NA	NA	lncRNA:CR42736
chr3R	22305959	22306705	747	6.75	7.43	5.44	1.99	3.62e-12	2.57e-09	8.59007	Downstream (1-2kb)	4	22298805	22304420	5616	1	FBgn0038938	7154	42606	CG7084	uncharacterized protein	CG7084
chr3R	27770195	27770745	551	6.95	5.7	7.61	-1.91	6.42e-12	4.25e-09	8.37161	Intron (FBtr0305292/FBgn0085382, intron 11 of 11)	4	27767966	27905843	137878	2	FBgn0085382	135098	5740590	CG34353	uncharacterized protein	CG34353
chr2R	23467831	23468638	808	8.03	8.55	7.21	1.34	7.54e-12	4.65e-09	8.33255	Intron (FBtr0331989/FBgn0264339, intron 3 of 13)	2	23444137	23491997	47861	1	FBgn0264339	23694	5740629	CG43795	uncharacterized protein	CG43795
chr3L	22434613	22435452	840	8.16	7.36	8.68	-1.32	1.85e-11	1.07e-08	7.97062	Distal Intergenic	3	22424469	22424909	441	2	FBgn0267628	-9704	NA	NA	NA	lncRNA:CR45966
chr2L	16118343	16118735	393	6.46	7.15	5.05	2.1	2.08e-11	1.1e-08	7.95861	Distal Intergenic	1	16133508	16134412	905	1	FBgn0028884	-14773	34949	CG4892	uncharacterized protein	CG4892
chr3L	10015574	10016729	1156	7.98	7.13	8.51	-1.38	2.15e-11	1.1e-08	7.95861	Intron (FBtr0076353/FBgn0040823, intron 2 of 5)	3	9974651	10139360	164710	1	FBgn0040823	40923	50296	dpr6	defective proboscis extension response 6	dpr6
chr2L	12910688	12911689	1002	7.88	8.42	7.03	1.38	2.49e-11	1.19e-08	7.92445	Distal Intergenic	1	12912530	12916774	4245	1	FBgn0040508	-841	34689	ACXC	Adenylyl cyclase X C	ACXC
chr3R	21935284	21936135	852	8.76	8.16	9.19	-1.04	2.6e-11	1.19e-08	7.92445	Distal Intergenic	4	21949114	22014539	65426	1	FBgn0264490	-12979	44936	Eip93F	Ecdysone-induced protein 93F	Eip93F
chr2L	1236119	1237168	1050	8.92	9.33	8.35	0.98	2.7e-11	1.19e-08	7.92445	Distal Intergenic	1	1240036	1243018	2983	1	FBgn0031327	-2868	33313	CG5397	uncharacterized protein	CG5397
chr2L	12891298	12892241	944	7.57	8.12	6.68	1.44	2.86e-11	1.2e-08	7.92082	Distal Intergenic	1	12912530	12916774	4245	1	FBgn0040508	-20289	34689	ACXC	Adenylyl cyclase X C	ACXC
chr2L	13597466	13597969	504	6.45	7.15	5.06	2.09	5.08e-11	1.98e-08	7.70333	Intron (FBtr0342903/FBgn0259984, intron 3 of 10)	1	13550139	13639411	89273	1	FBgn0259984	47327	34772	kuz	kuzbanian	kuz
chr3L	14682646	14683254	609	7.05	7.68	5.88	1.81	5.23e-11	1.98e-08	7.70333	Intron (FBtr0299649/FBgn0259175, intron 2 of 9)	3	14672839	14747868	75030	1	FBgn0259175	9807	44297	ome	omega	ome
chr2L	4300135	4300511	377	6.32	4.76	7.06	-2.29	5.34e-11	1.98e-08	7.70333	Intron (FBtr0089268/FBgn0010473, intron 4 of 6)	1	4283148	4323781	40634	1	FBgn0010473	16987	46015	tutl	turtle	tutl
chr2L	7904937	7905531	595	7.22	7.82	6.18	1.64	5.69e-11	2.03e-08	7.6925	Intron (FBtr0112718/FBgn0085450, intron 2 of 2)	1	7891187	7984196	93010	2	FBgn0085450	78665	5740414	Snoo	Sno oncogene	Snoo
chr2R	17944917	17945639	723	6.6	5.29	7.28	-1.98	1.15e-10	3.93e-08	7.40561	Distal Intergenic	2	17954545	17955295	751	1	FBgn0265591	-8906	NA	NA	NA	lncRNA:CR44418
chr3R	28575343	28576136	794	7.1	5.95	7.73	-1.78	2.19e-10	7.24e-08	7.14026	Distal Intergenic	4	28580976	28585264	4289	2	FBgn0000659	9128	43383	fkh	fork head	fkh
chr2R	11005463	11006091	629	7.33	7.89	6.4	1.48	2.36e-10	7.52e-08	7.12378	Intron (FBtr0333066/FBgn0040765, intron 2 of 4)	2	10977956	11116378	138423	2	FBgn0040765	110287	2768719	luna	luna	luna
chr3L	10822343	10823053	711	8.22	8.73	7.43	1.3	2.88e-10	8.89e-08	7.0511	Distal Intergenic	3	10825144	10825601	458	1	FBgn0266781	-2091	NA	NA	NA	lncRNA:CR45246
chr4	1318473	1319211	739	9.61	9.11	9.98	-0.87	3.16e-10	9.44e-08	7.02503	Distal Intergenic	5	1230837	1271759	40923	1	FBgn0053653	87636	NA	NA	NA	Cadps
chr2L	17921039	17922122	1084	7.91	8.4	7.17	1.24	5.38e-10	1.56e-07	6.80688	Distal Intergenic	1	17918552	17919131	580	2	FBgn0262963	-1908	NA	NA	NA	lncRNA:CR43274
chr3L	16533721	16534385	665	7.4	6.48	7.96	-1.48	8.69e-10	2.44e-07	6.61261	Intron (FBtr0307367/FBgn0263131, intron 2 of 30)	3	16491838	16543370	51533	2	FBgn0263131	8985	39835	CG43373	uncharacterized protein	CG43373
chr3R	20938740	20939523	784	7.26	7.81	6.36	1.45	1.2e-09	3.26e-07	6.48678	Intron (FBtr0083984/FBgn0051191, intron 1 of 5)	4	20909213	20945530	36318	2	FBgn0051191	6007	42477	CG31191	uncharacterized protein	CG31191
chr2L	10654677	10655557	881	7.3	6.4	7.85	-1.45	1.53e-09	4.06e-07	6.39147	Distal Intergenic	1	10657627	10658031	405	1	FBgn0267256	-2070	NA	NA	NA	lncRNA:CR45692
chr2R	15705341	15706027	687	6.92	7.52	5.89	1.63	1.61e-09	4.13e-07	6.38405	Distal Intergenic	2	15698726	15701696	2971	2	FBgn0286939	-3645	NA	NA	NA	NA
chr3R	17710693	17711666	974	9.51	9.95	8.89	1.06	1.92e-09	4.74e-07	6.32422	Intron (FBtr0089581/FBgn0261885, intron 2 of 15)	4	17687818	17718350	30533	2	FBgn0261885	6684	42130	osa	osa	osa
chr3R	7387681	7388434	754	6.98	5.88	7.6	-1.73	1.95e-09	4.74e-07	6.32422	Exon (FBtr0346216/FBgn0267120, exon 1 of 1)	4	7387444	7388319	876	1	FBgn0267120	237	NA	NA	NA	lncRNA:CR45560
chr3R	23039370	23040217	848	7.07	7.64	6.1	1.55	2.11e-09	5e-07	6.30103	Downstream (1-2kb)	4	23040776	23041340	565	1	FBgn0265157	-559	NA	NA	NA	lncRNA:CR44226
chr3L	10109694	10110426	733	7.52	8.03	6.72	1.31	2.36e-09	5.46e-07	6.26281	Intron (FBtr0332665/FBgn0040823, intron 6 of 6)	3	9974651	10139360	164710	1	FBgn0040823	135043	50296	dpr6	defective proboscis extension response 6	dpr6
chr2R	20801026	20801617	592	7.37	7.91	6.51	1.41	2.43e-09	5.48e-07	6.26122	Distal Intergenic	2	20792982	20793795	814	1	FBgn0034551	8044	37354	CG15225	uncharacterized protein	CG15225
chr3L	13656276	13656689	414	6.5	7.15	5.28	1.87	3.89e-09	8.57e-07	6.06702	Intron (FBtr0330351/FBgn0264001, intron 2 of 12)	3	13521907	13803400	281494	2	FBgn0264001	146711	39527	bru3	bruno 3	bru3
chr3R	22859808	22860709	902	8.22	7.59	8.65	-1.06	4.25e-09	9.14e-07	6.03905	Distal Intergenic	4	22851088	22851804	717	2	FBgn0264428	-8004	NA	NA	NA	lncRNA:CR43846
chr2R	23337771	23338413	643	7	5.99	7.6	-1.61	5.16e-09	1.08e-06	5.96658	Distal Intergenic	2	23329543	23330068	526	2	FBgn0050413	-7703	246601	CG30413	uncharacterized protein	CG30413
chr3R	27456545	27456983	439	6.73	5.66	7.34	-1.67	6.26e-09	1.29e-06	5.88941	Distal Intergenic	4	27464189	27467080	2892	1	FBgn0039518	-7206	43303	CG13978	uncharacterized protein	CG13978
chr3R	8886765	8887449	685	6.91	7.51	5.84	1.67	6.44e-09	1.29e-06	5.88941	Intron (FBtr0305301/FBgn0262614, intron 1 of 13)	4	8827068	8931896	104829	2	FBgn0262614	44447	41062	pyd	polychaetoid	pyd
chr3R	27569352	27570342	991	8.49	7.94	8.88	-0.94	7.16e-09	1.39e-06	5.85699	Intron (FBtr0085208/FBgn0027492, intron 1 of 8)	4	27561675	27582241	20567	2	FBgn0027492	11899	43312	wdb	widerborst	wdb
chr2L	12769037	12769739	703	8.06	7.38	8.52	-1.14	7.31e-09	1.39e-06	5.85699	Distal Intergenic	1	12767717	12768765	1049	2	FBgn0267925	-272	NA	NA	NA	lncRNA:CR46206
chr2R	10696369	10696828	460	7.14	7.69	6.25	1.44	7.38e-09	1.39e-06	5.85699	Intron (FBtr0304900/FBgn0024836, intron 2 of 5)	2	10673345	10721138	47794	1	FBgn0024836	23024	36125	stan	starry night	stan
chr3R	28411648	28412102	455	6.04	4.63	6.73	-2.1	1.17e-08	2.17e-06	5.66354	Distal Intergenic	4	28418208	28474814	56607	1	FBgn0039584	-6106	43377	beat-VI	beaten path VI	beat-VI
chr3R	24450910	24451491	582	7.24	6.35	7.79	-1.44	1.22e-08	2.2e-06	5.65758	Intron (FBtr0334916/FBgn0000036, intron 2 of 9)	4	24393896	24457157	63262	2	FBgn0000036	5666	42918	nAChRalpha1	nicotinic Acetylcholine Receptor alpha1	nAChRalpha1
chr2L	2925128	2925713	586	7.23	7.75	6.39	1.37	1.49e-08	2.64e-06	5.5784	5' UTR	1	2885929	2954406	68478	1	FBgn0041111	39199	33496	lilli	lilliputian	lilli
chr3R	9905759	9906432	674	7.81	7.1	8.28	-1.18	1.71e-08	2.96e-06	5.52871	Intron (FBtr0114581/FBgn0267336, intron 1 of 2)	4	9874681	9995364	120684	1	FBgn0267336	31078	41217	Glut4EF	Glucose transporter 4 enhancer factor	Glut4EF
chr3L	21748524	21749270	747	8.28	7.67	8.71	-1.04	1.73e-08	2.96e-06	5.52871	Intron (FBtr0078450/FBgn0037130, intron 3 of 7)	3	21745359	21770534	25176	2	FBgn0037130	21264	40424	Syn1	Syntrophin-like 1	Syn1
chr3R	19714014	19714663	650	6.93	7.5	6	1.5	1.9e-08	3.19e-06	5.49621	Downstream (<1kb)	4	19715186	19715927	742	2	FBgn0085315	1264	5740178	CG34286	uncharacterized protein	CG34286
chr3L	1138923	1140053	1131	8.66	9.12	7.97	1.14	2.42e-08	3.99e-06	5.39903	Downstream (<1kb)	3	1140429	1177276	36848	2	FBgn0025525	37223	44254	bab2	bric a brac 2	bab2
chr3R	5696249	5696783	535	7.96	8.43	7.28	1.14	3.74e-08	6.07e-06	5.21681	Intron (FBtr0302091/FBgn0261261, intron 2 of 9)	4	5685855	5712837	26983	1	FBgn0261261	10394	40704	plx	pollux	plx
chr2R	19780565	19780946	382	7.13	7.65	6.3	1.36	3.92e-08	6.2e-06	5.20761	Downstream (2-3kb)	2	19783484	19784043	560	2	FBgn0034474	3097	37270	Obp56g	Odorant-binding protein 56g	Obp56g
chr2L	3246137	3246683	547	7.28	7.81	6.43	1.37	4e-08	6.2e-06	5.20761	Distal Intergenic	1	3260973	3261281	309	2	FBgn0266876	14598	NA	NA	NA	lncRNA:CR45337
chr2R	7625509	7626416	908	6.91	5.92	7.5	-1.58	4.04e-08	6.2e-06	5.20761	Intron (FBtr0306933/FBgn0263077, intron 1 of 10)	2	7623242	7651787	28546	1	FBgn0263077	2267	35698	CG43340	uncharacterized protein	CG43340
chr3R	19204186	19205218	1033	8.02	8.45	7.4	1.05	4.09e-08	6.2e-06	5.20761	Distal Intergenic	4	19212154	19215442	3289	1	FBgn0025680	-6936	42305	cry	cryptochrome	cry
chr3L	5436606	5437056	451	7.02	7.58	6.1	1.48	4.49e-08	6.71e-06	5.17328	Exon (FBtr0333611/FBgn0085420, exon 9 of 12)	3	5424109	5442399	18291	1	FBgn0085420	12497	5740816	DIP-delta	Dpr-interacting protein delta	DIP-delta
chr3R	9883615	9884154	540	7.34	7.86	6.51	1.35	4.88e-08	7.13e-06	5.14691	Intron (FBtr0114581/FBgn0267336, intron 1 of 2)	4	9874681	9995364	120684	1	FBgn0267336	8934	41217	Glut4EF	Glucose transporter 4 enhancer factor	Glut4EF
chr2L	16941057	16941901	845	7.5	6.69	8.01	-1.32	4.93e-08	7.13e-06	5.14691	Downstream (2-3kb)	1	16944723	16945374	652	2	FBgn0262355	3473	NA	NA	NA	lncRNA:CR43053
chr2R	20119434	20119930	497	6.62	7.21	5.6	1.61	5.57e-08	7.94e-06	5.10018	Distal Intergenic	2	20111511	20116932	5422	1	FBgn0004364	7923	37277	18w	18 wheeler	18w
chr2L	4428228	4428568	341	7.22	6.38	7.75	-1.37	5.66e-08	7.94e-06	5.10018	Intron (FBtr0331436/FBgn0031602, intron 1 of 3)	1	4403992	4441282	37291	2	FBgn0031602	12714	33646	CG15431	uncharacterized protein	CG15431
chr3L	5635186	5635990	805	8.42	8.8	7.9	0.91	5.79e-08	8e-06	5.09691	Intron (FBtr0077089/FBgn0035625, intron 1 of 4)	3	5630983	5652094	21112	1	FBgn0035625	4203	38638	Blimp-1	Blimp-1	Blimp-1
chr3L	17766998	17768020	1023	7.91	7.28	8.35	-1.06	6.73e-08	9.12e-06	5.04001	Distal Intergenic	3	17754936	17764158	9223	2	FBgn0043025	-2840	64879	Adgf-A2	Adenosine deaminase-related growth factor A2	Adgf-A2
chr3L	19150894	19151413	520	7.45	7.96	6.65	1.3	6.82e-08	9.12e-06	5.04001	Intron (FBtr0332735/FBgn0016797, intron 2 of 2)	3	19140975	19235373	94399	2	FBgn0016797	83960	40090	fz2	frizzled 2	fz2
chr2L	18300125	18301357	1233	8.7	8.2	9.07	-0.86	6.89e-08	9.12e-06	5.04001	Distal Intergenic	1	18294840	18297347	2508	1	FBgn0032677	5285	35095	CG5790	uncharacterized protein	CG5790
chr2L	3236260	3236871	612	6.61	5.57	7.21	-1.64	7.11e-08	9.22e-06	5.03527	Distal Intergenic	1	3260973	3261281	309	2	FBgn0266876	24410	NA	NA	NA	lncRNA:CR45337
chr2L	16017318	16017707	390	6.65	5.63	7.24	-1.6	7.18e-08	9.22e-06	5.03527	Intron (FBtr0343726/FBgn0028644, intron 2 of 7)	1	16000291	16041703	41413	1	FBgn0028644	17027	34945	beat-Ic	beaten path Ic	beat-Ic
chr2L	20333197	20333692	496	5.81	4.3	6.53	-2.23	7.96e-08	1.01e-05	4.99568	Intron (FBtr0307894/FBgn0003475, intron 2 of 7)	1	20311219	20348386	37168	1	FBgn0003475	21978	45931	spir	spire	spir
chr3L	18651791	18652171	381	6.57	7.16	5.57	1.59	9.94e-08	1.24e-05	4.90658	Intron (FBtr0075049/FBgn0036801, intron 2 of 8)	3	18625959	18667177	41219	1	FBgn0036801	25832	40032	MYPT-75D	MYPT-75D	MYPT-75D
chr3R	15714614	15715333	720	7.77	8.24	7.08	1.16	1.12e-07	1.39e-05	4.85699	Downstream (<1kb)	4	15715505	15716585	1081	2	FBgn0051294	1252	318666	CG31294	uncharacterized protein	CG31294
chr2L	19266942	19267518	577	6.22	4.99	6.88	-1.89	1.19e-07	1.45e-05	4.83863	Downstream (1-2kb)	1	19262470	19263057	588	1	FBgn0265080	4472	NA	NA	NA	lncRNA:CR44191
chr3R	12831425	12831900	476	7.25	7.78	6.42	1.36	1.39e-07	1.68e-05	4.77469	Downstream (2-3kb)	4	12833127	12833725	599	1	FBgn0267937	-1227	NA	NA	NA	lncRNA:CR46217
chr3L	10161879	10162451	573	6.35	5.07	7.01	-1.94	1.42e-07	1.69e-05	4.77211	Intron (FBtr0076308/FBgn0052057, intron 2 of 7)	3	10147454	10186108	38655	2	FBgn0052057	23657	39180	dpr10	defective proboscis extension response 10	dpr10
chr3R	20175700	20176256	557	7.21	7.76	6.33	1.43	1.44e-07	1.69e-05	4.77211	Distal Intergenic	4	20169435	20174872	5438	1	FBgn0038774	6265	42400	CG5023	uncharacterized protein	CG5023
chr3L	2996580	2997040	461	6.55	7.18	5.4	1.78	1.65e-07	1.91e-05	4.71897	Distal Intergenic	3	2995172	2996155	984	1	FBgn0035384	1408	38356	CG2113	uncharacterized protein	CG2113
chr3L	21043850	21044248	399	7.19	7.69	6.43	1.26	1.74e-07	1.98e-05	4.70333	Intron (FBtr0078289/FBgn0026179, intron 1 of 5)	3	21034535	21075444	40910	1	FBgn0026179	9315	40327	siz	schizo	siz
chr2R	17302540	17303123	584	7.62	6.94	8.08	-1.13	1.86e-07	2.1e-05	4.67778	Intron (FBtr0310346/FBgn0265487, intron 3 of 9)	2	17216549	17379376	162828	1	FBgn0265487	85991	36945	mbl	muscleblind	mbl
chr2L	12987166	12987535	370	6.97	6.13	7.5	-1.37	2.2e-07	2.45e-05	4.61083	Distal Intergenic	1	12978786	12981293	2508	1	FBgn0032464	8380	34695	Vha68-3	Vacuolar H[+] ATPase 68kD subunit 3	Vha68-3
chr3R	28083431	28084823	1393	8.34	8.74	7.78	0.96	2.32e-07	2.54e-05	4.59517	3' UTR	4	28026615	28090740	64126	1	FBgn0085391	56816	43362	trv	trivet	trv
chr2L	18228975	18230258	1284	9.24	8.81	9.56	-0.75	2.34e-07	2.54e-05	4.59517	Intron (FBtr0343817/FBgn0261804, intron 3 of 15)	1	18159811	18275770	115960	2	FBgn0261804	45512	35090	CG42750	uncharacterized protein	CG42750
chr3R	28652818	28653077	260	6.21	6.85	5.07	1.78	2.5e-07	2.69e-05	4.57025	Distal Intergenic	4	28649909	28650480	572	2	FBgn0051050	-2338	318571	CG31050	uncharacterized protein	CG31050
chr2R	24226330	24226670	341	7.26	7.74	6.52	1.22	2.53e-07	2.69e-05	4.57025	Intron (FBtr0072275/FBgn0050419, intron 1 of 1)	2	24212491	24229795	17305	2	FBgn0050419	3125	37879	CG30419	uncharacterized protein	CG30419
chr3R	26739927	26740880	954	7.72	8.16	7.09	1.07	2.57e-07	2.71e-05	4.56703	Distal Intergenic	4	26737610	26738593	984	1	FBgn0039454	2317	43221	CG14247	uncharacterized protein	CG14247
chr3L	9117818	9119064	1247	8.7	9.06	8.22	0.83	2.72e-07	2.83e-05	4.54821	Intron (FBtr0331858/FBgn0011206, intron 1 of 7)	3	9097629	9134405	36777	2	FBgn0011206	15341	39049	bol	boule	bol
chr3R	8913824	8915081	1258	8.12	8.51	7.58	0.93	2.85e-07	2.93e-05	4.53313	Intron (FBtr0305301/FBgn0262614, intron 1 of 13)	4	8827068	8931896	104829	2	FBgn0262614	16815	41062	pyd	polychaetoid	pyd
chr2R	6772153	6772963	811	8.39	8.76	7.9	0.87	3.11e-07	3.16e-05	4.50031	Intron (FBtr0329849/FBgn0085421, intron 5 of 19)	2	6759715	6798941	39227	2	FBgn0085421	25978	35588	Epac	Exchange protein directly activated by cAMP	Epac
chr2L	11231286	11232238	953	7.06	6.21	7.6	-1.39	3.39e-07	3.41e-05	4.46725	Intron (FBtr0332557/FBgn0264442, intron 3 of 8)	1	11210678	11261080	50403	1	FBgn0264442	20608	34560	ab	abrupt	ab
chr3L	5977476	5977917	442	6.81	7.36	5.93	1.43	3.44e-07	3.42e-05	4.46597	Distal Intergenic	3	5967545	5976007	8463	2	FBgn0035656	-1469	38674	CG10479	uncharacterized protein	CG10479
chr2R	9635672	9636563	892	8.31	8.69	7.78	0.91	3.79e-07	3.71e-05	4.43063	Intron (FBtr0334807/FBgn0033438, intron 1 of 5)	2	9611139	9683858	72720	2	FBgn0033438	47295	35997	Mmp2	Matrix metalloproteinase 2	Mmp2
chr3L	18036141	18036657	517	8.97	9.3	8.55	0.74	3.81e-07	3.71e-05	4.43063	Intron (FBtr0306814/FBgn0000568, intron 3 of 7)	3	17950953	18064696	113744	2	FBgn0000568	28039	39999	Eip75B	Ecdysone-induced protein 75B	Eip75B
chr2R	18321702	18322245	544	7.78	8.27	7.04	1.23	4e-07	3.86e-05	4.41341	Intron (FBtr0301550/FBgn0285917, intron 2 of 11)	2	18278198	18357296	79099	2	FBgn0285917	35051	44027	sbb	scribbler	sbb
chr3L	9114168	9114916	749	7.08	6.1	7.65	-1.56	4.15e-07	3.96e-05	4.4023	Intron (FBtr0331858/FBgn0011206, intron 1 of 7)	3	9097629	9134405	36777	2	FBgn0011206	19489	39049	bol	boule	bol
chr3L	22185620	22186049	430	7.11	6.33	7.61	-1.28	4.26e-07	4.02e-05	4.39577	Intron (FBtr0301492/FBgn0037153, intron 2 of 10)	3	22136090	22247702	111613	1	FBgn0037153	49530	40453	olf413	olf413	olf413
chr3R	5606391	5606932	542	7.94	8.37	7.34	1.03	4.84e-07	4.52e-05	4.34486	Promoter	4	5603236	5606543	3308	2	FBgn0261004	0	40682	asl	asterless	asl
chr2R	23497314	23497955	642	6.84	5.91	7.4	-1.5	4.88e-07	4.52e-05	4.34486	Distal Intergenic	2	23499651	23500702	1052	1	FBgn0034869	-1696	37719	CG13558	uncharacterized protein	CG13558
chr2L	18413284	18414500	1217	8.25	7.7	8.64	-0.94	5.23e-07	4.79e-05	4.31966	Distal Intergenic	1	18403948	18404600	653	1	FBgn0265680	9336	NA	NA	NA	lncRNA:CR44487
chr2R	19075717	19076540	824	8.02	7.43	8.44	-1.01	5.3e-07	4.81e-05	4.31785	Intron (FBtr0086577/FBgn0004168, intron 1 of 10)	2	19067155	19121958	54804	1	FBgn0004168	8562	NA	NA	NA	5-HT1A
chr2R	15803730	15804522	793	7.4	7.86	6.72	1.14	6.27e-07	5.58e-05	4.25337	Intron (FBtr0340013/FBgn0034046, intron 1 of 5)	2	15794000	15855645	61646	1	FBgn0034046	9730	36743	tun	tungus	tun
chr3L	2309453	2309985	533	6.99	7.51	6.18	1.34	6.27e-07	5.58e-05	4.25337	Distal Intergenic	3	2317131	2317600	470	2	FBgn0266976	7615	NA	NA	NA	lncRNA:CR45427
chr3R	27379724	27380339	616	7.25	6.52	7.73	-1.21	6.37e-07	5.62e-05	4.25026	3' UTR	4	27375088	27437482	62395	2	FBgn0016061	57143	43300	side	sidestep	side
chr3R	6481794	6482953	1160	7.29	6.53	7.78	-1.24	7e-07	6.11e-05	4.21396	5' UTR	4	6478311	6495025	16715	1	FBgn0037448	3483	40797	CG15186	uncharacterized protein	CG15186
chr3R	13252341	13253031	691	7.68	8.12	7.06	1.05	7.24e-07	6.26e-05	4.20343	Intron (FBtr0335223/FBgn0000024, intron 1 of 9)	4	13222951	13259517	36567	2	FBgn0000024	6486	41625	Ace	Acetylcholine esterase	Ace
chr3L	2216625	2216939	315	6.84	7.37	5.99	1.38	7.46e-07	6.39e-05	4.1945	Distal Intergenic	3	2210873	2212503	1631	2	FBgn0035316	-4122	38281	CG15878	uncharacterized protein	CG15878
chr3L	20930695	20931045	351	5.65	4.29	6.34	-2.05	8.24e-07	7e-05	4.1549	Intron (FBtr0078267/FBgn0011591, intron 4 of 6)	3	20925891	20949512	23622	2	FBgn0011591	18467	40314	fng	fringe	fng
chr3L	6503737	6504792	1056	8.2	8.57	7.69	0.89	8.49e-07	7.14e-05	4.1463	Intron (FBtr0076968/FBgn0020251, intron 1 of 6)	3	6495680	6550104	54425	1	FBgn0020251	8057	38736	sfl	sulfateless	sfl
chr2R	20830535	20831379	845	6.91	6.07	7.44	-1.38	8.65e-07	7.21e-05	4.14206	Intron (FBtr0071562/FBgn0011674, intron 1 of 3)	2	20821262	20836028	14767	2	FBgn0011674	4649	37355	insc	inscuteable	insc
chr3R	6560742	6561493	752	6.95	6.01	7.51	-1.51	8.9e-07	7.35e-05	4.13371	Intron (FBtr0336453/FBgn0053202, intron 2 of 7)	4	6529169	6593330	64162	2	FBgn0053202	31837	40800	dpr11	defective proboscis extension response 11	dpr11
chr2L	20591518	20591962	445	7.18	7.65	6.46	1.19	9.51e-07	7.79e-05	4.10846	Intron (FBtr0343861/FBgn0266214, intron 3 of 4)	1	20583656	20626206	42551	2	FBgn0266214	34244	NA	NA	NA	lncRNA:CR44909
chr3R	13622450	13623266	817	7.94	7.19	8.43	-1.25	9.69e-07	7.87e-05	4.10403	Distal Intergenic	4	13617750	13618559	810	2	FBgn0267240	-3891	NA	NA	NA	lncRNA:CR45680
chr3L	6290503	6291110	608	7.77	8.2	7.17	1.03	1.01e-06	8.13e-05	4.08991	Distal Intergenic	3	6302747	6303361	615	2	FBgn0266969	12251	NA	NA	NA	lncRNA:CR45420
chr3L	17798010	17798778	769	8.54	8.09	8.88	-0.79	1.09e-06	8.69e-05	4.06098	3' UTR	3	17797738	17802279	4542	2	FBgn0052190	3501	39978	NUCB1	NUCB1	NUCB1
chr2R	12082526	12082982	457	6.24	6.85	5.17	1.69	1.1e-06	8.7e-05	4.06048	Downstream (2-3kb)	2	12081276	12082057	782	1	FBgn0033680	1250	36294	CG13186	uncharacterized protein	CG13186
chr2R	21925900	21926351	452	6.26	5.2	6.87	-1.67	1.24e-06	9.71e-05	4.01278	Intron (FBtr0112593/FBgn0085397, intron 2 of 4)	2	21872030	21946259	74230	1	FBgn0085397	53870	5740472	Fili	Fish-lips	Fili
chr2R	21400539	21401480	942	7.56	6.89	8.01	-1.13	1.3e-06	0.000101	3.99568	Intron (FBtr0305897/FBgn0010415, intron 2 of 4)	2	21392402	21481176	88775	2	FBgn0010415	79696	37447	Sdc	Syndecan	Sdc
chr2R	24441994	24442714	721	6.99	6.22	7.49	-1.27	1.34e-06	0.000104	3.98297	Distal Intergenic	2	24445500	24446839	1340	1	FBgn0035005	-2786	37900	CG3483	uncharacterized protein	CG3483
chr2L	13618189	13618758	570	6.63	5.74	7.18	-1.43	1.42e-06	0.000109	3.96257	Intron (FBtr0342903/FBgn0259984, intron 5 of 10)	1	13550139	13639411	89273	1	FBgn0259984	68050	34772	kuz	kuzbanian	kuz
chr3R	18602567	18603392	826	7.45	6.79	7.9	-1.11	1.43e-06	0.000109	3.96257	Intron (FBtr0329922/FBgn0263974, intron 3 of 9)	4	18592801	18621327	28527	2	FBgn0038629	17935	42232	CG14304	uncharacterized protein	CG14304
chr2R	23254546	23255179	634	7.06	6.25	7.58	-1.33	1.45e-06	0.000109	3.96257	Distal Intergenic	2	23246610	23247893	1284	2	FBgn0034837	-6653	37684	RpL22-like	Ribosomal protein L22-like	RpL22-like
chr2L	9283565	9284186	622	7.56	6.82	8.05	-1.23	1.53e-06	0.000114	3.9431	Intron (FBtr0079796/FBgn0267252, intron 2 of 2)	1	9256563	9302494	45932	1	FBgn0267252	27002	45234	Ggamma30A	G protein subunit gamma at 30A	Ggamma30A
chr2L	12359705	12360922	1218	7.93	8.34	7.36	0.98	1.54e-06	0.000114	3.9431	Intron (FBtr0304856/FBgn0262475, intron 4 of 9)	1	12344219	12397528	53310	1	FBgn0262475	15486	250811	bru2	bruno 2	bru2
chr3R	22852654	22853218	565	6.77	5.94	7.29	-1.35	1.65e-06	0.000121	3.91721	Distal Intergenic	4	22851088	22851804	717	2	FBgn0264428	-850	NA	NA	NA	lncRNA:CR43846
chr3R	27328224	27329025	802	7.99	8.38	7.46	0.92	1.7e-06	0.000124	3.90658	Downstream (<1kb)	4	27329693	27330882	1190	2	FBgn0039511	1857	43296	CG3330	uncharacterized protein	CG3330
chr2R	23501966	23502435	470	6.53	5.63	7.08	-1.45	1.76e-06	0.000127	3.8962	Downstream (1-2kb)	2	23502946	23503815	870	1	FBgn0034870	-511	37720	CG13559	uncharacterized protein	CG13559
chr2L	3539969	3540285	317	7.73	7.16	8.14	-0.98	1.83e-06	0.000131	3.88273	5' UTR	1	3539247	3548423	9177	1	FBgn0024244	722	49638	drm	drumstick	drm
chr2R	20531274	20532002	729	7.31	6.61	7.78	-1.17	2e-06	0.000142	3.84771	Promoter	2	20531867	20532969	1103	1	FBgn0265862	0	NA	NA	NA	lncRNA:CR44651
chr2R	19021853	19022625	773	8.2	8.56	7.72	0.84	2.07e-06	0.000146	3.83565	3' UTR	2	19022325	19032642	10318	2	FBgn0263116	10017	37191	5-HT1B	5-hydroxytryptamine (serotonin) receptor 1B	5-HT1B
chr3L	15384345	15385539	1195	8.17	7.68	8.54	-0.86	2.14e-06	0.00015	3.82391	Distal Intergenic	3	15407832	15408267	436	1	FBgn0036495	-22293	2768950	CG33259	uncharacterized protein	CG33259
chr2R	5879321	5879847	527	6.47	5.54	7.03	-1.48	2.16e-06	0.00015	3.82391	5' UTR	2	5879196	5880395	1200	2	FBgn0265631	548	19834939	CG44438	uncharacterized protein	CG44438
chr3R	20188382	20188781	400	6.83	7.34	6.04	1.29	2.2e-06	0.000152	3.81816	Distal Intergenic	4	20204809	20245473	40665	1	FBgn0083975	-16028	42402	Nlg4	Neuroligin 4	Nlg4
chr2L	7162898	7163284	387	6.46	7.01	5.56	1.45	2.29e-06	0.000157	3.8041	Distal Intergenic	1	7098188	7157695	59508	2	FBgn0085407	-5203	33995	Pvf3	PDGF- and VEGF-related factor 3	Pvf3
chr3L	11438606	11439554	949	7.37	7.82	6.71	1.11	2.41e-06	0.000164	3.78516	Distal Intergenic	3	11435650	11436206	557	1	FBgn0265741	2956	NA	NA	NA	lncRNA:CR44548
chr2L	11704163	11704620	458	7.51	6.9	7.94	-1.05	2.8e-06	0.000189	3.72354	Distal Intergenic	1	11694804	11696107	1304	1	FBgn0032372	9359	34586	CG4988	uncharacterized protein	CG4988
chr2L	20546245	20546656	412	7.08	6.36	7.56	-1.2	2.86e-06	0.000191	3.71897	Distal Intergenic	1	20550951	20551354	404	2	FBgn0284409	4698	NA	NA	NA	lncRNA:TS1
chr2R	15631034	15631440	407	6.26	5.29	6.84	-1.55	2.88e-06	0.000191	3.71897	Intron (FBtr0300853/FBgn0260429, intron 2 of 3)	2	15613854	15657214	43361	1	FBgn0260429	17180	8674084	CG42524	uncharacterized protein	CG42524
chr2L	8791819	8792273	455	7.18	7.66	6.47	1.19	2.88e-06	0.000191	3.71897	Distal Intergenic	1	8781799	8782500	702	2	FBgn0261627	-9319	10178945	CG42710	uncharacterized protein	CG42710
chr2R	16514689	16515581	893	7.82	7.23	8.23	-1	2.97e-06	0.000195	3.70997	Intron (FBtr0087088/FBgn0011260, intron 2 of 14)	2	16500178	16533459	33282	1	FBgn0011260	14511	36846	Sema2a	Semaphorin 2a	Sema2a
chr2R	11175381	11175924	544	8.71	9.07	8.23	0.83	2.99e-06	0.000195	3.70997	Intron (FBtr0330619/FBgn0003396, intron 1 of 7)	2	11159086	11217394	58309	1	FBgn0003396	16295	36171	shn	schnurri	shn
chr2R	13007982	13009457	1476	8.19	8.62	7.58	1.04	3.1e-06	0.0002	3.69897	Distal Intergenic	2	12996501	13007911	11411	1	FBgn0265623	11481	36432	Su(z)2	Suppressor of zeste 2	Su(z)2
chr3L	9051665	9052253	589	8.8	9.13	8.39	0.74	3.23e-06	0.000208	3.68194	5' UTR	3	9048781	9066027	17247	2	FBgn0000116	13774	39041	Argk	Arginine kinase	Argk
chr3R	26811070	26811574	505	6.53	5.66	7.07	-1.41	3.27e-06	0.000209	3.67985	Intron (FBtr0330155/FBgn0262473, intron 2 of 4)	4	26799041	26842403	43363	1	FBgn0262473	12029	43222	Tl	Toll	Tl
chr3R	21089375	21090739	1365	9.4	9.71	9	0.71	3.74e-06	0.000237	3.62525	Intron (FBtr0344590/FBgn0265067, intron 1 of 1)	4	21083043	21097827	14785	2	FBgn0038853	7088	42496	RhoGAP93B	Rho GTPase activating protein at 93B	RhoGAP93B
chr2L	20939650	20940712	1063	8.5	8.06	8.83	-0.76	4.02e-06	0.000252	3.5986	Distal Intergenic	1	20929456	20934113	4658	2	FBgn0032908	-5537	35366	CG9270	uncharacterized protein	CG9270
chr2L	4168299	4169183	885	7.34	6.68	7.79	-1.12	4.02e-06	0.000252	3.5986	Distal Intergenic	1	4164689	4166134	1446	2	FBgn0026394	-2165	33623	Or24a	Odorant receptor 24a	Or24a
chr2L	20958511	20958917	407	6.67	7.18	5.87	1.31	4.23e-06	0.000263	3.58004	Distal Intergenic	1	20947135	20948170	1036	2	FBgn0265817	-10341	NA	NA	NA	lncRNA:CR44606
chr3L	1978177	1978671	495	6.82	7.32	6.05	1.26	4.34e-06	0.000268	3.57187	Distal Intergenic	3	1971638	1974285	2648	1	FBgn0035300	6539	38264	CG1139	uncharacterized protein	CG1139
chr3R	22950018	22950639	622	6.54	5.66	7.08	-1.42	4.39e-06	0.000269	3.57025	Intron (FBtr0084337/FBgn0017590, intron 3 of 10)	4	22899284	22961731	62448	1	FBgn0017590	50734	42707	klg	klingon	klg
chr2L	4346744	4347362	619	7.14	6.42	7.61	-1.2	4.44e-06	0.000271	3.56703	Downstream (1-2kb)	1	4347501	4347954	454	1	FBgn0265908	-139	NA	NA	NA	lncRNA:CR44697
chr3L	6679778	6680353	576	7.35	7.81	6.69	1.11	4.58e-06	0.000277	3.55752	Distal Intergenic	3	6666638	6667816	1179	2	FBgn0041232	-11962	117342	CG32395	uncharacterized protein	CG32395
chr3R	27758744	27759158	415	7.2	7.65	6.53	1.12	4.78e-06	0.000287	3.54212	Distal Intergenic	4	27736538	27748366	11829	1	FBgn0005659	22206	43334	Ets98B	Ets at 98B	Ets98B
chr3R	21338319	21339971	1653	9.09	9.38	8.71	0.67	4.83e-06	0.000288	3.54061	Intron (FBtr0084095/FBgn0038881, intron 2 of 14)	4	21318300	21349601	31302	2	FBgn0038881	9630	42531	CG16791	uncharacterized protein	CG16791
chr2L	20906730	20907940	1211	9.06	9.4	8.62	0.77	4.91e-06	0.000291	3.53611	Intron (FBtr0081442/FBgn0032901, intron 1 of 10)	1	20871335	20918931	47597	2	FBgn0032901	10991	35359	sky	skywalker	sky
chr2L	939919	940998	1080	8.98	9.29	8.57	0.72	5.11e-06	0.000302	3.51999	Intron (FBtr0077949/FBgn0028481, intron 2 of 10)	1	922793	958098	35306	1	FBgn0028481	17126	33276	CG4341	uncharacterized protein	CG4341
chr2R	19210465	19210778	314	6.87	7.35	6.13	1.22	5.42e-06	0.000318	3.49757	Intron (FBtr0086503/FBgn0263395, intron 2 of 14)	2	19178738	19227193	48456	1	FBgn0263395	31727	37203	hppy	happyhour	hppy
chr3R	25767901	25768251	351	6.49	7.02	5.65	1.37	5.47e-06	0.000318	3.49757	Distal Intergenic	4	25741348	25763105	21758	2	FBgn0066101	-4796	2768687	LpR1	Lipophorin receptor 1	LpR1
chr3L	13280028	13280824	797	7.07	7.56	6.32	1.24	5.51e-06	0.000318	3.49757	Distal Intergenic	3	13279776	13279828	53	1	FBgn0052123	252	NA	NA	NA	tRNA:CR32123:Psi
chr3L	704708	705519	812	7.46	7.9	6.81	1.1	5.53e-06	0.000318	3.49757	Promoter	3	705330	705723	394	1	FBgn0265707	0	NA	NA	NA	lncRNA:CR44514
chr2R	22468889	22469762	874	7.94	7.41	8.33	-0.92	5.84e-06	0.000334	3.47625	Exon (FBtr0342991/FBgn0034731, exon 5 of 8)	2	22454741	22472995	18255	1	FBgn0034731	14148	37567	CG10384	uncharacterized protein	CG10384
chr3L	15911220	15911632	413	6.47	7	5.62	1.38	6.07e-06	0.000343	3.46471	5' UTR	3	15900156	15924861	24706	2	FBgn0036544	13229	39732	sff	sugar-free frosting	sff
chr3R	11777869	11779011	1143	9.86	10.16	9.47	0.68	6.08e-06	0.000343	3.46471	5' UTR	4	11765038	11779128	14091	2	FBgn0265276	117	41423	l(3)neo38	lethal (3) neo38	l(3)neo38
chr3L	21867863	21868142	280	6.79	7.29	6.04	1.25	6.35e-06	0.000356	3.44855	Intron (FBtr0304980/FBgn0262737, intron 1 of 9)	3	21844788	21932702	87915	1	FBgn0262737	23075	40436	mub	mushroom-body expressed	mub
chr3L	21973312	21973657	346	6.63	7.14	5.83	1.31	6.4e-06	0.000357	3.44733	Intron (FBtr0078477/FBgn0037146, intron 1 of 11)	3	21972002	21984606	12605	1	FBgn0037146	1310	40443	CG7470	uncharacterized protein	CG7470
chr3L	22078334	22079026	693	7.91	7.29	8.34	-1.04	6.52e-06	0.000361	3.44249	Downstream (2-3kb)	3	22080322	22080554	233	1	FBgn0259973	-1296	8674014	Sfp79B	Seminal fluid protein 79	Sfp79B
chr2L	1311959	1312681	723	7.69	8.1	7.1	1	6.63e-06	0.000365	3.43771	Distal Intergenic	1	1329161	1329993	833	1	FBgn0011294	-16480	33317	a5	antennal protein 5	a5
chr3R	11004391	11005270	880	8.14	8.5	7.68	0.82	6.69e-06	0.000366	3.43652	Intron (FBtr0301070/FBgn0083950, intron 2 of 14)	4	10972381	11050175	77795	1	FBgn0083950	32010	4379854	side-VI	sidestep VI	side-VI
chr2L	5672525	5672966	442	6.58	7.1	5.74	1.36	6.89e-06	0.000375	3.42597	Distal Intergenic	1	5678582	5679499	918	1	FBgn0031729	-5616	33797	CG12511	uncharacterized protein	CG12511
chr3R	13193135	13193505	371	6.79	6.01	7.29	-1.27	6.92e-06	0.000375	3.42597	Distal Intergenic	4	13191599	13192509	911	1	FBgn0038125	1536	41622	CG8141	uncharacterized protein	CG8141
chr2R	5937378	5938459	1082	8.73	9.05	8.32	0.73	7.19e-06	0.000385	3.41454	Promoter	2	5937400	5938994	1595	1	FBgn0264957	0	NA	NA	NA	lncRNA:CR44126
chr3L	15268782	15269763	982	8.37	8.74	7.89	0.85	7.22e-06	0.000385	3.41454	Distal Intergenic	3	15298958	15300942	1985	1	FBgn0036491	-29195	39660	Best4	Bestrophin 4	Best4
chr2R	24381417	24382298	882	7.57	6.99	7.98	-0.99	7.24e-06	0.000385	3.41454	Exon (FBtr0072367/FBgn0000037, exon 5 of 5)	2	24378630	24390294	11665	2	FBgn0000037	7996	37892	mAChR-A	muscarinic Acetylcholine Receptor, A-type	mAChR-A
chr3L	15375031	15375391	361	7.66	8.06	7.1	0.97	7.31e-06	0.000386	3.41341	Distal Intergenic	3	15407832	15408267	436	1	FBgn0036495	-32441	2768950	CG33259	uncharacterized protein	CG33259
chr2R	13121344	13121672	329	6.56	7.08	5.74	1.35	7.53e-06	0.000393	3.40561	Intron (FBtr0339748/FBgn0033792, intron 1 of 10)	2	13110769	13126014	15246	1	FBgn0033792	10575	36437	CG13325	uncharacterized protein	CG13325
chr3L	14869410	14869740	331	6.56	5.75	7.08	-1.33	7.58e-06	0.000393	3.40561	Exon (FBtr0075695/FBgn0036454, exon 10 of 19)	3	14805136	14882224	77089	1	FBgn0036454	64274	39616	CG17839	uncharacterized protein	CG17839
chr2L	20097282	20098440	1159	8.36	8.7	7.92	0.78	7.62e-06	0.000393	3.40561	Promoter	1	20097581	20103375	5795	1	FBgn0032850	0	35300	Kua	Kua	Kua
chr3R	10571265	10571551	287	7.24	6.6	7.68	-1.08	7.63e-06	0.000393	3.40561	Intron (FBtr0082255/FBgn0001235, intron 6 of 13)	4	10507561	10639568	132008	2	FBgn0001235	68017	41273	hth	homothorax	hth
chr2L	18782794	18783901	1108	9.45	9	9.79	-0.78	7.65e-06	0.000393	3.40561	Intron (FBtr0305620/FBgn0045852, intron 1 of 7)	1	18762874	18792906	30033	2	FBgn0045852	9005	35135	ham	hamlet	ham
chr2L	13471368	13471889	522	6.86	7.34	6.13	1.21	7.91e-06	0.000405	3.39254	Intron (FBtr0308949/FBgn0263354, intron 3 of 8)	1	13415431	13500427	84997	1	FBgn0263354	55937	326165	CG42784	uncharacterized protein	CG42784
chr3R	14375814	14376225	412	8.29	7.8	8.65	-0.85	8.03e-06	0.000408	3.38934	Exon (FBtr0343915/FBgn0266248, exon 1 of 1)	4	14375399	14377344	1946	2	FBgn0266248	1119	NA	NA	NA	lncRNA:CR44943
chr2R	22001570	22002338	769	7.38	6.75	7.81	-1.06	8.15e-06	0.000412	3.3851	Intron (FBtr0332252/FBgn0085399, intron 4 of 8)	2	21987068	22039559	52492	2	FBgn0085399	37221	5740565	CG34370	uncharacterized protein	CG34370
chr3L	19112574	19113144	571	7.16	6.51	7.61	-1.09	8.26e-06	0.000415	3.38195	Intron (FBtr0346533/FBgn0036851, intron 2 of 4)	3	19105381	19138975	33595	2	FBgn0036851	25831	40088	CG14082	uncharacterized protein	CG14082
chr3L	13719981	13720471	491	6.95	7.46	6.15	1.31	8.31e-06	0.000416	3.38091	Intron (FBtr0330356/FBgn0264001, intron 4 of 13)	3	13521907	13803400	281494	2	FBgn0264001	82929	39527	bru3	bruno 3	bru3
chr3R	15769758	15770305	548	7.04	6.3	7.52	-1.22	9e-06	0.000448	3.34872	Distal Intergenic	4	15766246	15767438	1193	2	FBgn0038357	-2320	41904	CG5623	uncharacterized protein	CG5623
chr3L	10754293	10755245	953	8.24	7.74	8.61	-0.87	9.13e-06	0.000452	3.34486	Distal Intergenic	3	10771925	10773399	1475	1	FBgn0262890	-16680	12798172	CG43245	uncharacterized protein	CG43245
chr2R	20509584	20510148	565	7.14	6.45	7.61	-1.16	9.2e-06	0.000453	3.3439	Exon (FBtr0342694/FBgn0265858, exon 1 of 1)	2	20509395	20509695	301	1	FBgn0265858	189	NA	NA	NA	lncRNA:CR44647
chr3R	11902709	11903254	546	6.58	7.09	5.8	1.29	9.39e-06	0.00046	3.33724	Intron (FBtr0082513/FBgn0037963, intron 3 of 15)	4	11893512	11949129	55618	2	FBgn0037963	45875	41441	Cad87A	Cadherin 87A	Cad87A
chr2L	1349463	1350057	595	7.72	8.11	7.19	0.92	9.46e-06	0.000461	3.3363	Downstream (1-2kb)	1	1351728	1352868	1141	2	FBgn0031332	2811	33320	CG5556	uncharacterized protein	CG5556
chr2R	14698627	14699519	893	7.43	6.79	7.87	-1.08	9.59e-06	0.000464	3.33348	Intron (FBtr0345427/FBgn0020269, intron 1 of 5)	2	14671396	14713622	42227	2	FBgn0020269	14103	36632	mspo	M-spondin	mspo
chr3R	12099752	12100515	764	7.28	7.71	6.66	1.04	9.62e-06	0.000464	3.33348	Intron (FBtr0082542/FBgn0051361, intron 2 of 6)	4	12094876	12111420	16545	1	FBgn0051361	4876	41470	dpr17	defective proboscis extension response 17	dpr17
chr3R	15573279	15573824	546	7.13	6.44	7.59	-1.15	9.84e-06	0.000472	3.32606	Distal Intergenic	4	15548628	15552833	4206	2	FBgn0038350	-20446	41897	AOX4	Aldehyde oxidase 4	AOX4
chr2L	13205048	13205654	607	8.79	9.09	8.41	0.69	1.06e-05	0.000505	3.29671	Intron (FBtr0080439/FBgn0032482, intron 1 of 6)	1	13203762	13210828	7067	1	FBgn0032482	1286	34716	Pect	Phosphoethanolamine cytidylyltransferase	Pect
chr2L	20937405	20937721	317	6.65	7.14	5.88	1.26	1.07e-05	0.000507	3.29499	Distal Intergenic	1	20929456	20934113	4658	2	FBgn0032908	-3292	35366	CG9270	uncharacterized protein	CG9270
chr3L	1184856	1185237	382	6.32	5.43	6.87	-1.44	1.13e-05	0.000531	3.27491	Distal Intergenic	3	1189588	1190472	885	1	FBgn0035186	-4351	38120	CG13912	uncharacterized protein	CG13912
chr3R	22872755	22873543	789	6.98	6.21	7.48	-1.26	1.13e-05	0.000531	3.27491	Distal Intergenic	4	22851088	22851804	717	2	FBgn0264428	-20951	NA	NA	NA	lncRNA:CR43846
chr3R	21186643	21187843	1201	8.49	8.8	8.08	0.72	1.14e-05	0.000531	3.27491	Intron (FBtr0084018/FBgn0264357, intron 7 of 12)	4	21140739	21214269	73531	1	FBgn0264357	45904	42515	SNF4Agamma	SNF4/AMP-activated protein kinase gamma subunit	SNF4Agamma
chr2L	4705313	4705675	363	6.19	5.28	6.75	-1.48	1.16e-05	0.000537	3.27003	5' UTR	1	4694721	4722465	27745	1	FBgn0085380	10592	5740672	CG34351	uncharacterized protein	CG34351
chr2R	12998514	12998741	228	8.25	8.58	7.81	0.78	1.2e-05	0.000557	3.25414	Intron (FBtr0330613/FBgn0265623, intron 1 of 5)	2	12996501	13007911	11411	1	FBgn0265623	2013	36432	Su(z)2	Suppressor of zeste 2	Su(z)2
chr2R	11177997	11178923	927	9.47	9.76	9.1	0.66	1.27e-05	0.000583	3.23433	Intron (FBtr0330619/FBgn0003396, intron 1 of 7)	2	11159086	11217394	58309	1	FBgn0003396	18911	36171	shn	schnurri	shn
chr2L	16570074	16570821	748	7.59	7.04	7.98	-0.94	1.34e-05	0.000613	3.21254	Intron (FBtr0300003/FBgn0259735, intron 2 of 4)	1	16545016	16663218	118203	1	FBgn0259735	25058	34987	mtgo	miles to go	mtgo
chr3R	26606378	26607284	907	9.42	9.71	9.06	0.65	1.37e-05	0.000622	3.20621	Promoter	4	26607047	26608440	1394	1	FBgn0266256	0	NA	NA	NA	lncRNA:CR44951
chr2R	9768133	9768441	309	6.26	6.8	5.4	1.4	1.37e-05	0.000622	3.20621	Intron (FBtr0088495/FBgn0027589, intron 8 of 8)	2	9766364	9806875	40512	2	FBgn0027589	38434	36005	CG1688	uncharacterized protein	CG1688
chr2R	13437315	13439132	1818	9.53	9.81	9.18	0.62	1.41e-05	0.000637	3.19586	Promoter	2	13437866	13437939	74	1	FBgn0050509	0	NA	NA	NA	tRNA:Ile-AAT-1-8
chr3L	4409492	4410215	724	9.93	10.27	9.49	0.78	1.43e-05	0.000639	3.1945	Intron (FBtr0113140/FBgn0035542, intron 1 of 4)	3	4406943	4420648	13706	1	FBgn0035542	2549	38543	DOR	Diabetes and obesity regulated	DOR
chr3R	24378073	24378811	739	7.72	8.13	7.15	0.97	1.43e-05	0.000639	3.1945	Distal Intergenic	4	24376865	24377705	841	1	FBgn0086610	1208	2768684	CG33342	HDC15381	CG33342
chr3L	19491258	19491684	427	6.8	7.27	6.09	1.19	1.53e-05	0.000682	3.16622	Downstream (<1kb)	3	19486745	19488439	1695	2	FBgn0062928	-2819	NA	NA	NA	hpRNA:CR33940
chr2R	18373065	18374538	1474	8.94	9.22	8.59	0.63	1.55e-05	0.000684	3.16494	Distal Intergenic	2	18377487	18378196	710	1	FBgn0261700	-2949	NA	NA	NA	lncRNA:CR42736
chr3R	22717269	22717941	673	7.45	7.88	6.83	1.05	1.59e-05	0.000697	3.15677	Exon (FBtr0310426/FBgn0051151, exon 3 of 11)	4	22710883	22721150	10268	2	FBgn0051151	3209	42687	wge	winged eye	wge
chr2R	17232412	17233371	960	8.11	7.63	8.47	-0.84	1.59e-05	0.000697	3.15677	Intron (FBtr0310346/FBgn0265487, intron 2 of 9)	2	17216549	17379376	162828	1	FBgn0265487	15863	36945	mbl	muscleblind	mbl
chr3L	10226098	10227123	1026	9.17	9.47	8.78	0.7	1.65e-05	0.000718	3.14388	Distal Intergenic	3	10220483	10225240	4758	2	FBgn0052056	-858	326186	scramb1	scramblase 1	scramb1
chr2R	20468399	20468904	506	7.02	7.47	6.37	1.11	1.67e-05	0.000723	3.14086	Exon (FBtr0112774/FBgn0086604, exon 12 of 16)	2	20424338	20478951	54614	1	FBgn0086604	44061	37310	side-VIII	sidestep VIII	side-VIII
chr2L	6202809	6203116	308	6.07	6.64	5.12	1.52	1.68e-05	0.000723	3.14086	Intron (FBtr0112617/FBgn0085409, intron 6 of 12)	1	6179133	6211114	31982	1	FBgn0085409	23676	5740323	smal	smoke alarm	smal
chr2L	19213842	19214597	756	7.66	7.11	8.06	-0.95	1.68e-05	0.000723	3.14086	Downstream (2-3kb)	1	19215451	19215967	517	1	FBgn0267928	-854	NA	NA	NA	lncRNA:CR46209
chr3L	16147390	16148545	1156	8.29	8.61	7.86	0.75	1.69e-05	0.000726	3.13906	5' UTR	3	16137802	16164701	26900	2	FBgn0036576	16156	39772	CG5151	uncharacterized protein	CG5151
chr2R	22530922	22531728	807	8.43	8.74	8.02	0.73	1.81e-05	0.000771	3.11295	Intron (FBtr0331942/FBgn0003175, intron 12 of 14)	2	22494297	22562065	67769	2	FBgn0003175	30337	37573	px	plexus	px
chr2L	5609960	5610619	660	6.9	6.17	7.39	-1.22	1.83e-05	0.000774	3.11126	Intron (FBtr0302933/FBgn0031725, intron 5 of 11)	1	5601723	5617946	16224	2	FBgn0031725	7327	33793	DIP-eta	Dpr-interacting protein eta	DIP-eta
chr3L	20939681	20940299	619	7.33	6.73	7.76	-1.03	1.83e-05	0.000774	3.11126	Intron (FBtr0078267/FBgn0011591, intron 2 of 6)	3	20925891	20949512	23622	2	FBgn0011591	9213	40314	fng	fringe	fng
chr3L	4372040	4372957	918	8.23	7.77	8.58	-0.8	1.93e-05	0.000812	3.09044	Intron (FBtr0100186/FBgn0035538, intron 1 of 3)	3	4367649	4380387	12739	2	FBgn0035538	7430	38539	DopEcR	Dopamine/Ecdysteroid receptor	DopEcR
chr3R	15730722	15731121	400	6.29	5.42	6.83	-1.4	1.94e-05	0.000814	3.08938	Downstream (1-2kb)	4	15731746	15732694	949	1	FBgn0085303	-625	5740212	CG34274	uncharacterized protein	CG34274
chr3L	14580195	14580655	461	7.55	7	7.95	-0.95	1.96e-05	0.000816	3.08831	Downstream (2-3kb)	3	14567440	14568133	694	1	FBgn0261816	12755	10178900	CG42758	uncharacterized protein	CG42758
chr2L	15339525	15339987	463	7.98	7.39	8.4	-1.02	1.98e-05	0.000823	3.0846	Distal Intergenic	1	15333866	15336138	2273	1	FBgn0001981	5659	34903	esg	escargot	esg
chr2R	6095705	6096731	1027	7.78	8.15	7.29	0.86	2.12e-05	0.000876	3.0575	Intron (FBtr0302439/FBgn0000546, intron 2 of 5)	2	6087873	6169087	81215	2	FBgn0000546	72356	35540	EcR	Ecdysone receptor	EcR
chr2R	20446013	20446743	731	7.52	6.97	7.91	-0.94	2.26e-05	0.000928	3.03245	Intron (FBtr0112774/FBgn0086604, intron 3 of 15)	2	20424338	20478951	54614	1	FBgn0086604	21675	37310	side-VIII	sidestep VIII	side-VIII
chr2R	16470000	16470522	523	7.02	7.47	6.37	1.1	2.29e-05	0.000936	3.02872	Distal Intergenic	2	16468209	16468934	726	1	FBgn0261293	1791	3346204	CheB53b	Chemosensory protein B 53b	CheB53b
chr3R	18955347	18955824	478	6.63	7.16	5.77	1.38	2.3e-05	0.000936	3.02872	Intron (FBtr0304687/FBgn0261262, intron 5 of 18)	4	18929196	18978088	48893	1	FBgn0261262	26151	42269	CG42613	uncharacterized protein	CG42613
chr3L	10568390	10569528	1139	8.23	7.8	8.56	-0.76	2.33e-05	0.000945	3.02457	Exon (FBtr0305097/FBgn0052062, exon 3 of 14)	3	10481412	10594012	112601	1	FBgn0052062	86978	39198	Rbfox1	RNA-binding Fox protein 1	Rbfox1
chr3R	12579322	12579753	432	7.08	7.54	6.41	1.13	2.4e-05	0.000969	3.01368	Intron (FBtr0304846/FBgn0038063, intron 1 of 6)	4	12550625	12595725	45101	2	FBgn0038063	15972	41549	Octbeta2R	Octopamine beta2 receptor	Octbeta2R
chr2R	13695918	13697746	1829	8.36	7.96	8.67	-0.72	2.41e-05	0.000969	3.01368	Intron (FBtr0087625/FBgn0000633, intron 3 of 12)	2	13623044	13749367	126324	1	FBgn0000633	72874	36521	CG17716	uncharacterized protein	CG17716
chr3R	26404868	26405136	269	6.12	5.21	6.68	-1.47	2.44e-05	0.000977	3.01011	Distal Intergenic	4	26401909	26403656	1748	2	FBgn0039424	-1212	43188	ppk15	pickpocket 15	ppk15
chr3L	11671447	11672050	604	7.48	7.88	6.92	0.96	2.48e-05	0.000988	3.00524	Intron (FBtr0076133/FBgn0052085, intron 2 of 5)	3	11650517	11680344	29828	2	FBgn0052085	8294	39311	CG32085	uncharacterized protein	CG32085
chr2R	5837163	5837570	408	6.51	7.01	5.75	1.27	2.53e-05	0.001	3	Intron (FBtr0300553/FBgn0085414, intron 2 of 9)	2	5804712	5860831	56120	1	FBgn0085414	32451	50320	dpr12	defective proboscis extension response 12	dpr12
chr2L	14748103	14748657	555	7.25	7.67	6.65	1.02	2.58e-05	0.00102	2.9914	Distal Intergenic	1	14746807	14747080	274	2	FBgn0267014	-1023	NA	NA	NA	CR45458
chr3R	8849117	8849862	746	7.61	7.09	7.99	-0.89	2.63e-05	0.00103	2.98716	Intron (FBtr0310205/FBgn0262614, intron 2 of 13)	4	8827068	8931896	104829	2	FBgn0262614	82034	41062	pyd	polychaetoid	pyd
chr3L	13568437	13568970	534	6.84	6.16	7.3	-1.15	2.64e-05	0.00103	2.98716	Intron (FBtr0330351/FBgn0264001, intron 5 of 12)	3	13521907	13803400	281494	2	FBgn0264001	234430	39527	bru3	bruno 3	bru3
chr2R	12293234	12294084	851	7.45	7.85	6.91	0.94	2.64e-05	0.00103	2.98716	5' UTR	2	12279771	12300795	21025	1	FBgn0261611	13463	36330	CG42700	uncharacterized protein	CG42700
chr2L	17339814	17340500	687	7.93	7.42	8.31	-0.89	2.72e-05	0.00106	2.97469	Distal Intergenic	1	17353730	17354668	939	2	FBgn0265270	14168	NA	NA	NA	lncRNA:CR43239
chr2R	19853772	19854052	281	6.44	6.94	5.67	1.27	2.75e-05	0.00107	2.97062	Distal Intergenic	2	19859695	19860095	401	2	FBgn0265763	6043	NA	NA	NA	lncRNA:CR44570
chr2L	18947497	18948022	526	8.08	8.47	7.54	0.93	2.8e-05	0.00108	2.96658	Distal Intergenic	1	18948884	18950973	2090	1	FBgn0032724	-862	35150	CG10428	uncharacterized protein	CG10428
chr3L	4834960	4835611	652	6.67	5.82	7.2	-1.37	2.84e-05	0.00109	2.96257	Downstream (2-3kb)	3	4829092	4833591	4500	2	FBgn0035577	-1369	38582	CG13708	uncharacterized protein	CG13708
chr3R	11849506	11850157	652	7.36	6.73	7.79	-1.06	2.95e-05	0.00113	2.94692	Intron (FBtr0082517/FBgn0037956, intron 1 of 2)	4	11822702	11869460	46759	2	FBgn0037956	19303	41434	CG6959	uncharacterized protein	CG6959
chr3R	15580105	15580699	595	6.87	6.19	7.33	-1.14	2.96e-05	0.00113	2.94692	Distal Intergenic	4	15548628	15552833	4206	2	FBgn0038350	-27272	41897	AOX4	Aldehyde oxidase 4	AOX4
chr2L	19971484	19972323	840	7.85	7.38	8.21	-0.83	3.15e-05	0.00119	2.92445	5' UTR	1	19968684	20017282	48599	2	FBgn0264443	44959	35284	CG43861	uncharacterized protein	CG43861
chr3R	20283728	20284599	872	9.24	9.51	8.9	0.61	3.15e-05	0.00119	2.92445	Intron (FBtr0305029/FBgn0262582, intron 2 of 18)	4	20252770	20303942	51173	1	FBgn0262582	30958	53560	cic	capicua	cic
chr3L	8864751	8865543	793	7.2	6.57	7.63	-1.06	3.16e-05	0.00119	2.92445	Intron (FBtr0076583/FBgn0263930, intron 1 of 8)	3	8827505	8891192	63688	1	FBgn0263930	37246	39013	dally	division abnormally delayed	dally
chr2L	1268427	1268983	557	7.3	7.7	6.74	0.96	3.19e-05	0.00119	2.92445	Intron (FBtr0077921/FBgn0041097, intron 1 of 11)	1	1256417	1296596	40180	1	FBgn0041097	12010	33314	robo3	roundabout 3	robo3
chr3R	31222680	31223164	485	9.13	9.39	8.81	0.59	3.24e-05	0.0012	2.92082	Intron (FBtr0085758/FBgn0039831, intron 2 of 5)	4	31220702	31231259	10558	1	FBgn0039831	1978	43694	CG12054	uncharacterized protein	CG12054
chr2R	10546923	10547340	418	7.08	7.55	6.37	1.18	3.24e-05	0.0012	2.92082	Promoter	2	10544925	10547260	2336	2	FBgn0283426	0	NA	NA	NA	lncRNA:acal
chr3L	5989767	5990071	305	6.62	7.13	5.84	1.28	3.24e-05	0.0012	2.92082	Distal Intergenic	3	5984120	5984340	221	2	FBgn0266989	-5427	NA	NA	NA	lncRNA:CR45440
chr3R	28384494	28385095	602	6.51	5.75	7.01	-1.26	3.28e-05	0.00121	2.91721	Distal Intergenic	4	28352242	28353620	1379	1	FBgn0039582	32252	NA	NA	NA	Or98b
chr2L	961071	962338	1268	8.23	8.57	7.79	0.77	3.41e-05	0.00125	2.90309	Distal Intergenic	1	987807	991300	3494	2	FBgn0266036	28962	NA	NA	NA	lncRNA:CR44801
chr2R	15435872	15437205	1334	8.17	7.75	8.5	-0.75	3.51e-05	0.00128	2.89279	Intron (FBtr0330007/FBgn0263980, intron 11 of 14)	2	15401096	15471884	70789	1	FBgn0263980	34776	5740318	Stacl	Stac-like	Stacl
chr3L	17712599	17713276	678	6.77	6.09	7.24	-1.14	3.51e-05	0.00128	2.89279	Intron (FBtr0075186/FBgn0052183, intron 2 of 9)	3	17690015	17748839	58825	1	FBgn0052183	22584	39972	Ccn	Ccn	Ccn
chr2R	11767717	11768189	473	6.13	5.26	6.67	-1.41	3.61e-05	0.00131	2.88273	Intron (FBtr0304622/FBgn0033652, intron 1 of 4)	2	11756817	11814424	57608	1	FBgn0033652	10900	36258	ths	thisbe	ths
chr2L	17466108	17467350	1243	8.56	8.16	8.87	-0.71	3.7e-05	0.00134	2.8729	Intron (FBtr0330225/FBgn0000183, intron 1 of 7)	1	17459605	17473215	13611	2	FBgn0000183	5865	35051	BicD	Bicaudal D	BicD
chr2L	2494268	2494772	505	7.31	7.72	6.72	1.01	3.79e-05	0.00136	2.86646	Intron (FBtr0077779/FBgn0011818, intron 1 of 3)	1	2492955	2498846	5892	1	FBgn0011818	1313	33435	oaf	out at first	oaf
chr3L	14917455	14917778	324	6.91	7.35	6.26	1.09	3.8e-05	0.00136	2.86646	Intron (FBtr0299509/FBgn0259099, intron 1 of 10)	3	14903805	14942907	39103	1	FBgn0259099	13650	39617	DCX-EMAP	Doublecortin-domain-containing echinoderm-microtubule-associated protein	DCX-EMAP
chr3R	15493313	15493938	626	7.3	6.67	7.73	-1.06	3.85e-05	0.00138	2.86012	Downstream (2-3kb)	4	15494602	15495620	1019	1	FBgn0038345	-664	41892	CG5213	uncharacterized protein	CG5213
chr2R	18739322	18739923	602	6.84	7.32	6.12	1.21	3.89e-05	0.00138	2.86012	Exon (FBtr0308920/FBgn0050121, exon 2 of 2)	2	18739131	18741658	2528	2	FBgn0050121	1735	NA	NA	NA	lncRNA:CR30121
chr3L	20830773	20831156	384	7.87	8.22	7.41	0.8	3.97e-05	0.00141	2.85078	Intron (FBtr0299891/FBgn0259243, intron 1 of 4)	3	20816118	20836048	19931	1	FBgn0259243	14655	40305	Pka-R1	Protein kinase, cAMP-dependent, regulatory subunit type 1	Pka-R1
chr3L	11920694	11920978	285	6.21	6.73	5.39	1.33	3.99e-05	0.00141	2.85078	Intron (FBtr0343552/FBgn0266100, intron 2 of 3)	3	11850645	11938872	88228	2	FBgn0266100	17894	5740513	CG44837	uncharacterized protein	CG44837
chr2L	14142077	14142683	607	8.35	8.73	7.83	0.91	4e-05	0.00141	2.85078	Intron (FBtr0445730/FBgn0283651, intron 4 of 7)	1	14104090	14160587	56498	1	FBgn0283651	37987	34829	CG46301	uncharacterized protein	CG46301
chr3L	1696809	1697463	655	7.51	6.97	7.9	-0.93	4.12e-05	0.00144	2.84164	Intron (FBtr0303102/FBgn0035260, intron 1 of 3)	3	1674709	1715541	40833	1	FBgn0035260	22100	38214	CG7991	uncharacterized protein	CG7991
chr3L	22226726	22227127	402	6.84	6.17	7.3	-1.12	4.18e-05	0.00146	2.83565	Intron (FBtr0301492/FBgn0037153, intron 6 of 10)	3	22136090	22247702	111613	1	FBgn0037153	90636	40453	olf413	olf413	olf413
chr2L	1623167	1623437	271	7.12	7.53	6.53	1	4.23e-05	0.00147	2.83268	Exon (FBtr0342645/FBgn0265814, exon 1 of 2)	1	1618637	1626021	7385	2	FBgn0265814	2584	NA	NA	NA	lncRNA:CR44603
chr2R	8310812	8311516	705	7.96	7.35	8.39	-1.03	4.29e-05	0.00149	2.82681	Promoter	2	8310521	8311234	714	2	FBgn0265642	0	NA	NA	NA	lncRNA:TS18
chr2L	14571435	14571963	529	7.31	7.7	6.75	0.95	4.41e-05	0.00152	2.81816	Distal Intergenic	1	14576473	14577097	625	1	FBgn0266150	-4510	NA	NA	NA	lncRNA:CR44856
chr2L	14943622	14944838	1217	8.46	8.06	8.77	-0.71	4.5e-05	0.00155	2.80967	Intron (FBtr0345431/FBgn0259213, intron 2 of 19)	1	14907489	14972300	64812	2	FBgn0259213	27462	3346206	side-II	sidestep II	side-II
chr3L	741420	742110	691	7.09	6.45	7.52	-1.07	4.53e-05	0.00155	2.80967	Intron (FBtr0331769/FBgn0035160, intron 1 of 1)	3	737680	755489	17810	2	FBgn0035160	13379	38090	hng3	hinge3	hng3
chr2L	17542558	17543338	781	7.9	8.25	7.44	0.81	4.56e-05	0.00156	2.80688	Distal Intergenic	1	17541854	17542383	530	1	FBgn0262996	704	NA	NA	NA	lncRNA:CR43304
chr3R	5897872	5898177	306	6.7	7.16	6.03	1.13	4.63e-05	0.00158	2.80134	Intron (FBtr0110806/FBgn0083949, intron 3 of 17)	4	5862865	5959555	96691	2	FBgn0083949	61378	4379844	side-III	sidestep III	side-III
chr2R	23130642	23131193	552	6.89	7.35	6.21	1.15	4.65e-05	0.00158	2.80134	Distal Intergenic	2	23128604	23130189	1586	2	FBgn0034825	-453	37672	Gpdh2	Glycerol-3-phosphate dehydrogenase 2	Gpdh2
chr3R	11139989	11140564	576	7.77	7.29	8.13	-0.83	4.82e-05	0.00163	2.78781	Distal Intergenic	4	11137177	11139742	2566	1	FBgn0037862	2812	41326	mAcon2	Mitochondrial aconitase 2	mAcon2
chr3L	18970777	18971492	716	7.97	8.33	7.49	0.84	4.89e-05	0.00165	2.78252	Distal Intergenic	3	18979368	18979590	223	1	FBgn0267249	-7876	NA	NA	NA	lncRNA:CR45689
chr3R	18896787	18897177	391	6.9	7.35	6.25	1.1	5.01e-05	0.00168	2.77469	Downstream (2-3kb)	4	18898121	18899342	1222	1	FBgn0038655	-944	42260	CG14297	uncharacterized protein	CG14297
chr2R	11051959	11052221	263	6.32	6.84	5.52	1.31	5.59e-05	0.00187	2.72816	Intron (FBtr0333066/FBgn0040765, intron 2 of 4)	2	10977956	11116378	138423	2	FBgn0040765	64157	2768719	luna	luna	luna
chr3L	1127902	1128541	640	8.62	8.25	8.92	-0.66	5.67e-05	0.00189	2.72354	Distal Intergenic	3	1036369	1101089	64721	2	FBgn0004870	-26813	38116	bab1	bric a brac 1	bab1
chr2L	14582450	14583223	774	7.78	8.18	7.22	0.96	5.77e-05	0.00191	2.71897	Distal Intergenic	1	14587920	14588234	315	2	FBgn0261566	5011	10178899	CG42680	uncharacterized protein	CG42680
chr3L	8002530	8002940	411	6.64	7.11	5.94	1.17	6.1e-05	0.00201	2.6968	Intron (FBtr0076755/FBgn0011817, intron 2 of 8)	3	7979046	8054147	75102	1	FBgn0011817	23484	38890	nmo	nemo	nmo
chr2R	18324183	18325113	931	7.89	8.31	7.29	1.02	6.1e-05	0.00201	2.6968	Intron (FBtr0301550/FBgn0285917, intron 2 of 11)	2	18278198	18357296	79099	2	FBgn0285917	32183	44027	sbb	scribbler	sbb
chr2L	20492146	20492562	417	6.73	6.07	7.18	-1.12	6.29e-05	0.00207	2.68403	Distal Intergenic	1	20495030	20495758	729	1	FBgn0054007	-2468	3885610	CG34007	uncharacterized protein	CG34007
chr3L	22107102	22107714	613	7.57	7.95	7.07	0.88	6.44e-05	0.00211	2.67572	Distal Intergenic	3	22121932	22122746	815	1	FBgn0266771	-14218	NA	NA	NA	lncRNA:CR45236
chr3L	18424999	18425768	770	7.52	7.91	7	0.91	6.64e-05	0.00216	2.66555	Downstream (2-3kb)	3	18428524	18429255	732	2	FBgn0267935	3487	NA	NA	NA	lncRNA:CR46215
chr2R	8957805	8958225	421	6.84	7.32	6.13	1.19	6.75e-05	0.00219	2.65956	Intron (FBtr0088658/FBgn0011300, intron 4 of 7)	2	8952339	8962796	10458	1	FBgn0011300	5466	35900	babo	baboon	babo
chr2L	14822108	14822563	456	6.75	7.22	6.03	1.19	6.82e-05	0.00221	2.65561	Distal Intergenic	1	14810761	14812599	1839	1	FBgn0053309	11347	2768926	CG33309	uncharacterized protein	CG33309
chr2R	22335462	22336256	795	7.94	7.5	8.27	-0.78	7e-05	0.00226	2.64589	Exon (FBtr0071847/FBgn0034720, exon 11 of 13)	2	22333500	22373109	39610	2	FBgn0034720	36853	37552	Liprin-gamma	Liprin-gamma	Liprin-gamma
chr3R	8593213	8593527	315	6.17	6.68	5.37	1.31	7.1e-05	0.00228	2.64207	Intron (FBtr0303603/FBgn0261929, intron 2 of 6)	4	8578205	8629996	51792	1	FBgn0261929	15008	41017	5-HT2B	5-hydroxytryptamine (serotonin) receptor 2B	5-HT2B
chr3L	5010693	5011347	655	6.98	7.4	6.38	1.03	7.12e-05	0.00228	2.64207	Intron (FBtr0309972/FBgn0005775, intron 3 of 7)	3	4936758	5079033	142276	2	FBgn0005775	67686	38590	Con	Connectin	Con
chr2L	20544355	20544915	561	6.8	6.1	7.28	-1.18	7.21e-05	0.0023	2.63827	Distal Intergenic	1	20539393	20539974	582	2	FBgn0267271	-4381	NA	NA	NA	lncRNA:CR45707
chr2L	9116228	9116587	360	6.31	5.53	6.82	-1.29	7.24e-05	0.0023	2.63827	Distal Intergenic	1	9119582	9120040	459	1	FBgn0265828	-2995	NA	NA	NA	lncRNA:CR44617
chr2R	18689843	18690115	273	8.19	8.54	7.73	0.81	7.58e-05	0.00239	2.6216	Intron (FBtr0304026/FBgn0262103, intron 1 of 11)	2	18688132	18705805	17674	1	FBgn0262103	1711	37152	Sik3	Salt-inducible kinase 3	Sik3
chr2L	9754685	9755441	757	8.6	8.88	8.24	0.64	7.58e-05	0.00239	2.6216	Distal Intergenic	1	9758342	9762375	4034	1	FBgn0270924	-2901	34292	zf30C	zinc finger protein 30C	zf30C
chr2R	17346038	17346674	637	7.33	6.72	7.75	-1.03	7.76e-05	0.00243	2.61439	Intron (FBtr0310346/FBgn0265487, intron 3 of 9)	2	17216549	17379376	162828	1	FBgn0265487	129489	36945	mbl	muscleblind	mbl
chr2L	224132	225066	935	8.29	8.59	7.91	0.68	7.76e-05	0.00243	2.61439	Exon (FBtr0336985/FBgn0265153, exon 1 of 1)	1	223519	224708	1190	1	FBgn0265153	613	NA	NA	NA	lncRNA:CR44222
chr2L	3444850	3445243	394	7.13	6.51	7.55	-1.04	7.78e-05	0.00243	2.61439	Downstream (2-3kb)	1	3445992	3447589	1598	1	FBgn0031533	-749	33559	CG2772	uncharacterized protein	CG2772
chr3L	3726351	3727257	907	7.43	7.81	6.9	0.91	7.83e-05	0.00244	2.61261	Intron (FBtr0308639/FBgn0052264, intron 5 of 10)	3	3714826	3806459	91634	2	FBgn0052264	79202	38438	CG32264	uncharacterized protein	CG32264
chr3L	19073164	19073850	687	8.62	8.24	8.92	-0.67	8.62e-05	0.00268	2.57187	Intron (FBtr0333220/FBgn0036844, intron 1 of 4)	3	19066155	19086426	20272	2	FBgn0036844	12576	40081	Mkp3	Mitogen-activated protein kinase phosphatase 3	Mkp3
chr2L	3248205	3248602	398	6.72	6.06	7.16	-1.11	8.77e-05	0.00272	2.56543	Distal Intergenic	1	3260973	3261281	309	2	FBgn0266876	12679	NA	NA	NA	lncRNA:CR45337
chr3L	10241821	10242209	389	7.36	7.75	6.83	0.93	8.84e-05	0.00273	2.56384	Downstream (<1kb)	3	10242799	10243242	444	2	FBgn0265734	1033	NA	NA	NA	lncRNA:CR44541
chr3L	3589757	3590336	580	6.7	7.16	6.03	1.13	9.03e-05	0.00278	2.55596	Intron (FBtr0073131/FBgn0005640, intron 4 of 10)	3	3515751	3610521	94771	1	FBgn0005640	74006	38433	Eip63E	Ecdysone-induced protein 63E	Eip63E
chr2L	21789254	21789763	510	8.49	8.11	8.79	-0.68	9.14e-05	0.0028	2.55284	Intron (FBtr0085908/FBgn0051612, intron 1 of 3)	1	21762314	21795447	33134	2	FBgn0051612	5684	35427	CG31612	uncharacterized protein	CG31612
chr3R	13532489	13532869	381	6.18	5.38	6.7	-1.32	9.4e-05	0.00287	2.54212	Distal Intergenic	4	13528597	13529356	760	2	FBgn0261846	-3133	10178823	CG42778	uncharacterized protein	CG42778
chr3R	10750987	10751712	726	7.6	7.96	7.13	0.83	9.42e-05	0.00287	2.54212	Promoter	4	10737592	10751228	13637	2	FBgn0004841	0	41286	TkR86C	Tachykinin-like receptor at 86C	TkR86C
chr2L	17514079	17514428	350	6.16	6.68	5.36	1.31	9.72e-05	0.00295	2.53018	Intron (FBtr0304742/FBgn0013810, intron 16 of 22)	1	17501401	17525515	24115	1	FBgn0013810	12678	35061	Dhc36C	Dynein heavy chain at 36C	Dhc36C
chr3L	5323585	5324007	423	6.62	5.92	7.09	-1.17	9.74e-05	0.00295	2.53018	Distal Intergenic	3	5316213	5316451	239	2	FBgn0267305	-7134	NA	NA	NA	lncRNA:CR45741
chr3L	21759072	21759513	442	6.96	7.45	6.2	1.25	9.98e-05	0.00301	2.52143	Intron (FBtr0078450/FBgn0037130, intron 3 of 7)	3	21745359	21770534	25176	2	FBgn0037130	11021	40424	Syn1	Syntrophin-like 1	Syn1
chr2L	18867734	18868333	600	8.09	7.67	8.42	-0.75	0.000101	0.00301	2.52143	Intron (FBtr0081111/FBgn0003896, intron 1 of 8)	1	18859507	18881261	21755	2	FBgn0003896	12928	35147	tup	tailup	tup
chr3L	5717582	5718146	565	7.47	6.95	7.85	-0.9	0.000101	0.00301	2.52143	3' UTR	3	5657913	5749599	91687	1	FBgn0085447	59669	43892	sif	still life	sif
chr2R	21733799	21734430	632	7.39	7.76	6.88	0.88	0.000101	0.00302	2.51999	Distal Intergenic	2	21727495	21728195	701	2	FBgn0265963	-5604	NA	NA	NA	lncRNA:CR44750
chr2L	178978	179527	550	8.77	9.07	8.39	0.67	0.000101	0.00302	2.51999	Intron (FBtr0078122/FBgn0016977, intron 2 of 11)	1	159032	203397	44366	1	FBgn0016977	19946	44205	spen	split ends	spen
chr2L	5230726	5231180	455	6.44	5.7	6.93	-1.23	0.000102	0.00302	2.51999	Intron (FBtr0079089/FBgn0003716, intron 1 of 2)	1	5219000	5271384	52385	2	FBgn0003716	40204	33753	tkv	thickveins	tkv
chr3R	12584264	12584605	342	6.35	6.83	5.61	1.22	0.000104	0.00308	2.51145	Intron (FBtr0304846/FBgn0038063, intron 1 of 6)	4	12550625	12595725	45101	2	FBgn0038063	11120	41549	Octbeta2R	Octopamine beta2 receptor	Octbeta2R
chr3L	22234206	22235040	835	8.87	9.17	8.49	0.68	0.00011	0.00324	2.48945	Intron (FBtr0301492/FBgn0037153, intron 9 of 10)	3	22136090	22247702	111613	1	FBgn0037153	98116	40453	olf413	olf413	olf413
chr3R	26347651	26348423	773	8.42	8.7	8.06	0.63	0.000111	0.00326	2.48678	Intron (FBtr0100012/FBgn0053970, intron 2 of 8)	4	26318355	26362588	44234	1	FBgn0053970	29296	43186	CG33970	uncharacterized protein	CG33970
chr3R	6096579	6097645	1067	7.2	6.63	7.6	-0.98	0.000112	0.00328	2.48413	Intron (FBtr0112922/FBgn0026077, intron 1 of 4)	4	6088799	6100887	12089	2	FBgn0026077	3242	40745	Gasp	gasp	Gasp
chr3R	13073224	13073483	260	6.09	5.25	6.62	-1.37	0.000116	0.00338	2.47108	Intron (FBtr0082711/FBgn0004666, intron 2 of 7)	4	13057755	13078124	20370	1	FBgn0004666	15469	41612	sim	single-minded	sim
chr2L	3288730	3289022	293	5.67	4.66	6.25	-1.59	0.000116	0.00338	2.47108	Downstream (2-3kb)	1	3287822	3288591	770	1	FBgn0265678	908	NA	NA	NA	lncRNA:CR44485
chr2L	21244082	21244457	376	6.9	7.34	6.24	1.11	0.000118	0.00343	2.46471	Intron (FBtr0081478/FBgn0261239, intron 2 of 4)	1	21237250	21259675	22426	1	FBgn0261239	6832	35398	Hr39	Hormone receptor-like in 39	Hr39
chr3L	2913350	2914505	1156	9.76	10.02	9.46	0.56	0.000119	0.00345	2.46218	Intron (FBtr0333899/FBgn0262593, intron 2 of 11)	3	2895017	2959579	64563	1	FBgn0262593	18333	38352	Shab	Shaker cognate b	Shab
chr3L	19361808	19362524	717	7.49	7	7.85	-0.86	0.00012	0.00346	2.46092	Intron (FBtr0089796/FBgn0052206, intron 9 of 13)	3	19340321	19412912	72592	2	FBgn0052206	50388	40105	CG32206	uncharacterized protein	CG32206
chr2R	21699320	21699703	384	8.4	8.01	8.71	-0.7	0.00012	0.00346	2.46092	Intron (FBtr0071674/FBgn0010228, intron 1 of 2)	2	21697488	21707861	10374	2	FBgn0010228	8158	37480	HmgZ	HMG protein Z	HmgZ
chr3R	15467763	15468608	846	6.61	5.9	7.08	-1.19	0.000124	0.00354	2.451	Intron (FBtr0083160/FBgn0286071, intron 1 of 16)	4	15442246	15476193	33948	2	FBgn0286071	7585	41887	AdamTS-A	ADAM metallopeptidase with thrombospondin type 1 motif A	AdamTS-A
chr3R	8456125	8456744	620	7.79	7.35	8.13	-0.78	0.000125	0.00357	2.44733	Intron (FBtr0345458/FBgn0266801, intron 1 of 15)	4	8364328	8477617	113290	2	FBgn0266801	20873	50003	CG45263	uncharacterized protein	CG45263
chr3R	23877534	23878141	608	7.09	6.53	7.49	-0.97	0.000129	0.00369	2.43297	Intron (FBtr0112907/FBgn0025574, intron 2 of 9)	4	23860162	23890052	29891	2	FBgn0025574	11911	42821	Pli	Pellino	Pli
chr3L	10503695	10505214	1520	9.47	9.71	9.19	0.52	0.00013	0.00369	2.43297	Intron (FBtr0305097/FBgn0052062, intron 1 of 13)	3	10481412	10594012	112601	1	FBgn0052062	22283	39198	Rbfox1	RNA-binding Fox protein 1	Rbfox1
chr3L	2421099	2421590	492	6.66	7.12	6	1.11	0.000131	0.0037	2.4318	Intron (FBtr0345102/FBgn0266696, intron 1 of 9)	3	2377655	2499226	121572	1	FBgn0266696	43444	38306	Svil	Supervillin	Svil
chr3R	28097339	28097790	452	7.02	6.43	7.44	-1.01	0.000134	0.00379	2.42136	Distal Intergenic	4	28137647	28137965	319	2	FBgn0267746	40175	NA	NA	NA	lncRNA:CR46077
chr3R	8502171	8503298	1128	8.29	7.9	8.6	-0.7	0.000135	0.00379	2.42136	Distal Intergenic	4	8510077	8511358	1282	2	FBgn0037590	8060	41007	Or85b	Odorant receptor 85b	Or85b
chr3R	24574065	24575325	1261	9.27	9.54	8.95	0.58	0.000136	0.00379	2.42136	Exon (FBtr0347327/FBgn0267763, exon 1 of 1)	4	24557368	24582864	25497	2	FBgn0039209	7539	42930	REPTOR	Repressed by TOR	REPTOR
chr3L	17068716	17069334	619	7.06	7.46	6.51	0.95	0.000136	0.00379	2.42136	Intron (FBtr0333861/FBgn0260943, intron 12 of 14)	3	17058774	17238212	179439	2	FBgn0260943	168878	39919	Rbp6	RNA-binding protein 6	Rbp6
chr2R	22781388	22782437	1050	7.79	8.21	7.2	1.01	0.000136	0.00379	2.42136	Intron (FBtr0299573/FBgn0259145, intron 1 of 10)	2	22740999	22798289	57291	2	FBgn0259145	15852	37614	CG42260	uncharacterized protein	CG42260
chr2L	13622796	13623186	391	6.74	7.18	6.1	1.08	0.000137	0.0038	2.42022	Intron (FBtr0342903/FBgn0259984, intron 5 of 10)	1	13550139	13639411	89273	1	FBgn0259984	72657	34772	kuz	kuzbanian	kuz
chr2L	14520575	14521041	467	7.38	7.78	6.83	0.95	0.00014	0.00389	2.41005	Distal Intergenic	1	14518621	14518691	71	2	FBgn0011864	-1884	NA	NA	NA	tRNA:Gly-GCC-1-6
chr3R	7465904	7466260	357	6.27	5.51	6.76	-1.25	0.000143	0.00395	2.4034	Downstream (1-2kb)	4	7467940	7468662	723	2	FBgn0266239	2402	NA	NA	NA	lncRNA:CR44934
chr2L	12899345	12899881	537	7.73	7.26	8.08	-0.83	0.000144	0.00396	2.4023	Distal Intergenic	1	12912530	12916774	4245	1	FBgn0040508	-12649	34689	ACXC	Adenylyl cyclase X C	ACXC
chr2L	797966	798487	522	7.13	7.53	6.57	0.96	0.000146	0.004	2.39794	Downstream (2-3kb)	1	799856	800323	468	1	FBgn0266797	-1369	NA	NA	NA	lncRNA:CR45259
chr2L	18458452	18459102	651	10.1	10.38	9.75	0.62	0.000148	0.00404	2.39362	Intron (FBtr0306973/FBgn0263049, intron 1 of 2)	1	18455717	18473132	17416	1	FBgn0263049	2735	NA	NA	NA	lncRNA:let7C
chr2L	19841849	19842094	246	5.94	6.46	5.11	1.34	0.000148	0.00404	2.39362	Intron (FBtr0329838/FBgn0263873, intron 2 of 15)	1	19796365	19958424	162060	1	FBgn0263873	45484	35277	sick	sickie	sick
chr3L	11453725	11454921	1197	8.3	8.6	7.93	0.68	0.000148	0.00404	2.39362	Downstream (2-3kb)	3	11457076	11458470	1395	2	FBgn0036160	3549	39279	CG12289	uncharacterized protein	CG12289
chr3R	16748665	16749112	448	6.5	5.8	6.97	-1.17	0.000149	0.00404	2.39362	Intron (FBtr0083341/FBgn0020556, intron 2 of 2)	4	16742125	16773189	31065	2	FBgn0020556	24077	NA	NA	NA	lncRNA:bxd
chr3R	29001549	29002863	1315	7.84	7.4	8.18	-0.78	0.000149	0.00404	2.39362	Intron (FBtr0085345/FBgn0039620, intron 1 of 9)	4	28992977	29020406	27430	2	FBgn0039620	17543	43420	wat	waterproof	wat
chr3R	22861278	22861646	369	6.55	7	5.9	1.11	0.00015	0.00405	2.39254	Distal Intergenic	4	22851088	22851804	717	2	FBgn0264428	-9474	NA	NA	NA	lncRNA:CR43846
chr3L	22446465	22446842	378	6.69	7.12	6.06	1.06	0.000156	0.0042	2.37675	Distal Intergenic	3	22454373	22455989	1617	1	FBgn0037162	-7531	40467	CG11449	uncharacterized protein	CG11449
chr2R	9343984	9344338	355	6.33	5.6	6.81	-1.21	0.000161	0.00433	2.36351	Intron (FBtr0088558/FBgn0033403, intron 2 of 3)	2	9309296	9351655	42360	2	FBgn0033403	7317	35957	CG13739	uncharacterized protein	CG13739
chr2L	6302172	6302797	626	7.39	7.76	6.91	0.85	0.000163	0.00436	2.36051	Intron (FBtr0344771/FBgn0053531, intron 12 of 16)	1	6253123	6323466	70344	1	FBgn0053531	49049	3346209	Ddr	Discoidin domain receptor	Ddr
chr3L	2615395	2615961	567	7.57	7.09	7.94	-0.84	0.00017	0.00453	2.3439	Intron (FBtr0072954/FBgn0011828, intron 1 of 8)	3	2601455	2630064	28610	2	FBgn0011828	14103	38326	Pxn	Peroxidasin	Pxn
chr2R	16453153	16454220	1068	7.74	8.07	7.32	0.76	0.000173	0.00458	2.33913	Distal Intergenic	2	16445986	16447512	1527	1	FBgn0034129	7167	36841	Parp16	Poly(ADP-ribose) polymerase family member 16	Parp16
chr3R	17247331	17247999	669	7.42	6.94	7.78	-0.84	0.000173	0.00458	2.33913	5' UTR	4	17232253	17265049	32797	2	FBgn0038494	17050	42082	beat-IIb	beaten path IIb	beat-IIb
chr3L	12652882	12653440	559	8.48	8.14	8.76	-0.62	0.000173	0.00458	2.33913	Promoter	3	12648907	12653090	4184	2	FBgn0263379	0	NA	NA	NA	lncRNA:CR43431
chr3R	16476533	16477412	880	8.14	8.44	7.75	0.7	0.000174	0.00458	2.33913	Promoter	4	16477110	16481070	3961	1	FBgn0038436	0	42002	Gyc89Db	Guanylyl cyclase at 89Db	Gyc89Db
chr3R	11388957	11390112	1156	8.23	7.84	8.54	-0.7	0.000174	0.00458	2.33913	Intron (FBtr0304604/FBgn0004595, intron 5 of 6)	4	11328480	11407627	79148	1	FBgn0004595	60477	41363	pros	prospero	pros
chr3L	13673293	13674540	1248	9.59	9.85	9.29	0.56	0.000175	0.00458	2.33913	Intron (FBtr0330356/FBgn0264001, intron 4 of 13)	3	13521907	13803400	281494	2	FBgn0264001	128860	39527	bru3	bruno 3	bru3
chr2R	22546550	22546980	431	7.6	7.95	7.14	0.81	0.000181	0.00474	2.32422	5' UTR	2	22494297	22562065	67769	2	FBgn0003175	15085	37573	px	plexus	px
chr3L	9059545	9059984	440	8.86	9.12	8.56	0.56	0.000188	0.00491	2.30892	Intron (FBtr0076544/FBgn0000116, intron 2 of 2)	3	9048781	9066027	17247	2	FBgn0000116	6043	39041	Argk	Arginine kinase	Argk
chr3R	5123110	5123789	680	7.17	7.56	6.64	0.93	0.000189	0.00491	2.30892	Distal Intergenic	4	5128087	5129939	1853	1	FBgn0037293	-4298	40617	CG12007	uncharacterized protein	CG12007
chr2L	17804632	17805063	432	7.14	7.53	6.62	0.9	0.000191	0.00495	2.30539	Intron (FBtr0303836/FBgn0262018, intron 6 of 13)	1	17786971	17875247	88277	2	FBgn0262018	70184	35071	CadN2	Cadherin-N2	CadN2
chr3L	22769765	22770213	449	6.87	7.31	6.24	1.06	0.000194	0.00501	2.30016	Intron (FBtr0078533/FBgn0052451, intron 1 of 4)	3	22749444	22787631	38188	1	FBgn0052451	20321	40495	SPoCk	Secretory Pathway Calcium atpase	SPoCk
chr2L	21028083	21029132	1050	8.15	8.44	7.78	0.67	0.000196	0.00504	2.29757	5' UTR	1	20965520	21052164	86645	2	FBgn0250867	23032	7354398	CG42238	uncharacterized protein	CG42238
chr2R	13322476	13323040	565	7.68	8.01	7.25	0.77	0.000196	0.00505	2.29671	Distal Intergenic	2	13329402	13329501	100	2	FBgn0262391	6461	NA	NA	NA	mir-184
chr3L	21142520	21143362	843	7.97	7.5	8.33	-0.83	0.000199	0.0051	2.29243	Intron (FBtr0305501/FBgn0024150, intron 4 of 16)	3	21136447	21171930	35484	2	FBgn0024150	28568	40333	Ac78C	Adenylyl cyclase 78C	Ac78C
chr2L	14787582	14788001	420	6.85	7.3	6.19	1.1	0.000201	0.00515	2.28819	Distal Intergenic	1	14783301	14784598	1298	2	FBgn0032551	-2984	2768923	CG18636	uncharacterized protein	CG18636
chr2R	20935067	20935502	436	7.57	7.03	7.97	-0.94	0.000203	0.00517	2.28651	Intron (FBtr0342783/FBgn0020617, intron 4 of 5)	2	20916753	20937030	20278	1	FBgn0020617	18314	NA	NA	NA	Rx
chr2R	8179803	8180711	909	7.84	8.16	7.42	0.75	0.000208	0.00528	2.27737	Intron (FBtr0344893/FBgn0053087, intron 1 of 22)	2	8174165	8226438	52274	1	FBgn0053087	5638	35799	LRP1	LDL receptor protein 1	LRP1
chr3L	8273952	8274692	741	9.15	8.86	9.4	-0.54	0.000211	0.00534	2.27246	Exon (FBtr0299841/FBgn0263219, exon 20 of 32)	3	8238647	8282398	43752	1	FBgn0263219	35305	2769008	Dscam4	Down syndrome cell adhesion molecule 4	Dscam4
chr3L	13123873	13124168	296	5.58	4.56	6.17	-1.61	0.000211	0.00534	2.27246	Distal Intergenic	3	13114271	13118077	3807	1	FBgn0010452	9602	39491	trn	tartan	trn
chr2L	19462850	19463298	449	8.1	7.63	8.46	-0.83	0.000212	0.00534	2.27246	Distal Intergenic	1	19464267	19467758	3492	1	FBgn0000964	-969	35227	tj	traffic jam	tj
chr3L	13646148	13646721	574	7.78	7.31	8.14	-0.83	0.000216	0.00542	2.266	Intron (FBtr0330351/FBgn0264001, intron 2 of 12)	3	13521907	13803400	281494	2	FBgn0264001	156679	39527	bru3	bruno 3	bru3
chr3L	19357934	19358777	844	7.74	8.07	7.32	0.75	0.000216	0.00543	2.2652	Intron (FBtr0089796/FBgn0052206, intron 9 of 13)	3	19340321	19412912	72592	2	FBgn0052206	54135	40105	CG32206	uncharacterized protein	CG32206
chr2L	18850812	18851484	673	9.26	9.51	8.96	0.55	0.000217	0.00544	2.2644	Intron (FBtr0081110/FBgn0032719, intron 1 of 5)	1	18845184	18855110	9927	1	FBgn0032719	5628	35144	CG17321	uncharacterized protein	CG17321
chr2L	514262	514974	713	8.65	8.27	8.95	-0.68	0.000221	0.0055	2.25964	Intron (FBtr0333012/FBgn0003963, intron 1 of 7)	1	476220	540560	64341	1	FBgn0003963	38042	33225	ush	u-shaped	ush
chr3R	13601549	13602413	865	7.06	7.45	6.51	0.94	0.000221	0.0055	2.25964	Distal Intergenic	4	13607078	13609246	2169	2	FBgn0038160	6833	41661	CG9759	uncharacterized protein	CG9759
chr2R	13642970	13643573	604	7.6	7.13	7.96	-0.83	0.000229	0.00569	2.24489	Intron (FBtr0087625/FBgn0000633, intron 1 of 12)	2	13623044	13749367	126324	1	FBgn0000633	19926	36521	CG17716	uncharacterized protein	CG17716
chr3R	24432713	24433253	541	7.54	7.07	7.89	-0.81	0.000237	0.00587	2.23136	Intron (FBtr0334916/FBgn0000036, intron 2 of 9)	4	24393896	24457157	63262	2	FBgn0000036	23904	42918	nAChRalpha1	nicotinic Acetylcholine Receptor alpha1	nAChRalpha1
chr2L	66546	67403	858	8.5	8.81	8.09	0.72	0.000238	0.00588	2.23062	5' UTR	1	66482	71390	4909	1	FBgn0067779	64	33161	dbr	debra	dbr
chr3R	7135646	7136347	702	9.18	8.88	9.42	-0.54	0.000243	0.00599	2.22257	Promoter	4	7136206	7141972	5767	1	FBgn0037475	0	2768661	Fer1	48 related 1	Fer1
chr2R	12017406	12017856	451	7.09	7.49	6.54	0.95	0.000247	0.00604	2.21896	Intron (FBtr0088028/FBgn0004839, intron 1 of 6)	2	12001473	12019846	18374	2	FBgn0004839	1990	36283	otk	off-track	otk
chr3R	11275856	11276553	698	8.01	7.63	8.32	-0.69	0.000247	0.00604	2.21896	Intron (FBtr0308921/FBgn0051386, intron 4 of 4)	4	11269415	11305608	36194	2	FBgn0051386	29055	NA	NA	NA	lncRNA:CR31386
chr2R	20725725	20726133	409	6.62	7.05	6	1.05	0.00025	0.0061	2.21467	Exon (FBtr0344877/FBgn0040726, exon 2 of 8)	2	20698483	20750442	51960	1	FBgn0040726	27242	2768858	dpr1	defective proboscis extension response 1	dpr1
chr2R	24431401	24431612	212	5.59	4.62	6.16	-1.54	0.000254	0.00618	2.20901	3' UTR	2	24431344	24432733	1390	2	FBgn0035004	1121	37899	Pgam5-2	Phosphoglycerate mutase 5-2	Pgam5-2
chr3L	22360949	22361441	493	7.63	7.18	7.97	-0.8	0.000255	0.0062	2.20761	Intron (FBtr0078509/FBgn0004449, intron 1 of 8)	3	22293044	22407863	114820	2	FBgn0004449	46422	40464	Ten-m	Tenascin major	Ten-m
chr2R	17313019	17313515	497	7.98	7.58	8.29	-0.71	0.000256	0.0062	2.20761	Intron (FBtr0310346/FBgn0265487, intron 3 of 9)	2	17216549	17379376	162828	1	FBgn0265487	96470	36945	mbl	muscleblind	mbl
chr2L	1624688	1625262	575	7.7	8.04	7.27	0.77	0.000263	0.00633	2.1986	Exon (FBtr0342645/FBgn0265814, exon 1 of 2)	1	1618637	1626021	7385	2	FBgn0265814	759	NA	NA	NA	lncRNA:CR44603
chr2L	4765319	4765895	577	6.96	7.37	6.39	0.98	0.000263	0.00633	2.1986	Intron (FBtr0077418/FBgn0031627, intron 1 of 6)	1	4734592	4794044	59453	2	FBgn0031627	28149	33676	fipi	factor of interpulse interval	fipi
chr3R	6132304	6132871	568	7.52	7.06	7.87	-0.82	0.000264	0.00633	2.1986	Distal Intergenic	4	6127229	6127955	727	2	FBgn0263498	-4349	NA	NA	NA	lncRNA:CR43487
chr3R	25770795	25771401	607	7.38	6.9	7.74	-0.84	0.000264	0.00633	2.1986	Downstream (1-2kb)	4	25773334	25775369	2036	2	FBgn0039366	3968	43110	CG17198	uncharacterized protein	CG17198
chr3R	20362088	20362555	468	5.72	4.85	6.25	-1.4	0.000279	0.00667	2.17587	Distal Intergenic	4	20360308	20360634	327	1	FBgn0038790	1780	42416	MtnC	Metallothionein C	MtnC
chr3R	14017607	14018693	1087	9.09	9.34	8.78	0.56	0.00028	0.00669	2.17457	Intron (FBtr0301634/FBgn0264493, intron 2 of 8)	4	13967061	14032057	64997	2	FBgn0264493	13364	41704	rdx	roadkill	rdx
chr3L	4767582	4768248	667	7.89	8.22	7.46	0.77	0.000286	0.0068	2.16749	Intron (FBtr0073345/FBgn0035574, intron 7 of 10)	3	4692783	4796253	103471	1	FBgn0035574	74799	38578	RhoGEF64C	Rho guanine nucleotide exchange factor at 64C	RhoGEF64C
chr3R	4503573	4503985	413	7.27	6.77	7.64	-0.87	0.000287	0.00682	2.16622	Exon (FBtr0335239/FBgn0085386, exon 6 of 15)	4	4491943	4558067	66125	2	FBgn0085386	54082	5740349	CG34357	uncharacterized protein	CG34357
chr3R	20144928	20145323	396	6.87	6.3	7.28	-0.98	0.000296	0.007	2.1549	Distal Intergenic	4	20139148	20139921	774	2	FBgn0262025	-5007	NA	NA	NA	lncRNA:CR42836
chr3L	22598348	22599054	707	7.65	7.98	7.21	0.77	0.000296	0.007	2.1549	Intron (FBtr0474122/FBgn0037171, intron 2 of 4)	3	22573114	22637916	64803	2	FBgn0037171	38862	NA	NA	NA	CG14459
chr2R	7206843	7207867	1025	7.78	8.11	7.34	0.77	0.000303	0.00715	2.14569	Intron (FBtr0089042/FBgn0003090, intron 1 of 5)	2	7150703	7223378	72676	1	FBgn0003090	56140	45343	pk	prickle	pk
chr3R	18834896	18835250	355	6.78	7.21	6.16	1.04	0.000305	0.00717	2.14448	Intron (FBtr0083677/FBgn0038653, intron 1 of 2)	4	18799280	18849224	49945	2	FBgn0038653	13974	42258	Octalpha2R	alpha2-adrenergic-like octopamine receptor	Octalpha2R
chr3R	15010437	15010858	422	5.96	5.17	6.47	-1.3	0.00031	0.00727	2.13847	Distal Intergenic	4	15014770	15016034	1265	1	FBgn0038280	-3912	41810	CG14861	uncharacterized protein	CG14861
chr3L	18432754	18433414	661	7.17	6.64	7.56	-0.91	0.000314	0.00732	2.13549	Distal Intergenic	3	18428524	18429255	732	2	FBgn0267935	-3499	NA	NA	NA	lncRNA:CR46215
chr3L	4671726	4672186	461	6.11	5.37	6.6	-1.23	0.000314	0.00732	2.13549	Exon (FBtr0306206/FBgn0262870, exon 5 of 21)	3	4629604	4687317	57714	2	FBgn0262870	15131	43923	axo	axotactin	axo
chr2R	1513953	1514699	747	7.03	6.47	7.44	-0.97	0.000317	0.00737	2.13253	3' UTR	2	1512810	1527095	14286	2	FBgn0267861	12396	3354925	Maf1	Maf1	Maf1
chr3R	26659128	26659671	544	7.78	8.11	7.35	0.76	0.000326	0.00756	2.12148	Intron (FBtr0290328/FBgn0250908, intron 7 of 8)	4	26645282	26681966	36685	2	FBgn0250908	22295	43213	beat-VII	beaten path VII	beat-VII
chr2R	25285159	25285877	719	9.71	8.91	10.22	-1.31	0.000329	0.00761	2.11862	Distal Intergenic	2	25183628	25255318	71691	2	FBgn0035094	-29841	38011	CG9380	uncharacterized protein	CG9380
chr2R	23726914	23727265	352	6.42	5.74	6.88	-1.14	0.000335	0.00772	2.11238	Intron (FBtr0072087/FBgn0034897, intron 3 of 9)	2	23713900	23734846	20947	1	FBgn0034897	13014	37755	Sesn	Sestrin	Sesn
chr3R	25378379	25378763	385	6.88	6.29	7.3	-1.01	0.000337	0.00776	2.11014	Intron (FBtr0089982/FBgn0004509, intron 4 of 11)	4	25347431	25473058	125628	2	FBgn0004509	94295	47220	Fur1	Furin 1	Fur1
chr2L	10522155	10522528	374	6.96	6.42	7.36	-0.93	0.000338	0.00776	2.11014	Distal Intergenic	1	10517335	10519269	1935	1	FBgn0010398	4820	34449	Lrr47	Leucine-rich repeat 47	Lrr47
chr3R	17340507	17341206	700	7.22	7.6	6.72	0.87	0.000339	0.00777	2.10958	Intron (FBtr0339170/FBgn0038498, intron 1 of 5)	4	17320004	17366119	46116	2	FBgn0038498	24913	42086	beat-IIa	beaten path IIa	beat-IIa
chr2L	4302321	4302878	558	8.17	8.46	7.81	0.65	0.000347	0.00793	2.10073	Intron (FBtr0089268/FBgn0010473, intron 4 of 6)	1	4283148	4323781	40634	1	FBgn0010473	19173	46015	tutl	turtle	tutl
chr2R	23278761	23280196	1436	8.33	7.98	8.61	-0.63	0.000352	0.008	2.09691	Downstream (2-3kb)	2	23271257	23275536	4280	2	FBgn0003009	-3225	37687	ord	orientation disruptor	ord
chr2R	21565830	21566526	697	7	7.39	6.46	0.93	0.000352	0.008	2.09691	Intron (FBtr0071692/FBgn0034636, intron 2 of 4)	2	21560246	21576035	15790	2	FBgn0034636	9509	37456	twz	tiwaz	twz
chr2L	14023794	14025993	2200	10.75	10.41	11.02	-0.61	0.000353	0.00802	2.09583	Promoter	1	14023722	14024099	378	2	FBgn0051840	0	NA	NA	NA	lncRNA:CR31840
chr3L	12842801	12843769	969	8.75	9.02	8.42	0.6	0.000356	0.00806	2.09366	Promoter	3	12824880	12843106	18227	2	FBgn0036316	0	39458	CG10960	uncharacterized protein	CG10960
chr2L	17832533	17833106	574	6.89	6.33	7.29	-0.96	0.000364	0.00822	2.08513	Intron (FBtr0303836/FBgn0262018, intron 1 of 13)	1	17786971	17875247	88277	2	FBgn0262018	42141	35071	CadN2	Cadherin-N2	CadN2
chr2R	6931155	6931404	250	6.14	5.41	6.63	-1.22	0.000365	0.00822	2.08513	Exon (FBtr0332942/FBgn0053558, exon 11 of 19)	2	6924687	6971637	46951	2	FBgn0053558	40233	2768716	mim	missing-in-metastasis	mim
chr2L	17930676	17931416	741	7.53	7.09	7.87	-0.78	0.000371	0.00833	2.07935	Distal Intergenic	1	17939019	17939715	697	2	FBgn0265549	8299	NA	NA	NA	lncRNA:CR44399
chr3R	12538484	12539148	665	8.32	8.59	7.98	0.61	0.000378	0.00846	2.07263	Intron (FBtr0290334/FBgn0250910, intron 2 of 9)	4	12511570	12548229	36660	2	FBgn0250910	9081	3885573	Octbeta3R	Octopamine beta3 receptor	Octbeta3R
chr2L	12789294	12789839	546	7.11	6.56	7.5	-0.93	0.000382	0.00854	2.06854	Distal Intergenic	1	12774054	12775252	1199	2	FBgn0284416	-14042	NA	NA	NA	lncRNA:TS9
chr2L	7422492	7422758	267	7.88	7.47	8.2	-0.73	0.000384	0.00856	2.06753	3' UTR	1	7412417	7422736	10320	1	FBgn0028387	10075	43928	chm	chameau	chm
chr2R	14637526	14637775	250	6.65	7.07	6.03	1.04	0.00039	0.00868	2.06148	Downstream (1-2kb)	2	14638538	14638935	398	1	FBgn0262881	-763	12798466	CG43236	uncharacterized protein	CG43236
chr3L	10854139	10854650	512	9.49	9.78	9.15	0.63	0.000391	0.00868	2.06148	Intron (FBtr0475045/FBgn0026160, intron 1 of 10)	3	10835528	10876496	40969	1	FBgn0026160	18611	39217	tna	tonalli	tna
chr2L	14941593	14941993	401	6.37	6.82	5.71	1.11	0.000395	0.00875	2.05799	Exon (FBtr0345431/FBgn0259213, exon 3 of 20)	1	14907489	14972300	64812	2	FBgn0259213	30307	3346206	side-II	sidestep II	side-II
chr2L	5932356	5932894	539	7.13	6.63	7.51	-0.88	0.000402	0.00888	2.05159	Intron (FBtr0079145/FBgn0015381, intron 3 of 4)	1	5925937	5939261	13325	1	FBgn0015381	6419	33823	dsf	dissatisfaction	dsf
chr2R	22792075	22792433	359	7.9	7.48	8.22	-0.74	0.000407	0.00898	2.04672	Intron (FBtr0299573/FBgn0259145, intron 1 of 10)	2	22740999	22798289	57291	2	FBgn0259145	5856	37614	CG42260	uncharacterized protein	CG42260
chr3R	8638406	8639045	640	6.72	7.15	6.12	1.03	0.000411	0.00903	2.04431	Distal Intergenic	4	8634320	8635878	1559	2	FBgn0026399	-2528	41018	Or85e	Odorant receptor 85e	Or85e
chr2L	20625786	20626101	316	6.59	5.97	7.02	-1.04	0.000415	0.00909	2.04144	Exon (FBtr0343861/FBgn0266214, exon 1 of 5)	1	20583656	20626206	42551	2	FBgn0266214	105	NA	NA	NA	lncRNA:CR44909
chr2R	13476559	13477123	565	7.07	7.47	6.53	0.94	0.000421	0.00921	2.03574	Intron (FBtr0087702/FBgn0000119, intron 2 of 6)	2	13453640	13483229	29590	2	FBgn0000119	6106	44279	arr	arrow	arr
chr2R	14995011	14996156	1146	8.11	8.45	7.65	0.8	0.000431	0.00941	2.02641	Exon (FBtr0332258/FBgn0264378, exon 2 of 2)	2	14994559	14995195	637	1	FBgn0264378	452	NA	NA	NA	lncRNA:CR43830
chr3L	16241095	16241909	815	9.69	9.93	9.4	0.53	0.000448	0.00973	2.01189	Distal Intergenic	3	16237723	16239462	1740	1	FBgn0263608	3372	39778	l(3)72Dr	lethal (3) 72Dr	l(3)72Dr
chr3L	5316840	5317241	402	7.49	7.83	7.04	0.79	0.000448	0.00973	2.01189	Distal Intergenic	3	5316213	5316451	239	2	FBgn0267305	-389	NA	NA	NA	lncRNA:CR45741
chr2R	17075768	17076808	1041	7.98	7.56	8.3	-0.74	0.000454	0.00985	2.00656	5' UTR	2	17065971	17087633	21663	2	FBgn0050460	10825	36924	CG30460	uncharacterized protein	CG30460
chr2L	1482336	1482684	349	6.29	5.61	6.75	-1.13	0.000457	0.00987	2.00568	Distal Intergenic	1	1492295	1493859	1565	1	FBgn0051928	-9611	326175	CG31928	uncharacterized protein	CG31928
chr2L	5421567	5421975	409	8.63	8.3	8.91	-0.6	0.000462	0.00997	2.0013	Distal Intergenic	1	5431842	5432604	763	1	FBgn0263866	-9867	NA	NA	NA	lncRNA:CR43713
chr3R	15547982	15548431	450	6.44	5.77	6.89	-1.13	0.000473	0.0102	1.9914	Promoter	4	15542748	15548188	5441	2	FBgn0038349	0	41896	AOX3	Aldehyde oxidase 3	AOX3
chr2L	19951462	19952470	1009	8.07	8.36	7.71	0.64	0.000474	0.0102	1.9914	Intron (FBtr0329838/FBgn0263873, intron 12 of 15)	1	19796365	19958424	162060	1	FBgn0263873	155097	35277	sick	sickie	sick
chr2L	7423201	7423934	734	8.52	8.19	8.79	-0.6	0.000484	0.0103	1.98716	Promoter	1	7423820	7425932	2113	1	FBgn0264439	0	NA	NA	NA	lncRNA:CR43857
chr2L	9625689	9627273	1585	8.66	8.92	8.35	0.58	0.000485	0.0103	1.98716	Distal Intergenic	1	9624452	9625285	834	2	FBgn0051882	-404	319000	CG31882	uncharacterized protein	CG31882
chr3R	12883997	12884296	300	6.28	5.61	6.74	-1.13	0.000485	0.0103	1.98716	Distal Intergenic	4	12891956	12893158	1203	1	FBgn0038089	-7660	41580	d-cup	davis-cup	d-cup
chr2L	17010791	17011280	490	7.1	7.49	6.57	0.92	0.00049	0.0104	1.98297	Downstream (<1kb)	1	17011476	17014700	3225	2	FBgn0032624	3420	35032	CG6304	uncharacterized protein	CG6304
chr2R	18379217	18379894	678	7.47	7.8	7.03	0.78	0.000508	0.0108	1.96658	Downstream (1-2kb)	2	18377487	18378196	710	1	FBgn0261700	1730	NA	NA	NA	lncRNA:CR42736
chr2L	4714862	4715312	451	6.47	6.91	5.84	1.06	0.000513	0.0109	1.96257	Intron (FBtr0112561/FBgn0085380, intron 3 of 5)	1	4694721	4722465	27745	1	FBgn0085380	20141	5740672	CG34351	uncharacterized protein	CG34351
chr2R	23315367	23316516	1150	7.41	6.96	7.75	-0.79	0.000516	0.0109	1.96257	Downstream (1-2kb)	2	23313017	23313854	838	2	FBgn0263084	-1513	12798145	HP1Lcsd	Heterochromatin Protein 1L chromoshadow domain	HP1Lcsd
chr3L	7296485	7296798	314	6.34	6.79	5.68	1.11	0.000522	0.011	1.95861	Intron (FBtr0333368/FBgn0035756, intron 2 of 12)	3	7266192	7312896	46705	2	FBgn0035756	16098	38801	unc-13-4A	unc-13-4A	unc-13-4A
chr2L	11784769	11785317	549	7.29	6.73	7.7	-0.97	0.000523	0.011	1.95861	Distal Intergenic	1	11788334	11789475	1142	1	FBgn0032374	-3017	34588	CG14931	uncharacterized protein	CG14931
chr2L	3534178	3534487	310	6.9	6.35	7.29	-0.94	0.000532	0.0112	1.95078	Distal Intergenic	1	3537844	3538333	490	1	FBgn0265367	-3357	NA	NA	NA	lncRNA:CR44308
chr2L	2945330	2946133	804	8.2	8.49	7.84	0.65	0.000543	0.0114	1.9431	5' UTR	1	2885929	2954406	68478	1	FBgn0041111	59401	33496	lilli	lilliputian	lilli
chr2L	21970570	21971114	545	7.35	7.7	6.88	0.81	0.000548	0.0115	1.9393	Distal Intergenic	1	21959599	21959980	382	2	FBgn0266039	-10590	NA	NA	NA	lncRNA:CR44804
chr2L	7967025	7968115	1091	8.44	8.71	8.1	0.61	0.000552	0.0115	1.9393	Intron (FBtr0112718/FBgn0085450, intron 2 of 2)	1	7891187	7984196	93010	2	FBgn0085450	16081	5740414	Snoo	Sno oncogene	Snoo
chr3R	13799974	13800456	483	9.61	9.88	9.29	0.59	0.000566	0.0118	1.92812	Distal Intergenic	4	13798198	13798270	73	2	FBgn0051331	-1704	NA	NA	NA	tRNA:Phe-GAA-1-7
chr3L	3912263	3912618	356	7.3	7.66	6.81	0.84	0.000575	0.0119	1.92445	Intron (FBtr0303422/FBgn0004910, intron 5 of 5)	3	3909973	3935617	25645	2	FBgn0004910	22999	47878	Eip63F-1	Ecdysone-induced protein 63F 1	Eip63F-1
chr2R	18291020	18291357	338	6.16	5.48	6.63	-1.15	0.00059	0.0122	1.91364	Intron (FBtr0301546/FBgn0034321, intron 1 of 3)	2	18288696	18294712	6017	1	FBgn0034321	2324	37092	CG14502	uncharacterized protein	CG14502
chr2R	13332478	13333152	675	7.99	7.63	8.28	-0.66	0.000593	0.0122	1.91364	Intron (FBtr0346709/FBgn0265104, intron 1 of 1)	2	13329352	13344808	15457	2	FBgn0265104	11656	NA	NA	NA	lncRNA:CR44206
chr2R	21208019	21208818	800	7.19	6.67	7.57	-0.9	0.000595	0.0123	1.91009	3' UTR	2	21200483	21212969	12487	1	FBgn0265180	7536	19835749	CG44245	uncharacterized protein	CG44245
chr3R	13057253	13057826	574	8.54	8.23	8.79	-0.57	0.000603	0.0124	1.90658	Promoter	4	13057755	13078124	20370	1	FBgn0004666	0	41612	sim	single-minded	sim
chr2L	10088552	10088949	398	7.01	7.39	6.5	0.89	0.000604	0.0124	1.90658	Intron (FBtr0335510/FBgn0265002, intron 8 of 20)	1	10064121	10180256	116136	2	FBgn0265002	91307	34341	CG44153	uncharacterized protein	CG44153
chr2L	17293594	17294297	704	7.61	7.18	7.93	-0.75	0.000605	0.0124	1.90658	Distal Intergenic	1	17291075	17292202	1128	2	FBgn0032632	-1392	35040	CG6380	uncharacterized protein	CG6380
chr2R	9628741	9629308	568	7.78	7.39	8.08	-0.7	0.000615	0.0126	1.89963	Intron (FBtr0334807/FBgn0033438, intron 1 of 5)	2	9611139	9683858	72720	2	FBgn0033438	54550	35997	Mmp2	Matrix metalloproteinase 2	Mmp2
chr3L	8264504	8265525	1022	7.5	7	7.86	-0.87	0.000629	0.0128	1.89279	Intron (FBtr0299841/FBgn0263219, intron 8 of 31)	3	8238647	8282398	43752	1	FBgn0263219	25857	2769008	Dscam4	Down syndrome cell adhesion molecule 4	Dscam4
chr2R	23395861	23396766	906	10.05	10.28	9.77	0.51	0.000632	0.0129	1.88941	Promoter	2	23389009	23396680	7672	2	FBgn0028497	0	37707	CG3530	uncharacterized protein	CG3530
chr2R	20459792	20460114	323	6.88	6.35	7.27	-0.91	0.000644	0.0131	1.88273	Intron (FBtr0112774/FBgn0086604, intron 4 of 15)	2	20424338	20478951	54614	1	FBgn0086604	35454	37310	side-VIII	sidestep VIII	side-VIII
chr2R	9542254	9543198	945	9.93	10.19	9.6	0.59	0.000655	0.0133	1.87615	3' UTR	2	9541947	9548135	6189	2	FBgn0033421	4937	35979	CG1888	uncharacterized protein	CG1888
chr3L	20441662	20442390	729	7.76	8.08	7.36	0.72	0.000658	0.0133	1.87615	Promoter	3	20442419	20450580	8162	1	FBgn0036993	-29	40264	CG5910	uncharacterized protein	CG5910
chr3R	5803138	5804564	1427	10.18	10.42	9.9	0.52	0.000678	0.0137	1.86328	5' UTR	4	5802328	5813258	10931	1	FBgn0263353	810	40721	CG11000	uncharacterized protein	CG11000
chr2L	12834765	12835333	569	7.78	7.37	8.09	-0.72	0.000679	0.0137	1.86328	Distal Intergenic	1	12840895	12841323	429	1	FBgn0266305	-5562	NA	NA	NA	lncRNA:CR44970
chr3L	8874949	8875200	252	6.54	6.95	5.97	0.99	0.000683	0.0137	1.86328	Intron (FBtr0076583/FBgn0263930, intron 1 of 8)	3	8827505	8891192	63688	1	FBgn0263930	47444	39013	dally	division abnormally delayed	dally
chr2R	12765981	12766458	478	8.11	8.41	7.74	0.68	0.000688	0.0138	1.86012	Distal Intergenic	2	12762113	12763825	1713	1	FBgn0033774	3868	36410	CG12374	uncharacterized protein	CG12374
chr3R	9132668	9132924	257	6.23	6.69	5.53	1.17	0.000693	0.0138	1.86012	Intron (FBtr0333668/FBgn0003165, intron 1 of 5)	4	9066343	9237682	171340	2	FBgn0003165	104758	41094	pum	pumilio	pum
chr2R	6776378	6776948	571	6.95	6.44	7.33	-0.9	0.000704	0.014	1.85387	5' UTR	2	6759715	6798941	39227	2	FBgn0085421	21993	35588	Epac	Exchange protein directly activated by cAMP	Epac
chr2R	9634250	9634584	335	7.03	6.51	7.42	-0.92	0.000705	0.014	1.85387	Intron (FBtr0334807/FBgn0033438, intron 1 of 5)	2	9611139	9683858	72720	2	FBgn0033438	49274	35997	Mmp2	Matrix metalloproteinase 2	Mmp2
chr2R	23826459	23827282	824	7.42	7.78	6.94	0.84	0.000708	0.0141	1.85078	Intron (FBtr0301162/FBgn0034911, intron 1 of 8)	2	23820354	23839864	19511	1	FBgn0034911	6105	37772	GlyT	Glycine transporter	GlyT
chr2L	7871213	7872782	1570	9.46	9.68	9.21	0.47	0.00071	0.0141	1.85078	Promoter	1	7864642	7871432	6791	2	FBgn0045038	0	250710	Proc	Proctolin	Proc
chr2L	3112769	3113232	464	7.05	6.54	7.43	-0.89	0.000716	0.0142	1.84771	Intron (FBtr0077662/FBgn0015600, intron 3 of 10)	1	3068345	3144786	76442	2	FBgn0015600	31554	33526	toc	toucan	toc
chr2L	16706266	16706951	686	6.79	6.23	7.18	-0.95	0.000719	0.0142	1.84771	Intron (FBtr0303445/FBgn0062978, intron 1 of 1)	1	16704286	16716195	11910	2	FBgn0062978	9244	10178782	CG31808	uncharacterized protein	CG31808
chr2L	14387751	14388088	338	6.42	5.8	6.86	-1.06	0.000721	0.0142	1.84771	Downstream (2-3kb)	1	14378218	14381172	2955	2	FBgn0020258	-6579	34843	ppk	pickpocket	ppk
chr2L	19021423	19022208	786	9.47	9.7	9.2	0.5	0.000722	0.0142	1.84771	Downstream (2-3kb)	1	19022417	19023646	1230	1	FBgn0032740	-209	35167	CG15172	uncharacterized protein	CG15172
chr3L	7204968	7205424	457	6.9	7.3	6.34	0.96	0.00073	0.0143	1.84466	Distal Intergenic	3	7159199	7189931	30733	2	FBgn0265296	-15037	38788	Dscam2	Down syndrome cell adhesion molecule 2	Dscam2
chr3L	2629989	2630467	479	8.45	8.14	8.7	-0.55	0.000735	0.0144	1.84164	Promoter	3	2601455	2630064	28610	2	FBgn0011828	0	38326	Pxn	Peroxidasin	Pxn
chr2R	18988119	18988454	336	5.94	5.18	6.43	-1.25	0.000741	0.0145	1.83863	Intron (FBtr0340449/FBgn0265356, intron 1 of 7)	2	18987344	19008944	21601	1	FBgn0265356	775	37190	tn	thin	tn
chr3R	12448992	12450089	1098	9.32	9.53	9.07	0.46	0.000765	0.0149	1.82681	Promoter	4	12449296	12456355	7060	1	FBgn0038053	0	41538	CG18549	uncharacterized protein	CG18549
chr3L	13159440	13159691	252	6.65	7.07	6.06	1.01	0.000785	0.0153	1.81531	Distal Intergenic	3	13174478	13176781	2304	1	FBgn0086916	-14787	39492	snky	sneaky	snky
chr2L	13512813	13513635	823	8.31	8.59	7.95	0.63	0.000789	0.0153	1.81531	5' UTR	1	13500624	13549328	48705	2	FBgn0023407	35693	34767	B4	B4	B4
chr3R	28129030	28129717	688	7.01	7.37	6.52	0.85	0.00079	0.0153	1.81531	Distal Intergenic	4	28137647	28137965	319	2	FBgn0267746	8248	NA	NA	NA	lncRNA:CR46077
chr3R	26773144	26774013	870	7.97	8.27	7.6	0.67	0.000793	0.0153	1.81531	Distal Intergenic	4	26769078	26769828	751	1	FBgn0267123	4066	NA	NA	NA	lncRNA:CR45563
chr3L	13830910	13831373	464	6.18	5.39	6.69	-1.3	0.000805	0.0155	1.80967	Distal Intergenic	3	13837756	13838080	325	1	FBgn0262813	-6383	12798242	CG43184	uncharacterized protein	CG43184
chr3R	29014422	29014826	405	7.19	6.71	7.56	-0.84	0.000811	0.0156	1.80688	Intron (FBtr0085345/FBgn0039620, intron 1 of 9)	4	28992977	29020406	27430	2	FBgn0039620	5580	43420	wat	waterproof	wat
chr3L	19352441	19353169	729	7.39	7.76	6.89	0.87	0.000811	0.0156	1.80688	Intron (FBtr0089796/FBgn0052206, intron 10 of 13)	3	19340321	19412912	72592	2	FBgn0052206	59743	40105	CG32206	uncharacterized protein	CG32206
chr2R	23982054	23982467	414	7.44	7.76	7.02	0.74	0.00082	0.0157	1.8041	Intron (FBtr0343282/FBgn0005612, intron 1 of 1)	2	23978801	23985177	6377	1	FBgn0005612	3253	37822	Sox14	Sox box protein 14	Sox14
chr3R	23068938	23070225	1288	8.54	8.81	8.2	0.61	0.000822	0.0157	1.8041	Downstream (<1kb)	4	23062713	23067259	4547	2	FBgn0039048	-1679	42727	CG17111	uncharacterized protein	CG17111
chr3R	6930425	6930824	400	8.29	7.97	8.55	-0.58	0.000823	0.0157	1.8041	Intron (FBtr0081648/FBgn0260642, intron 1 of 5)	4	6896253	6999228	102976	2	FBgn0260642	68404	40835	Antp	Antennapedia	Antp
chr3R	25541087	25541366	280	6.48	6.9	5.89	1	0.000839	0.016	1.79588	Intron (FBtr0305218/FBgn0011666, intron 2 of 6)	4	25516118	25608423	92306	1	FBgn0011666	24969	43087	msi	musashi	msi
chr2R	8859567	8860838	1272	9.75	9.96	9.49	0.47	0.00084	0.016	1.79588	Promoter	2	8860364	8888097	27734	1	FBgn0011286	0	49090	RyR	Ryanodine receptor	RyR
chr3L	17204966	17205259	294	6.71	6.09	7.14	-1.05	0.000852	0.0161	1.79317	Intron (FBtr0333861/FBgn0260943, intron 3 of 14)	3	17058774	17238212	179439	2	FBgn0260943	32953	39919	Rbp6	RNA-binding protein 6	Rbp6
chr3L	14863310	14863930	621	7.29	7.62	6.85	0.77	0.000853	0.0161	1.79317	Intron (FBtr0110825/FBgn0036454, intron 3 of 7)	3	14805136	14882224	77089	1	FBgn0036454	58174	39616	CG17839	uncharacterized protein	CG17839
chr2R	19584107	19584523	417	7.15	6.66	7.51	-0.85	0.000888	0.0168	1.77469	Intron (FBtr0310331/FBgn0003435, intron 3 of 10)	2	19517864	19631508	113645	2	FBgn0003435	46985	37254	sm	smooth	sm
chr2L	12065512	12066155	644	7.52	7.1	7.84	-0.74	0.000905	0.0171	1.767	5' UTR	1	12063457	12066775	3319	2	FBgn0032405	620	34627	firl	firelighter	firl
chr2R	22768454	22768863	410	6.41	5.8	6.83	-1.04	0.000918	0.0173	1.76195	Intron (FBtr0299573/FBgn0259145, intron 2 of 10)	2	22740999	22798289	57291	2	FBgn0259145	29426	37614	CG42260	uncharacterized protein	CG42260
chr2L	21933051	21933611	561	7.48	7.82	7.04	0.78	0.000931	0.0175	1.75696	Distal Intergenic	1	21929064	21931698	2635	1	FBgn0266873	3987	NA	NA	NA	lncRNA:CR45334
chr2L	1489359	1489693	335	6.89	7.26	6.38	0.87	0.00094	0.0176	1.75449	Distal Intergenic	1	1492295	1493859	1565	1	FBgn0051928	-2602	326175	CG31928	uncharacterized protein	CG31928
chr2R	8300815	8301776	962	9.37	9.59	9.11	0.48	0.000944	0.0176	1.75449	Distal Intergenic	2	8298106	8298200	95	1	FBgn0262440	2709	NA	NA	NA	mir-280
chr3L	7225306	7225888	583	8.86	9.11	8.55	0.57	0.000983	0.0183	1.73755	Distal Intergenic	3	7222717	7223898	1182	1	FBgn0266959	2589	NA	NA	NA	lncRNA:CR45410
chr2R	9368951	9369680	730	9.6	9.82	9.33	0.49	0.000986	0.0184	1.73518	Intron (FBtr0332997/FBgn0033405, intron 7 of 7)	2	9309296	9389467	80172	2	FBgn0033405	19787	35959	CG13954	uncharacterized protein	CG13954
chr3R	6557751	6558364	614	7.71	8.01	7.34	0.68	0.000998	0.0186	1.73049	Intron (FBtr0336453/FBgn0053202, intron 2 of 7)	4	6529169	6593330	64162	2	FBgn0053202	34966	40800	dpr11	defective proboscis extension response 11	dpr11
chr3L	15178430	15178947	518	6.83	6.29	7.22	-0.93	0.00102	0.0189	1.72354	Distal Intergenic	3	15190440	15190998	559	1	FBgn0265755	-11493	NA	NA	NA	lncRNA:CR44562
chr3L	22637935	22638445	511	8.24	8.51	7.91	0.6	0.00103	0.0191	1.71897	Promoter	3	22573114	22637916	64803	2	FBgn0037171	-19	NA	NA	NA	CG14459
chr2R	7241209	7242175	967	8.54	8.78	8.26	0.52	0.00104	0.0191	1.71897	Downstream (<1kb)	2	7243024	7245776	2753	2	FBgn0026602	3601	44750	Ady43A	Ady43A	Ady43A
chr3L	18327956	18328430	475	6.67	6.08	7.09	-1.01	0.00104	0.0192	1.7167	Distal Intergenic	3	18323584	18323985	402	2	FBgn0286033	-3971	NA	NA	NA	lncRNA:CR46353
chr3R	10501555	10501896	342	6.16	5.5	6.61	-1.11	0.00104	0.0192	1.7167	Distal Intergenic	4	10513005	10513133	129	2	FBgn0263547	11237	NA	NA	NA	mir-4944
chr3R	15417903	15418656	754	10.02	10.31	9.67	0.64	0.00106	0.0194	1.7122	Exon (FBtr0346982/FBgn0267571, exon 1 of 1)	4	15417320	15420710	3391	2	FBgn0267571	2054	NA	NA	NA	lncRNA:CR45911
chr3L	2903132	2903529	398	7.36	7.69	6.95	0.74	0.00106	0.0195	1.70997	Intron (FBtr0333899/FBgn0262593, intron 2 of 11)	3	2895017	2959579	64563	1	FBgn0262593	8115	38352	Shab	Shaker cognate b	Shab
chr2L	11410120	11410453	334	6.13	5.42	6.6	-1.18	0.00107	0.0195	1.70997	Distal Intergenic	1	11387870	11392320	4451	2	FBgn0263764	-17800	NA	NA	NA	lncRNA:CR43681
chr3R	24498881	24499368	488	7.23	7.58	6.77	0.81	0.00108	0.0196	1.70774	Distal Intergenic	4	24488612	24488682	71	1	FBgn0262389	10269	NA	NA	NA	mir-1017
chr2R	15409424	15409951	528	6.93	6.43	7.3	-0.87	0.00108	0.0197	1.70553	5' UTR	2	15401096	15471884	70789	1	FBgn0263980	8328	5740318	Stacl	Stac-like	Stacl
chr2R	9382570	9383689	1120	8.77	8.5	9	-0.5	0.00109	0.0197	1.70553	Intron (FBtr0332997/FBgn0033405, intron 1 of 7)	2	9309296	9389467	80172	2	FBgn0033405	5778	35959	CG13954	uncharacterized protein	CG13954
chr2R	16740767	16741080	314	6.26	5.63	6.69	-1.06	0.00109	0.0197	1.70553	Distal Intergenic	2	16738038	16738345	308	1	FBgn0265657	2729	NA	NA	NA	lncRNA:CR44464
chr3L	18057061	18057411	351	7.48	7.05	7.82	-0.77	0.00109	0.0198	1.70333	Intron (FBtr0306814/FBgn0000568, intron 3 of 7)	3	17950953	18064696	113744	2	FBgn0000568	7285	39999	Eip75B	Ecdysone-induced protein 75B	Eip75B
chr3L	14298683	14298948	266	6.4	5.65	6.89	-1.25	0.00109	0.0198	1.70333	Intron (FBtr0075743/FBgn0001085, intron 1 of 4)	3	14274343	14368639	94297	1	FBgn0001085	24340	45307	fz	frizzled	fz
chr2L	14546683	14547212	530	6.64	6.08	7.04	-0.96	0.0011	0.0199	1.70115	Downstream (<1kb)	1	14547498	14549109	1612	2	FBgn0250844	1897	34848	CG4218	uncharacterized protein	CG4218
chr2R	9543737	9544511	775	9.31	9.52	9.06	0.46	0.00111	0.0199	1.70115	3' UTR	2	9541947	9548135	6189	2	FBgn0033421	3624	35979	CG1888	uncharacterized protein	CG1888
chr2R	10291466	10292224	759	6.87	6.36	7.25	-0.89	0.00111	0.02	1.69897	Intron (FBtr0088338/FBgn0033504, intron 3 of 13)	2	10269016	10307024	38009	1	FBgn0033504	22450	36084	CAP	CAP	CAP
chr3L	15356495	15356819	325	6.59	6.01	7	-1	0.00112	0.02	1.69897	Distal Intergenic	3	15336692	15344315	7624	1	FBgn0036494	19803	39663	Toll-6	Toll-6	Toll-6
chr3L	17983870	17984441	572	7.39	6.94	7.72	-0.78	0.00113	0.0202	1.69465	Intron (FBtr0306814/FBgn0000568, intron 4 of 7)	3	17950953	18064696	113744	2	FBgn0000568	80255	39999	Eip75B	Ecdysone-induced protein 75B	Eip75B
chr2L	20602966	20603355	390	6.53	6.93	5.97	0.95	0.00114	0.0203	1.6925	Intron (FBtr0343861/FBgn0266214, intron 3 of 4)	1	20583656	20626206	42551	2	FBgn0266214	22851	NA	NA	NA	lncRNA:CR44909
chr3L	3451716	3452989	1274	8.02	7.68	8.3	-0.63	0.00114	0.0204	1.69037	Intron (FBtr0309837/FBgn0026259, intron 4 of 7)	3	3428658	3460977	32320	2	FBgn0026259	7988	44261	eIF5B	eukaryotic translation initiation factor 5B	eIF5B
chr3L	19899200	19899648	449	7.15	7.5	6.68	0.83	0.00116	0.0207	1.68403	Intron (FBtr0074919/FBgn0262519, intron 1 of 5)	3	19889120	19909410	20291	2	FBgn0014037	9762	40171	Su(Tpl)	Su(Tpl)	Su(Tpl)
chr3R	23722158	23723969	1812	9.83	10.05	9.58	0.47	0.00118	0.021	1.67778	Promoter	4	23723331	23731499	8169	1	FBgn0039109	0	42801	CG10365	uncharacterized protein	CG10365
chr3L	18969189	18969485	297	6.67	6.12	7.06	-0.94	0.0012	0.0212	1.67366	Distal Intergenic	3	18979368	18979590	223	1	FBgn0267249	-9883	NA	NA	NA	lncRNA:CR45689
chr3L	14498896	14499286	391	6.84	7.23	6.31	0.91	0.00121	0.0214	1.66959	Intron (FBtr0273427/FBgn0087007, intron 2 of 6)	3	14412828	14536276	123449	2	FBgn0087007	36990	39583	bbg	big bang	bbg
chr3L	14352233	14353715	1483	8.95	9.2	8.64	0.56	0.00121	0.0214	1.66959	Intron (FBtr0075743/FBgn0001085, intron 4 of 4)	3	14274343	14368639	94297	1	FBgn0001085	77890	45307	fz	frizzled	fz
chr3R	15110079	15110843	765	7.54	7.86	7.13	0.72	0.00121	0.0214	1.66959	Intron (FBtr0303485/FBgn0261859, intron 2 of 9)	4	15095957	15131926	35970	2	FBgn0261859	21083	41817	CG42788	uncharacterized protein	CG42788
chr3L	11347576	11347903	328	5.71	4.96	6.2	-1.24	0.00125	0.0221	1.65561	Downstream (1-2kb)	3	11349395	11349743	349	2	FBgn0266786	1840	NA	NA	NA	lncRNA:CR45251
chr3L	19346668	19347517	850	7.1	6.59	7.48	-0.88	0.00126	0.0221	1.65561	Intron (FBtr0089796/FBgn0052206, intron 12 of 13)	3	19340321	19412912	72592	2	FBgn0052206	65395	40105	CG32206	uncharacterized protein	CG32206
chr2L	6889351	6889894	544	7.54	7.14	7.85	-0.7	0.00128	0.0225	1.64782	Intron (FBtr0307033/FBgn0031866, intron 1 of 12)	1	6874900	6906656	31757	1	FBgn0031866	14451	33962	Nlg2	Neuroligin 2	Nlg2
chr3R	27852990	27853442	453	6.87	7.24	6.37	0.87	0.0013	0.0226	1.64589	Intron (FBtr0305292/FBgn0085382, intron 2 of 11)	4	27767966	27905843	137878	2	FBgn0085382	52401	5740590	CG34353	uncharacterized protein	CG34353
chr2L	16963068	16963701	634	8.79	8.53	9.01	-0.49	0.0013	0.0226	1.64589	Downstream (2-3kb)	1	16965475	16965767	293	1	FBgn0266823	-1774	NA	NA	NA	lncRNA:CR45285
chr3R	12854649	12855183	535	7.84	7.44	8.15	-0.71	0.00133	0.0231	1.63639	Downstream (<1kb)	4	12850380	12850668	289	2	FBgn0265165	-3981	NA	NA	NA	lncRNA:CR44234
chr3L	9468626	9469498	873	9.61	9.82	9.37	0.45	0.00133	0.0231	1.63639	Intron (FBtr0343555/FBgn0266101, intron 2 of 4)	3	9461050	9475475	14426	1	FBgn0266101	7576	39099	CG44838	uncharacterized protein	CG44838
chr2L	12593770	12594623	854	9.62	9.37	9.82	-0.45	0.00133	0.0231	1.63639	5' UTR	1	12587625	12628135	40511	1	FBgn0085424	6145	34669	nub	nubbin	nub
chr2R	22263918	22264682	765	8.24	7.89	8.53	-0.64	0.00135	0.0234	1.63078	Intron (FBtr0071775/FBgn0020307, intron 2 of 5)	2	22243963	22286469	42507	1	FBgn0020307	19955	37546	dve	defective proventriculus	dve
chr3R	18371390	18371689	300	6.7	6.16	7.08	-0.92	0.00135	0.0234	1.63078	Exon (FBtr0083584/FBgn0004618, exon 3 of 5)	4	18367927	18372738	4812	2	FBgn0004618	1049	42210	gl	glass	gl
chr2L	4011241	4011480	240	5.93	5.24	6.39	-1.15	0.00138	0.0238	1.62342	Distal Intergenic	1	4008653	4009090	438	1	FBgn0264296	2588	14462693	CG43774	uncharacterized protein	CG43774
chr2R	24141679	24142627	949	9.5	9.71	9.26	0.45	0.00142	0.0244	1.61261	Intron (FBtr0072254/FBgn0019643, intron 1 of 3)	2	24139563	24157762	18200	1	FBgn0019643	2116	37867	AANAT1	Arylalkylamine N-acetyltransferase 1	AANAT1
chr3R	26528761	26529271	511	6.66	7.04	6.14	0.9	0.00142	0.0244	1.61261	Intron (FBtr0305049/FBgn0039431, intron 2 of 10)	4	26470078	26535217	65140	2	FBgn0039431	5946	43197	plum	plum	plum
chr2L	15435871	15436269	399	8.84	9.05	8.58	0.47	0.00143	0.0246	1.60906	Exon (FBtr0343731/FBgn0266155, exon 1 of 1)	1	15435747	15436320	574	1	FBgn0266155	124	NA	NA	NA	lncRNA:CR44861
chr3R	12812086	12812940	855	7.98	7.6	8.29	-0.68	0.00144	0.0247	1.6073	Intron (FBtr0082689/FBgn0051345, intron 2 of 4)	4	12811145	12817029	5885	2	FBgn0051345	4089	41576	CG31345	uncharacterized protein	CG31345
chr2L	11868916	11869235	320	6.62	6.08	7.02	-0.94	0.00146	0.0249	1.6038	Intron (FBtr0334140/FBgn0264815, intron 3 of 9)	1	11814156	11928572	114417	2	FBgn0264815	59337	34594	Pde1c	Phosphodiesterase 1c	Pde1c
chr3R	17470999	17471998	1000	7.91	8.2	7.54	0.65	0.00146	0.0249	1.6038	Downstream (1-2kb)	4	17455890	17456776	887	2	FBgn0038512	-14223	42102	CG14330	uncharacterized protein	CG14330
chr3R	13326945	13327414	470	6.5	5.91	6.92	-1.01	0.00147	0.0251	1.60033	Downstream (1-2kb)	4	13329070	13334166	5097	2	FBgn0038139	6752	41638	PK2-R2	Pyrokinin 2 receptor 2	PK2-R2
chr3L	391378	391881	504	6.57	6.03	6.97	-0.94	0.0015	0.0255	1.59346	5' UTR	3	366524	392633	26110	2	FBgn0262139	752	38065	trh	trachealess	trh
chr2L	837708	838395	688	7.58	7.9	7.18	0.72	0.0015	0.0255	1.59346	Intron (FBtr0302121/FBgn0020304, intron 1 of 5)	1	833584	851071	17488	2	FBgn0020304	12676	33263	drongo	drongo	drongo
chr2R	15888583	15889357	775	7.55	7.17	7.85	-0.68	0.00151	0.0255	1.59346	Intron (FBtr0330732/FBgn0264089, intron 2 of 19)	2	15869495	15922118	52624	2	FBgn0264089	32761	36746	sli	slit	sli
chr3R	31004610	31005100	491	7.38	6.94	7.72	-0.78	0.00152	0.0257	1.59007	Intron (FBtr0334508/FBgn0004573, intron 1 of 2)	4	30968236	31016875	48640	2	FBgn0004573	11775	43669	5-HT7	5-hydroxytryptamine (serotonin) receptor 7	5-HT7
chr3L	13613660	13614455	796	8.04	7.71	8.31	-0.6	0.00153	0.0258	1.58838	Intron (FBtr0330351/FBgn0264001, intron 3 of 12)	3	13521907	13803400	281494	2	FBgn0264001	188945	39527	bru3	bruno 3	bru3
chr3L	10034647	10035363	717	7.92	8.23	7.52	0.71	0.00153	0.0258	1.58838	Intron (FBtr0076353/FBgn0040823, intron 3 of 5)	3	9974651	10139360	164710	1	FBgn0040823	59996	50296	dpr6	defective proboscis extension response 6	dpr6
chr3R	9184452	9185001	550	7.68	8	7.27	0.73	0.00154	0.0258	1.58838	Intron (FBtr0333667/FBgn0003165, intron 8 of 12)	4	9066343	9237682	171340	2	FBgn0003165	52681	41094	pum	pumilio	pum
chr2L	15903718	15904699	982	7.33	6.91	7.65	-0.73	0.00154	0.0259	1.5867	Downstream (<1kb)	1	15900935	15902410	1476	2	FBgn0051821	-1308	34938	CG31821	uncharacterized protein	CG31821
chr3R	28306698	28307762	1065	7.5	7.1	7.81	-0.71	0.00155	0.0261	1.58336	Distal Intergenic	4	28303631	28304605	975	2	FBgn0039577	-2093	43370	CG12516	uncharacterized protein	CG12516
chr3L	17205827	17206277	451	6.59	6.06	6.98	-0.92	0.00156	0.0261	1.58336	Intron (FBtr0333861/FBgn0260943, intron 3 of 14)	3	17058774	17238212	179439	2	FBgn0260943	31935	39919	Rbp6	RNA-binding protein 6	Rbp6
chr3R	6048166	6049133	968	7.12	6.67	7.46	-0.79	0.00163	0.0272	1.56543	Distal Intergenic	4	6053028	6053528	501	2	FBgn0266226	4395	NA	NA	NA	lncRNA:CR44921
chr3L	797007	797832	826	8.65	8.87	8.38	0.49	0.00164	0.0274	1.56225	Distal Intergenic	3	803427	804051	625	2	FBgn0035161	6219	38092	CG13898	uncharacterized protein	CG13898
chr3R	4608519	4609401	883	8.76	8.98	8.5	0.47	0.00166	0.0276	1.55909	Distal Intergenic	4	4612870	4633304	20435	1	FBgn0087012	-3469	40575	5-HT2A	5-hydroxytryptamine (serotonin) receptor 2A	5-HT2A
chr3R	6295853	6296386	534	7.01	6.56	7.35	-0.8	0.00167	0.0277	1.55752	Distal Intergenic	4	6299128	6300738	1611	1	FBgn0040279	-2742	40770	Osi14	Osiris 14	Osi14
chr3L	21364174	21364698	525	7.09	6.63	7.43	-0.8	0.00167	0.0277	1.55752	Distal Intergenic	3	21360179	21361229	1051	1	FBgn0052440	3995	318030	CG32440	uncharacterized protein	CG32440
chr2L	20082715	20083221	507	8.36	8.63	8.02	0.62	0.00168	0.0277	1.55752	3' UTR	1	20075757	20089698	13942	1	FBgn0004374	6958	35293	neb	nebbish	neb
chr3R	21612900	21613638	739	8.12	7.78	8.4	-0.62	0.0017	0.0281	1.55129	Intron (FBtr0084121/FBgn0283499, intron 1 of 12)	4	21570248	21619321	49074	2	FBgn0283499	5683	42549	InR	Insulin-like receptor	InR
chr2R	16129089	16130368	1280	9.26	9.01	9.47	-0.46	0.00171	0.0282	1.54975	Intron (FBtr0089593/FBgn0086676, intron 1 of 7)	2	16124981	16138238	13258	1	FBgn0086676	4108	45380	spin	spinster	spin
chr2L	20555341	20556079	739	6.87	6.39	7.24	-0.85	0.00174	0.0287	1.54212	Distal Intergenic	1	20550951	20551354	404	2	FBgn0284409	-3987	NA	NA	NA	lncRNA:TS1
chr2L	20948394	20948690	297	6.52	6.91	6	0.91	0.00176	0.0289	1.5391	Distal Intergenic	1	20947135	20948170	1036	2	FBgn0265817	-224	NA	NA	NA	lncRNA:CR44606
chr2L	7546961	7547416	456	7.08	7.42	6.63	0.79	0.00176	0.0289	1.5391	Intron (FBtr0334850/FBgn0264895, intron 2 of 5)	1	7497805	7578980	81176	2	FBgn0264895	31564	34032	RapGAP1	Rap GTPase activating protein 1	RapGAP1
chr3R	27797825	27798412	588	7.19	6.76	7.52	-0.76	0.00177	0.0289	1.5391	Intron (FBtr0305292/FBgn0085382, intron 4 of 11)	4	27767966	27905843	137878	2	FBgn0085382	107431	5740590	CG34353	uncharacterized protein	CG34353
chr2R	10942298	10943099	802	7.9	7.5	8.21	-0.72	0.00177	0.0289	1.5391	Distal Intergenic	2	10938425	10941738	3314	2	FBgn0033574	-560	36163	Spn47C	Serpin 47C	Spn47C
chr3R	16570464	16570836	373	6.6	6.98	6.07	0.91	0.00178	0.029	1.5376	3' UTR	4	16502770	16571363	68594	1	FBgn0259244	67694	7354466	CG42342	uncharacterized protein	CG42342
chr3L	13604249	13604544	296	6.02	6.48	5.35	1.14	0.00178	0.029	1.5376	Intron (FBtr0330351/FBgn0264001, intron 3 of 12)	3	13521907	13803400	281494	2	FBgn0264001	198856	39527	bru3	bruno 3	bru3
chr3L	2614517	2614835	319	7.29	6.88	7.61	-0.74	0.00179	0.0291	1.53611	Intron (FBtr0072954/FBgn0011828, intron 1 of 8)	3	2601455	2630064	28610	2	FBgn0011828	15229	38326	Pxn	Peroxidasin	Pxn
chr2R	7852268	7852519	252	6.19	6.61	5.58	1.03	0.0018	0.0292	1.53462	Exon (FBtr0308589/FBgn0085390, exon 8 of 22)	2	7834812	7885982	51171	2	FBgn0085390	33463	35738	Dgk	Diacyl glycerol kinase	Dgk
chr3R	11469567	11470360	794	8.41	8.64	8.13	0.51	0.00181	0.0293	1.53313	Distal Intergenic	4	11452849	11460552	7704	2	FBgn0037906	-9015	41379	PGRP-LB	Peptidoglycan recognition protein LB	PGRP-LB
chr3R	28960918	28961669	752	9.06	9.28	8.81	0.47	0.00183	0.0295	1.53018	Intron (FBtr0085347/FBgn0039617, intron 1 of 10)	4	28925004	28970372	45369	2	FBgn0039617	8703	43417	DIP-gamma	Dpr-interacting protein gamma	DIP-gamma
chr3L	18066419	18067066	648	9.31	9.53	9.05	0.48	0.00186	0.0301	1.52143	Downstream (1-2kb)	3	17950953	18064696	113744	2	FBgn0000568	-1723	39999	Eip75B	Ecdysone-induced protein 75B	Eip75B
chr3R	5199561	5200366	806	8.31	8.56	8.01	0.55	0.00192	0.031	1.50864	Intron (FBtr0347363/FBgn0259212, intron 6 of 19)	4	5170004	5217456	47453	2	FBgn0259212	17090	40620	cno	canoe	cno
chr2R	19885035	19885324	290	6.45	6.84	5.91	0.93	0.00197	0.0317	1.49894	Distal Intergenic	2	19878836	19880920	2085	2	FBgn0034477	-4115	37273	CG13872	uncharacterized protein	CG13872
chr2R	16477974	16478588	615	7.29	6.88	7.61	-0.73	0.00198	0.0318	1.49757	Distal Intergenic	2	16484841	16485552	712	2	FBgn0034131	6964	36843	CG15712	uncharacterized protein	CG15712
chr3R	24071077	24072039	963	8.71	8.93	8.45	0.48	0.00198	0.0318	1.49757	Intron (FBtr0084587/FBgn0053100, intron 2 of 3)	4	24063077	24108960	45884	2	FBgn0053100	36921	326255	eIF4EHP	eukaryotic translation initiation factor 4E homologous protein	eIF4EHP
chr2L	16990835	16991098	264	6.09	5.45	6.54	-1.09	0.002	0.032	1.49485	Intron (FBtr0273450/FBgn0053179, intron 5 of 6)	1	16973091	16993984	20894	1	FBgn0053179	17744	35031	beat-IIIb	beaten path IIIb	beat-IIIb
chr3R	10272584	10273263	680	7.28	6.87	7.6	-0.73	0.002	0.032	1.49485	Intron (FBtr0305354/FBgn0262617, intron 1 of 12)	4	10264306	10308467	44162	1	FBgn0262617	8278	41256	Nuak1	Nuak1 ortholog	Nuak1
chr3R	28274143	28274481	339	6.47	5.88	6.89	-1	0.00201	0.0321	1.49349	Distal Intergenic	4	28282580	28283548	969	1	FBgn0085465	-8099	5740743	CG34436	uncharacterized protein	CG34436
chr2L	14564000	14564948	949	7.45	7.77	7.05	0.72	0.00202	0.0321	1.49349	Distal Intergenic	1	14563015	14563726	712	2	FBgn0028913	-274	34849	CG3473	uncharacterized protein	CG3473
chr2L	34798	35152	355	6.78	7.16	6.27	0.89	0.00202	0.0321	1.49349	Exon (FBtr0078163/FBgn0051973, exon 5 of 13)	1	25402	65404	40003	2	FBgn0051973	30252	33158	Cda5	Chitin deacetylase-like 5	Cda5
chr3L	11884695	11885001	307	6.4	6.84	5.76	1.08	0.00203	0.0322	1.49214	Intron (FBtr0343552/FBgn0266100, intron 2 of 3)	3	11850645	11938872	88228	2	FBgn0266100	53871	5740513	CG44837	uncharacterized protein	CG44837
chr2L	2399874	2400804	931	9.46	9.22	9.67	-0.46	0.00203	0.0322	1.49214	5' UTR	1	2391660	2410662	19003	1	FBgn0031424	8214	33427	VGlut	Vesicular glutamate transporter	VGlut
chr2L	15584959	15585985	1027	8.2	8.47	7.87	0.59	0.00204	0.0322	1.49214	Distal Intergenic	1	15610171	15610746	576	1	FBgn0266159	-24186	NA	NA	NA	lncRNA:CR44865
chr3R	18520103	18520733	631	7.28	6.84	7.62	-0.78	0.00207	0.0328	1.48413	Intron (FBtr0083644/FBgn0004652, intron 1 of 7)	4	18414273	18545586	131314	2	FBgn0004652	24853	42226	fru	fruitless	fru
chr2L	13576976	13577275	300	7.07	7.4	6.65	0.76	0.00209	0.0329	1.4828	Intron (FBtr0342903/FBgn0259984, intron 3 of 10)	1	13550139	13639411	89273	1	FBgn0259984	26837	34772	kuz	kuzbanian	kuz
chr2R	6858354	6859119	766	7.24	6.79	7.59	-0.8	0.00211	0.0332	1.47886	Downstream (2-3kb)	2	6862001	6872718	10718	2	FBgn0265935	13599	35596	coro	coro	coro
chr3L	9050649	9051146	498	8.36	8.59	8.08	0.51	0.00212	0.0334	1.47625	5' UTR	3	9048781	9066027	17247	2	FBgn0000116	14881	39041	Argk	Arginine kinase	Argk
chr4	104092	104407	316	7.02	7.41	6.49	0.92	0.00214	0.0335	1.47496	Exon (FBtr0308615/FBgn0085432, exon 13 of 14)	5	69326	114270	44945	1	FBgn0085432	34766	43769	pan	pangolin	pan
chr2R	18333567	18333890	324	7.33	6.87	7.68	-0.81	0.00217	0.0339	1.4698	Intron (FBtr0301550/FBgn0285917, intron 2 of 11)	2	18278198	18357296	79099	2	FBgn0285917	23406	44027	sbb	scribbler	sbb
chr3R	21288926	21289564	639	9.51	9.75	9.21	0.54	0.00217	0.0339	1.4698	Intron (FBtr0301815/FBgn0038880, intron 3 of 5)	4	21276664	21293998	17335	2	FBgn0038880	4434	42530	SIFaR	SIFamide receptor	SIFaR
chr2R	19207079	19207456	378	6.42	5.86	6.83	-0.96	0.00217	0.0339	1.4698	Intron (FBtr0086503/FBgn0263395, intron 2 of 14)	2	19178738	19227193	48456	1	FBgn0263395	28341	37203	hppy	happyhour	hppy
chr4	1250758	1251257	500	6.88	7.24	6.42	0.82	0.00218	0.0339	1.4698	Exon (FBtr0333702/FBgn0053653, exon 17 of 23)	5	1230837	1271759	40923	1	FBgn0053653	19921	NA	NA	NA	Cadps
chr3R	5044885	5045715	831	6.95	7.34	6.42	0.93	0.00219	0.034	1.46852	Exon (FBtr0309991/FBgn0263626, exon 2 of 2)	4	5045207	5045948	742	2	FBgn0263626	233	NA	NA	NA	lncRNA:CR43635
chr3R	28375191	28375515	325	6.78	7.16	6.26	0.9	0.00219	0.034	1.46852	Distal Intergenic	4	28352242	28353620	1379	1	FBgn0039582	22949	NA	NA	NA	Or98b
chr3R	20282887	20283270	384	7.44	7.78	7.01	0.77	0.00225	0.0348	1.45842	Intron (FBtr0305029/FBgn0262582, intron 2 of 18)	4	20252770	20303942	51173	1	FBgn0262582	30117	53560	cic	capicua	cic
chr2R	11071748	11071978	231	6.55	6.01	6.93	-0.92	0.00226	0.035	1.45593	Intron (FBtr0333066/FBgn0040765, intron 2 of 4)	2	10977956	11116378	138423	2	FBgn0040765	44400	2768719	luna	luna	luna
chr2R	14054419	14055337	919	8.09	8.35	7.77	0.58	0.00227	0.0351	1.45469	Intron (FBtr0087596/FBgn0002643, intron 4 of 6)	2	13991203	14060356	69154	1	FBgn0002643	63216	36555	mam	mastermind	mam
chr2L	10926519	10926895	377	7.01	6.54	7.37	-0.83	0.00228	0.0352	1.45346	Intron (FBtr0340553/FBgn0261871, intron 2 of 7)	1	10917015	10964153	47139	2	FBgn0261871	37258	3346227	dpr2	defective proboscis extension response 2	dpr2
chr3L	19339836	19340251	416	6.75	6.26	7.12	-0.86	0.00229	0.0353	1.45223	Downstream (<1kb)	3	19298623	19337609	38987	2	FBgn0003089	-2227	40104	pip	pipe	pip
chr3L	8610931	8611380	450	8.58	8.81	8.31	0.49	0.0023	0.0353	1.45223	Intron (FBtr0076636/FBgn0035914, intron 2 of 5)	3	8604657	8617074	12418	1	FBgn0035914	6274	38985	CG6282	uncharacterized protein	CG6282
chr2R	10918184	10918918	735	9.07	8.8	9.29	-0.49	0.00232	0.0356	1.44855	Distal Intergenic	2	10909923	10910485	563	1	FBgn0033573	8261	36162	Obp47a	Odorant-binding protein 47a	Obp47a
chr2R	7692843	7693156	314	7.33	6.93	7.64	-0.71	0.00232	0.0356	1.44855	Intron (FBtr0332911/FBgn0033212, intron 1 of 21)	2	7676540	7698902	22363	2	FBgn0033212	5746	35715	LRR	Leucine-rich repeat	LRR
chr2R	11596615	11598133	1519	10.89	11.21	10.48	0.73	0.00234	0.0357	1.44733	Intron (FBtr0333071/FBgn0033636, intron 2 of 15)	2	11577485	11616045	38561	2	FBgn0033636	17912	36241	tou	toutatis	tou
chr2R	9530034	9531498	1465	8.97	9.18	8.73	0.44	0.00238	0.0362	1.44129	Exon (FBtr0299916/FBgn0259246, exon 11 of 20)	2	9503765	9541565	37801	1	FBgn0259246	26269	35977	brp	bruchpilot	brp
chr2L	15013419	15014045	627	9.73	9.97	9.42	0.55	0.00238	0.0362	1.44129	Distal Intergenic	1	15011815	15012667	853	2	FBgn0264438	-752	NA	NA	NA	lncRNA:CR43856
chr3R	19575184	19575430	247	5.95	5.31	6.39	-1.08	0.00241	0.0367	1.43533	Intron (FBtr0110917/FBgn0260003, intron 25 of 33)	4	19461085	19597288	136204	1	FBgn0260003	114099	42327	Dys	Dystrophin	Dys
chr3R	6257130	6257532	403	6.31	6.7	5.76	0.95	0.00243	0.0369	1.43297	Distal Intergenic	4	6255175	6256602	1428	1	FBgn0037415	1955	40762	Osi8	Osiris 8	Osi8
chr2L	21012903	21013752	850	7.92	7.58	8.19	-0.6	0.00243	0.0369	1.43297	Intron (FBtr0290305/FBgn0250867, intron 1 of 1)	1	20965520	21052164	86645	2	FBgn0250867	38412	7354398	CG42238	uncharacterized protein	CG42238
chr3R	9851281	9852551	1271	8.7	8.91	8.45	0.46	0.00247	0.0375	1.42597	Intron (FBtr0082151/FBgn0037766, intron 2 of 2)	4	9826081	9868120	42040	2	FBgn0037766	15569	41215	Teh1	tipE homolog 1	Teh1
chr3L	15511525	15512317	793	8.5	8.21	8.73	-0.52	0.0025	0.0378	1.42251	5' UTR	3	15511052	15513202	2151	1	FBgn0000565	473	39675	Eip71CD	Ecdysone-induced protein 28/29kD	Eip71CD
chr3R	11522785	11523234	450	8	8.25	7.69	0.57	0.0025	0.0378	1.42251	Distal Intergenic	4	11535495	11536273	779	1	FBgn0266416	-12261	NA	NA	NA	asRNA:CR45056
chr3R	28443350	28443695	346	7.05	7.41	6.58	0.83	0.00254	0.0382	1.41794	Intron (FBtr0085289/FBgn0039584, intron 2 of 6)	4	28418208	28474814	56607	1	FBgn0039584	25142	43377	beat-VI	beaten path VI	beat-VI
chr3R	9982433	9982723	291	8.01	8.29	7.67	0.61	0.00255	0.0384	1.41567	Intron (FBtr0112576/FBgn0267336, intron 5 of 6)	4	9874681	9995364	120684	1	FBgn0267336	107752	41217	Glut4EF	Glucose transporter 4 enhancer factor	Glut4EF
chr2L	19368516	19369074	559	7.51	7.81	7.13	0.68	0.00256	0.0385	1.41454	Distal Intergenic	1	19370445	19372711	2267	1	FBgn0032771	-1371	35209	CG17349	uncharacterized protein	CG17349
chr3L	22488127	22488676	550	7.52	7.83	7.13	0.7	0.00257	0.0385	1.41454	Distal Intergenic	3	22496342	22497114	773	2	FBgn0266979	8438	NA	NA	NA	lncRNA:CR45430
chr2R	12099180	12099594	415	7.02	7.37	6.57	0.8	0.00266	0.0398	1.40012	Intron (FBtr0333065/FBgn0086677, intron 1 of 2)	2	12085194	12119340	34147	2	FBgn0086677	19746	36295	jeb	jelly belly	jeb
chr3L	4682345	4682984	640	7.44	7.06	7.75	-0.69	0.00267	0.0398	1.40012	Intron (FBtr0333592/FBgn0262870, intron 1 of 20)	3	4629604	4687317	57714	2	FBgn0262870	4333	43923	axo	axotactin	axo
chr2R	21425768	21426254	487	6.6	6.98	6.09	0.89	0.00267	0.0398	1.40012	Intron (FBtr0342893/FBgn0010415, intron 2 of 6)	2	21392402	21481176	88775	2	FBgn0010415	54922	37447	Sdc	Syndecan	Sdc
chr3R	6530728	6531155	428	6.44	5.9	6.84	-0.93	0.00269	0.0401	1.39686	3' UTR	4	6529169	6593330	64162	2	FBgn0053202	62175	40800	dpr11	defective proboscis extension response 11	dpr11
chr3L	22997947	22999183	1237	8.9	8.66	9.11	-0.45	0.00272	0.0404	1.39362	Promoter	3	22998372	23040300	41929	1	FBgn0262509	0	40515	nrm	neuromusculin	nrm
chr3L	11479747	11479996	250	6.46	6.84	5.94	0.91	0.00272	0.0404	1.39362	Distal Intergenic	3	11474820	11475460	641	2	FBgn0267716	-4287	NA	NA	NA	asRNA:CR46049
chr3L	10702162	10702634	473	8.8	8.54	9.02	-0.48	0.00273	0.0405	1.39254	Distal Intergenic	3	10694360	10696877	2518	2	FBgn0036101	-5285	39215	NijA	Ninjurin A	NijA
chr2R	19049992	19050912	921	7.88	7.56	8.15	-0.59	0.00273	0.0405	1.39254	Distal Intergenic	2	19055231	19055924	694	2	FBgn0034415	5012	37194	CG15116	uncharacterized protein	CG15116
chr3R	24433637	24434046	410	7.26	6.86	7.58	-0.72	0.00275	0.0406	1.39147	Intron (FBtr0334916/FBgn0000036, intron 2 of 9)	4	24393896	24457157	63262	2	FBgn0000036	23111	42918	nAChRalpha1	nicotinic Acetylcholine Receptor alpha1	nAChRalpha1
chr3L	18812013	18812667	655	7.5	7.14	7.79	-0.65	0.00276	0.0408	1.38934	Intron (FBtr0075084/FBgn0036814, intron 2 of 5)	3	18802265	18820675	18411	2	FBgn0036814	8008	40046	CG14073	uncharacterized protein	CG14073
chr3L	10157749	10158199	451	6.79	7.14	6.33	0.81	0.0028	0.0413	1.38405	Intron (FBtr0076308/FBgn0052057, intron 2 of 7)	3	10147454	10186108	38655	2	FBgn0052057	27909	39180	dpr10	defective proboscis extension response 10	dpr10
chr3L	1010921	1011909	989	8.01	7.7	8.27	-0.56	0.00281	0.0414	1.383	Intron (FBtr0072646/FBgn0024277, intron 2 of 12)	3	995982	1034875	38894	2	FBgn0024277	22966	43974	trio	trio	trio
chr3L	10013377	10013737	361	6.46	6.84	5.94	0.9	0.00283	0.0416	1.38091	Intron (FBtr0076353/FBgn0040823, intron 2 of 5)	3	9974651	10139360	164710	1	FBgn0040823	38726	50296	dpr6	defective proboscis extension response 6	dpr6
chr2R	10702645	10703227	583	7.18	6.78	7.49	-0.72	0.00286	0.0419	1.37779	Intron (FBtr0304900/FBgn0024836, intron 2 of 5)	2	10673345	10721138	47794	1	FBgn0024836	29300	36125	stan	starry night	stan
chr2L	2915123	2915445	323	6.54	6.94	6	0.94	0.00286	0.0419	1.37779	Intron (FBtr0077632/FBgn0041111, intron 2 of 12)	1	2885929	2954406	68478	1	FBgn0041111	29194	33496	lilli	lilliputian	lilli
chr3L	11534515	11534856	342	6.46	5.92	6.85	-0.92	0.00287	0.042	1.37675	Intron (FBtr0089332/FBgn0259481, intron 2 of 4)	3	11522757	11562233	39477	2	FBgn0259481	27377	39293	Mob2	Mob2	Mob2
chr3R	11855392	11855956	565	7.63	7.92	7.28	0.64	0.00288	0.042	1.37675	Intron (FBtr0082517/FBgn0037956, intron 1 of 2)	4	11822702	11869460	46759	2	FBgn0037956	13504	41434	CG6959	uncharacterized protein	CG6959
chr3R	29638064	29639173	1110	8.44	8.67	8.17	0.5	0.0029	0.0422	1.37469	3' UTR	4	29630304	29659984	29681	2	FBgn0266137	20811	43484	Dop1R2	Dopamine 1-like receptor 2	Dop1R2
chr2L	7952082	7952356	275	5.96	6.4	5.34	1.06	0.00292	0.0425	1.37161	Intron (FBtr0112718/FBgn0085450, intron 2 of 2)	1	7891187	7984196	93010	2	FBgn0085450	31840	5740414	Snoo	Sno oncogene	Snoo
chr2L	18266709	18267098	390	6.3	5.73	6.71	-0.98	0.00295	0.0429	1.36754	Intron (FBtr0343817/FBgn0261804, intron 2 of 15)	1	18159811	18275770	115960	2	FBgn0261804	8672	35090	CG42750	uncharacterized protein	CG42750
chr2L	9667727	9669185	1459	8.4	8.66	8.09	0.57	0.00296	0.043	1.36653	Promoter	1	9663744	9668501	4758	2	FBgn0267927	0	NA	NA	NA	lncRNA:CR46208
chr2R	7838224	7838502	279	6.07	6.48	5.48	1	0.003	0.0435	1.36151	Intron (FBtr0308589/FBgn0085390, intron 18 of 21)	2	7834812	7885982	51171	2	FBgn0085390	47480	35738	Dgk	Diacyl glycerol kinase	Dgk
chr2R	9056451	9057227	777	8.57	8.3	8.79	-0.49	0.00301	0.0436	1.36051	Exon (FBtr0088662/FBgn0033368, exon 3 of 11)	2	9044850	9060608	15759	2	FBgn0033368	3381	35911	CG13743	uncharacterized protein	CG13743
chr3L	11661596	11662139	544	7.71	8.01	7.34	0.67	0.00303	0.0437	1.35952	Intron (FBtr0076133/FBgn0052085, intron 4 of 5)	3	11650517	11680344	29828	2	FBgn0052085	18205	39311	CG32085	uncharacterized protein	CG32085
chr2L	5787203	5787454	252	6.38	5.85	6.77	-0.92	0.00305	0.0439	1.35754	Intron (FBtr0301235/FBgn0031738, intron 3 of 7)	1	5767002	5800253	33252	2	FBgn0031738	12799	33807	CG9171	uncharacterized protein	CG9171
chr2L	515855	516899	1045	9.19	8.95	9.4	-0.45	0.00305	0.0439	1.35754	Intron (FBtr0333012/FBgn0003963, intron 1 of 7)	1	476220	540560	64341	1	FBgn0003963	39635	33225	ush	u-shaped	ush
chr3R	5329993	5331316	1324	8.17	7.87	8.42	-0.55	0.00308	0.0443	1.3536	Intron (FBtr0273432/FBgn0013576, intron 2 of 15)	4	5270116	5350443	80328	2	FBgn0013576	19127	45467	mtd	mustard	mtd
chr3R	8710846	8711223	378	6.3	5.74	6.7	-0.96	0.00314	0.0451	1.34582	Downstream (1-2kb)	4	8712933	8715263	2331	1	FBgn0037612	-1710	41033	CG8112	uncharacterized protein	CG8112
chr2L	21617399	21619432	2034	9.74	9.93	9.52	0.41	0.0032	0.0458	1.33913	5' UTR	1	21614232	21624080	9849	2	FBgn0032955	4648	35417	CG2201	uncharacterized protein	CG2201
chr2L	11551024	11551669	646	7.19	6.77	7.51	-0.74	0.00323	0.0461	1.3363	Distal Intergenic	1	11548640	11550035	1396	2	FBgn0265687	-989	NA	NA	NA	lncRNA:CR44494
chr3R	19953759	19954185	427	6.68	7.05	6.19	0.86	0.00324	0.0462	1.33536	Intron (FBtr0335240/FBgn0038755, intron 2 of 5)	4	19929277	20008512	79236	2	FBgn0038755	54327	42380	Hs6st	Heparan sulfate 6-O-sulfotransferase	Hs6st
chr3L	472931	473264	334	6.24	5.66	6.66	-1	0.00327	0.0467	1.33068	Intron (FBtr0110818/FBgn0001316, intron 5 of 17)	3	434083	540614	106532	2	FBgn0001316	67350	38067	klar	klarsicht	klar
chr3L	10525887	10526943	1057	8.47	8.7	8.21	0.49	0.0033	0.0469	1.32883	Intron (FBtr0305097/FBgn0052062, intron 2 of 13)	3	10481412	10594012	112601	1	FBgn0052062	44475	39198	Rbfox1	RNA-binding Fox protein 1	Rbfox1
chr3L	10549958	10550593	636	7.95	7.63	8.22	-0.59	0.00331	0.047	1.3279	Intron (FBtr0305097/FBgn0052062, intron 2 of 13)	3	10481412	10594012	112601	1	FBgn0052062	68546	39198	Rbfox1	RNA-binding Fox protein 1	Rbfox1
chr3R	5198008	5198861	854	9.43	9.62	9.21	0.4	0.00336	0.0477	1.32148	5' UTR	4	5170004	5217456	47453	2	FBgn0259212	18595	40620	cno	canoe	cno
chr2R	14684172	14684513	342	6.5	5.96	6.89	-0.93	0.00343	0.0486	1.31336	Exon (FBtr0345427/FBgn0020269, exon 2 of 6)	2	14671396	14713622	42227	2	FBgn0020269	29109	36632	mspo	M-spondin	mspo
chr2R	16549177	16549392	216	7.17	6.78	7.48	-0.71	0.00344	0.0487	1.31247	Distal Intergenic	2	16552258	16558486	6229	1	FBgn0034135	-2866	36848	Syn2	Syntrophin-like 2	Syn2
chr2R	12200393	12202103	1711	9.46	9.66	9.23	0.43	0.00345	0.0487	1.31247	Promoter	2	12199024	12200815	1792	2	FBgn0033699	0	36321	RpS11	Ribosomal protein S11	RpS11
chr3L	5907061	5907581	521	7.59	7.24	7.87	-0.63	0.00345	0.0487	1.31247	Promoter	3	5907381	5917540	10160	1	FBgn0035648	0	38665	CG13288	uncharacterized protein	CG13288
chr3L	7745963	7747801	1839	9.4	9.59	9.18	0.41	0.0035	0.0493	1.30715	Promoter	3	7747344	7750552	3209	1	FBgn0035816	0	38869	CG13685	uncharacterized protein	CG13685
chr2R	7373916	7374220	305	6.69	7.11	6.1	1.02	0.00353	0.0496	1.30452	Intron (FBtr0334801/FBgn0033159, intron 2 of 21)	2	7317924	7381899	63976	2	FBgn0033159	7679	35652	Dscam1	Down syndrome cell adhesion molecule 1	Dscam1
chr2L	14128317	14128864	548	7.53	7.17	7.82	-0.65	0.00354	0.0496	1.30452	Intron (FBtr0445730/FBgn0283651, intron 4 of 7)	1	14104090	14160587	56498	1	FBgn0283651	24227	34829	CG46301	uncharacterized protein	CG46301
chr2L	2334845	2335273	429	6.98	6.54	7.32	-0.78	0.00354	0.0496	1.30452	Intron (FBtr0344662/FBgn0031414, intron 3 of 13)	1	2308761	2357356	48596	2	FBgn0031413	22083	33414	CG9967	uncharacterized protein	CG9967
chr2R	11722723	11723107	385	5.65	4.95	6.12	-1.17	0.00356	0.0498	1.30277	Exon (FBtr0113070/FBgn0033649, exon 3 of 5)	2	11712263	11726345	14083	1	FBgn0033649	10460	36255	pyr	pyramus	pyr
chrX	3860968	3862841	1874	9.65	7.49	10.48	-2.99	6.88e-91	6.36e-87	86.1965	Promoter	6	3857230	3862697	5468	2	FBgn0019661	0	NA	NA	NA	lncRNA:roX1
chrX	2734012	2734871	860	7.67	5.05	8.55	-3.5	2.41e-40	1.12e-36	35.9508	3' UTR	6	2734248	2738773	4526	2	FBgn0000376	3902	NA	NA	NA	crm
chrX	15051933	15052721	789	7.24	3.82	8.17	-4.35	1.57e-39	4.83e-36	35.3161	Exon (FBtr0346087/FBgn0030600, exon 10 of 23)	6	15010137	15063429	53293	2	FBgn0030600	10708	32429	hiw	highwire	hiw
chrX	7320725	7321283	559	7.44	5.05	8.29	-3.24	1.32e-35	3.05e-32	31.5157	Intron (FBtr0339821/FBgn0265457, intron 2 of 3)	6	7281089	7405797	124709	2	FBgn0029941	84514	31662	CG1677	uncharacterized protein	CG1677
chrX	1218274	1219392	1119	7.51	5.29	8.34	-3.05	7.21e-35	1.33e-31	30.8761	3' UTR	6	1215289	1236684	21396	2	FBgn0261444	17292	31071	CG3638	uncharacterized protein	CG3638
chrX	4361531	4361990	460	7.12	3.71	8.05	-4.34	1.2e-32	1.85e-29	28.7328	Exon (FBtr0070650/FBgn0262738, exon 15 of 15)	6	4322626	4365408	42783	1	FBgn0262738	38905	31376	norpA	no receptor potential A	norpA
chrX	6811565	6812350	786	7.42	5.13	8.27	-3.14	3.73e-31	4.93e-28	27.3072	3' UTR	6	6803684	6813830	10147	1	FBgn0029903	7881	31620	pod1	pod1	pod1
chrX	23100105	23101025	921	7.46	5.54	8.26	-2.71	3.8e-29	4.39e-26	25.3575	Exon (FBtr0306545/FBgn0003559, exon 9 of 10)	6	23096771	23101431	4661	1	FBgn0003559	3334	3354994	su(f)	suppressor of forked	su(f)
chrX	10851407	10851960	554	6.76	3.2	7.69	-4.49	2.8e-28	2.88e-25	24.5406	3' UTR	6	10848757	10852327	3571	1	FBgn0030240	2650	32014	CG2202	uncharacterized protein	CG2202
chrX	58698	59146	449	7.95	6.26	8.71	-2.45	6.07e-28	5.62e-25	24.2503	Distal Intergenic	6	122493	122706	214	1	FBgn0058469	-63347	NA	NA	NA	lncRNA:CR40469
chrX	13080008	13081097	1090	7.73	6.15	8.47	-2.33	1.52e-27	1.28e-24	23.8928	3' UTR	6	13079205	13090434	11230	2	FBgn0010303	9337	32256	hep	hemipterous	hep
chrX	21332069	21332670	602	7.43	5.64	8.21	-2.57	1.87e-25	1.44e-22	21.8416	Exon (FBtr0329903/FBgn0015558, exon 7 of 7)	6	21328613	21339676	11064	2	FBgn0015558	7006	33109	tty	tweety	tty
chrX	16798073	16798604	532	6.77	4.15	7.64	-3.5	2.58e-25	1.84e-22	21.7352	3' UTR	6	16796902	16800710	3809	2	FBgn0030791	2106	2768881	CG9132	uncharacterized protein	CG9132
chrX	6231463	6232088	626	7.13	5.13	7.93	-2.8	2.17e-24	1.43e-21	20.8447	3' UTR	6	6225647	6236218	10572	1	FBgn0262730	5816	31555	dtn	detonator	dtn
chrX	18888121	18888491	371	6.76	4.32	7.63	-3.31	6.68e-24	4.12e-21	20.3851	3' UTR	6	18884513	18888860	4348	1	FBgn0030973	3608	32885	CG7332	uncharacterized protein	CG7332
chrX	13770584	13771076	493	6.68	4.17	7.55	-3.38	4.08e-23	2.36e-20	19.6271	Exon (FBtr0331717/FBgn0003218, exon 7 of 13)	6	13762752	13779488	16737	1	FBgn0003218	7832	32340	rdgB	retinal degeneration B	rdgB
chrX	19741098	19741719	622	7.32	5.52	8.1	-2.58	5.68e-23	3.09e-20	19.51	5' UTR	6	19740537	19744335	3799	2	FBgn0031066	2616	32989	COX6B	Cytochrome c oxidase subunit 6B	COX6B
chrX	10382309	10382657	349	6.4	3.54	7.3	-3.75	9.13e-21	4.7e-18	17.3279	Exon (FBtr0473369/FBgn0028480, exon 3 of 4)	6	10368052	10384183	16132	1	FBgn0028480	14257	31965	CG17841	uncharacterized protein	CG17841
chrX	11397342	11397712	371	6.27	3.04	7.19	-4.15	1.18e-19	5.76e-17	16.2396	Intron (FBtr0073488/FBgn0001624, intron 8 of 16)	6	11369665	11409776	40112	1	FBgn0001624	27677	32083	dlg1	discs large 1	dlg1
chrX	4544358	4545206	849	7.26	5.55	8.02	-2.47	1.43e-19	6.63e-17	16.1785	3' UTR	6	4542630	4544497	1868	1	FBgn0029710	1728	31383	CG3568	uncharacterized protein	CG3568
chrX	9254865	9255340	476	7.3	5.8	8.02	-2.22	4.36e-19	1.92e-16	15.7167	3' UTR	6	9250420	9255953	5534	1	FBgn0030114	4445	31873	CG17754	uncharacterized protein	CG17754
chrX	18098437	18098775	339	6.32	3.12	7.24	-4.13	5.3e-19	2.23e-16	15.6517	Exon (FBtr0074528/FBgn0030894, exon 4 of 5)	6	18097558	18101314	3757	2	FBgn0030894	2539	32791	Mvb12	Multivesicular body subunit 12	Mvb12
chrX	20445015	20445315	301	7.01	5.32	7.77	-2.44	1.75e-18	7.04e-16	15.1524	3' UTR	6	20433950	20445599	11650	1	FBgn0031116	11065	33046	CG1695	uncharacterized protein	CG1695
chrX	2024368	2025069	702	7.26	5.65	8	-2.35	4.5e-18	1.74e-15	14.7595	3' UTR	6	2023822	2042311	18490	2	FBgn0000667	17242	31166	Actn	alpha actinin	Actn
chrX	1350856	1351115	260	6.11	2.79	7.03	-4.24	2.44e-17	9.04e-15	14.0438	3' UTR	6	1349623	1353981	4359	2	FBgn0024365	2866	31082	CG12773	uncharacterized protein	CG12773
chrX	1784807	1785309	503	6.26	3.79	7.12	-3.33	2.27e-16	8.1e-14	13.0915	3' UTR	6	1773725	1788065	14341	1	FBgn0026086	11082	31130	Adar	Adenosine deaminase acting on RNA	Adar
chrX	2323760	2324249	490	8.13	8.74	7.05	1.7	6.53e-16	2.24e-13	12.6498	Intron (FBtr0344007/FBgn0003079, intron 2 of 6)	6	2295466	2343870	48405	1	FBgn0003079	28294	31221	Raf	Raf oncogene	Raf
chrX	15325929	15326212	284	6.38	4.3	7.2	-2.89	1.63e-15	5.39e-13	12.2684	3' UTR	6	15319479	15328029	8551	1	FBgn0004924	6450	32458	Top1	Topoisomerase 1	Top1
chrX	4127569	4128176	608	6.7	5.04	7.46	-2.41	6.58e-15	2.1e-12	11.6778	3' UTR	6	4117020	4130016	12997	1	FBgn0026083	10549	31363	tyf	twenty-four	tyf
chrX	19196370	19196844	475	6.71	5.1	7.45	-2.35	1.74e-14	5.37e-12	11.27	3' UTR	6	19196058	19201979	5922	2	FBgn0030997	5135	32909	CG7990	uncharacterized protein	CG7990
chrX	18093832	18094204	373	6.02	3.61	6.88	-3.27	2.54e-14	7.59e-12	11.1198	5' UTR	6	18093145	18097413	4269	1	FBgn0030893	687	32790	RhoGAP16F	Rho GTPase activating protein at 16F	RhoGAP16F
chrX	16607564	16608173	610	7.94	6.79	8.57	-1.78	5.4e-14	1.56e-11	10.8069	Exon (FBtr0074284/FBgn0061200, exon 7 of 8)	6	16599241	16610459	11219	1	FBgn0061200	8323	32630	Nup153	Nucleoporin 153kD	Nup153
chrX	10710045	10710491	447	7.31	6.17	7.95	-1.78	2.32e-13	6.5e-11	10.1871	3' UTR	6	10627737	10710947	83211	1	FBgn0052677	82308	31997	X11Lbeta	X11Lbeta	X11Lbeta
chrX	20470457	20471301	845	7.46	6.42	8.06	-1.64	3.33e-13	9.06e-11	10.0429	3' UTR	6	20469955	20510694	40740	2	FBgn0031118	39393	33048	RhoGAP19D	Rho GTPase activating protein at 19D	RhoGAP19D
chrX	10922091	10922527	437	6.54	4.89	7.29	-2.4	4.63e-13	1.23e-10	9.91009	3' UTR	6	10905767	10923436	17670	1	FBgn0264502	16324	32024	CG43901	uncharacterized protein	CG43901
chrX	7397189	7398060	872	7.18	7.81	6.03	1.78	8.11e-13	2.08e-10	9.68194	Intron (FBtr0339821/FBgn0265457, intron 1 of 3)	6	7281089	7405797	124709	2	FBgn0029941	7737	31662	CG1677	uncharacterized protein	CG1677
chrX	4261322	4261850	529	7.2	7.82	6.07	1.75	1.18e-12	2.95e-10	9.53018	Distal Intergenic	6	4266097	4266669	573	1	FBgn0029701	-4247	31370	CG12691	uncharacterized protein	CG12691
chrX	12649428	12650063	636	8.62	7.95	9.07	-1.13	3e-12	7.29e-10	9.13727	Intron (FBtr0307898/FBgn0030412, intron 14 of 22)	6	12631605	12653442	21838	1	FBgn0030412	17823	32217	Tomosyn	tomosyn	Tomosyn
chrX	18035396	18036283	888	7.54	8.12	6.54	1.59	2.03e-11	4.82e-09	8.31695	Intron (FBtr0089661/FBgn0003380, intron 3 of 13)	6	17924307	18063247	138941	2	FBgn0003380	26964	32780	Sh	Shaker	Sh
chrX	9431241	9431981	741	7.09	7.7	6.01	1.69	3.55e-11	8.21e-09	8.08566	Intron (FBtr0343369/FBgn0261260, intron 2 of 14)	6	9358496	9500129	141634	2	FBgn0261260	68148	8674055	mgl	Megalin	mgl
chrX	9841909	9842910	1002	7.58	8.11	6.72	1.39	1.11e-10	2.5e-08	7.60206	Intron (FBtr0346170/FBgn0052698, intron 5 of 8)	6	9783223	9855449	72227	1	FBgn0052698	58686	31915	CARPB	Carbonic anhydrase-related protein B	CARPB
chrX	14130491	14131449	959	7.3	7.88	6.29	1.59	1.34e-10	2.96e-08	7.52871	Distal Intergenic	6	14141729	14142111	383	1	FBgn0265869	-10280	NA	NA	NA	lncRNA:CR44658
chrX	13023779	13024326	548	6.29	7.04	4.65	2.39	3.4e-10	7.33e-08	7.1349	Intron (FBtr0340351/FBgn0265597, intron 1 of 18)	6	12988615	13079070	90456	1	FBgn0265597	35164	32253	rad	radish	rad
chrX	13953294	13954318	1025	7.4	7.95	6.51	1.44	3.92e-10	8.25e-08	7.08355	Intron (FBtr0346001/FBgn0267033, intron 3 of 10)	6	13846116	13990527	144412	2	FBgn0267033	36209	32353	mamo	maternal gene required for meiosis	mamo
chrX	11796447	11797037	591	7.26	6.12	7.89	-1.78	5.79e-10	1.19e-07	6.92445	3' UTR	6	11792533	11801587	9055	1	FBgn0000259	3914	32132	CkIIbeta	Casein kinase II beta subunit	CkIIbeta
chrX	16562351	16562561	211	7.04	5.93	7.66	-1.72	6.22e-10	1.25e-07	6.90309	3' UTR	6	16560684	16587172	26489	2	FBgn0267912	24611	8674098	CanA-14F	Calcineurin A at 14F	CanA-14F
chrX	14592627	14593047	421	8.24	7.46	8.74	-1.29	8.71e-10	1.72e-07	6.76447	Intron (FBtr0073943/FBgn0030574, intron 1 of 8)	6	14584733	14602580	17848	2	FBgn0030574	9533	32397	sbm	sobremesa	sbm
chrX	14010132	14010520	389	7.81	8.34	6.97	1.38	2.12e-09	4.08e-07	6.38934	Distal Intergenic	6	14014814	14014886	73	1	FBgn0011952	-4294	NA	NA	NA	tRNA:Arg-TCG-2-1
chrX	16956601	16957072	472	6.88	5.69	7.52	-1.83	2.26e-09	4.26e-07	6.37059	3' UTR	6	16956232	16968679	12448	2	FBgn0030809	11607	32687	Ubr1	Ubr1 ubiquitin ligase	Ubr1
chrX	21050010	21050463	454	7.47	4.75	8.35	-3.6	4.28e-09	7.93e-07	6.10073	3' UTR	6	21049885	21053937	4053	2	FBgn0031149	3474	33082	Stt3A	Catalytic subunit 3A of the oligosaccharyltransferase complex	Stt3A
chrX	10463076	10463664	589	8.32	7.6	8.8	-1.21	5.41e-09	9.82e-07	6.00789	3' UTR	6	10461865	10474675	12811	2	FBgn0261710	11011	31976	nocte	no circadian temperature entrainment	nocte
chrX	16840823	16841064	242	5.43	3.15	6.27	-3.12	6.19e-09	1.1e-06	5.95861	3' UTR	6	16838173	16844433	6261	2	FBgn0024941	3369	32674	RSG7	Regulator of G-protein signaling 7	RSG7
chrX	18944144	18944813	670	6.97	7.59	5.88	1.71	6.89e-09	1.2e-06	5.92082	Intron (FBtr0331156/FBgn0264090, intron 2 of 6)	6	18930335	19028629	98295	1	FBgn0264090	13809	32889	CG43759	uncharacterized protein	CG43759
chrX	18374641	18374911	271	6.83	5.82	7.42	-1.6	7.36e-09	1.26e-06	5.89963	Intron (FBtr0346093/FBgn0265784, intron 5 of 5)	6	18366357	18377864	11508	1	FBgn0265784	8284	32817	CrebB	Cyclic-AMP response element binding protein B	CrebB
chrX	2855061	2855600	540	7.24	6.36	7.79	-1.43	1.01e-08	1.69e-06	5.77211	Intron (FBtr0309500/FBgn0028369, intron 2 of 10)	6	2740384	3134532	394149	1	FBgn0028369	114677	31292	kirre	kin of irre	kirre
chrX	18636328	18636669	342	7.16	6.17	7.74	-1.57	1.07e-08	1.76e-06	5.75449	3' UTR	6	18635642	18647648	12007	2	FBgn0027335	10979	32850	Rip11	Rab11 interacting protein	Rip11
chrX	14736588	14737117	530	6.84	7.45	5.77	1.69	2.05e-08	3.32e-06	5.47886	Intron (FBtr0302018/FBgn0015774, intron 3 of 8)	6	14686038	14749376	63339	2	FBgn0015774	12259	32400	NetB	Netrin-B	NetB
chrX	5289170	5290189	1020	7.64	6.85	8.14	-1.29	2.28e-08	3.62e-06	5.44129	Distal Intergenic	6	5296066	5306288	10223	1	FBgn0261803	-5877	31438	CG42749	uncharacterized protein	CG42749
chrX	6338733	6339863	1131	8.72	9.1	8.21	0.89	2.31e-08	3.62e-06	5.44129	5' UTR	6	6337762	6343731	5970	1	FBgn0029866	971	31576	CG3842	uncharacterized protein	CG3842
chrX	11239465	11240451	987	8	8.44	7.38	1.05	2.71e-08	4.17e-06	5.37986	Intron (FBtr0340338/FBgn0265595, intron 3 of 6)	6	11219379	11302783	83405	2	FBgn0265595	62332	32063	CG44422	uncharacterized protein	CG44422
chrX	1879549	1881230	1682	9.06	8.55	9.43	-0.89	5.63e-08	8.54e-06	5.06854	Promoter	6	1879019	1879774	756	2	FBgn0026088	0	31147	CG14818	uncharacterized protein	CG14818
chrX	1250118	1250694	577	7.38	6.65	7.86	-1.21	7.24e-08	1.08e-05	4.96658	Intron (FBtr0070244/FBgn0028550, intron 4 of 4)	6	1242740	1275284	32545	2	FBgn0028550	24590	43867	Atf3	Activating transcription factor 3	Atf3
chrX	10978007	10978424	418	6.27	6.92	5.04	1.88	7.43e-08	1.09e-05	4.96257	Intron (FBtr0299862/FBgn0259241, intron 3 of 5)	6	10967722	11039901	72180	2	FBgn0259241	61477	32033	CG42339	uncharacterized protein	CG42339
chrX	12184163	12184895	733	7.91	8.36	7.26	1.09	8.97e-08	1.3e-05	4.88606	Intron (FBtr0346335/FBgn0267001, intron 3 of 19)	6	12043698	12335214	291517	1	FBgn0267001	140465	32183	Ten-a	Tenascin accessory	Ten-a
chrX	975673	976225	553	7.24	7.75	6.46	1.29	1.05e-07	1.49e-05	4.82681	Distal Intergenic	6	968496	968741	246	2	FBgn0267032	-6932	NA	NA	NA	lncRNA:CR45476
chrX	2343305	2343654	350	6.5	5.36	7.13	-1.77	1.07e-07	1.5e-05	4.82391	3' UTR	6	2295466	2343870	48405	1	FBgn0003079	47839	31221	Raf	Raf oncogene	Raf
chrX	15379111	15379878	768	9.62	9.94	9.2	0.74	1.39e-07	1.92e-05	4.7167	Promoter	6	15350239	15379064	28826	2	FBgn0000028	-47	47080	acj6	abnormal chemosensory jump 6	acj6
chrX	14629330	14630096	767	7.02	7.57	6.13	1.43	1.43e-07	1.95e-05	4.70997	Intron (FBtr0073942/FBgn0015773, intron 1 of 6)	6	14604012	14653928	49917	2	FBgn0015773	23832	32398	NetA	Netrin-A	NetA
chrX	5441670	5441978	309	6.27	6.93	5.03	1.9	1.69e-07	2.27e-05	4.64397	Distal Intergenic	6	5446656	5494012	47357	1	FBgn0029768	-4678	31463	SPR	Sex peptide receptor	SPR
chrX	1620101	1621043	943	8.67	9.09	8.08	1.01	2.23e-07	2.95e-05	4.53018	Intron (FBtr0303564/FBgn0283451, intron 1 of 7)	6	1523554	1668788	145235	2	FBgn0025390	47745	31111	Mur2B	Mucin related 2B	Mur2B
chrX	6129714	6130175	462	7.74	7.14	8.17	-1.03	2.73e-07	3.56e-05	4.44855	Intron (FBtr0334984/FBgn0264386, intron 11 of 26)	6	6104085	6192483	88399	2	FBgn0264386	62308	31550	Ca-alpha1T	Ca[2+]-channel protein alpha[[1]] subunit T	Ca-alpha1T
chrX	14523936	14524366	431	6.32	6.96	5.12	1.83	3.38e-07	4.35e-05	4.36151	Distal Intergenic	6	14517290	14519516	2227	1	FBgn0264941	6646	NA	NA	NA	lncRNA:CR44110
chrX	20481334	20481658	325	6.77	7.34	5.8	1.54	3.52e-07	4.47e-05	4.34969	Intron (FBtr0345015/FBgn0031118, intron 3 of 13)	6	20469955	20510694	40740	2	FBgn0031118	29036	33048	RhoGAP19D	Rho GTPase activating protein at 19D	RhoGAP19D
chrX	19083411	19083829	419	6.49	7.09	5.45	1.63	3.62e-07	4.53e-05	4.3439	Promoter	6	19083739	19084017	279	1	FBgn0267059	0	NA	NA	NA	lncRNA:CR45503
chrX	9672134	9672552	419	5.93	4.56	6.62	-2.06	4.2e-07	5.18e-05	4.28567	Exon (FBtr0302723/FBgn0261617, exon 12 of 14)	6	9665442	9687066	21625	2	FBgn0261617	14514	43856	nej	nejire	nej
chrX	12075859	12076645	787	7.91	8.32	7.34	0.99	5.72e-07	6.96e-05	4.15739	Intron (FBtr0333769/FBgn0264675, intron 1 of 2)	6	12043698	12116041	72344	1	FBgn0264675	32161	NA	NA	NA	lncRNA:CR43960
chrX	18848367	18849499	1133	8.98	8.57	9.3	-0.73	5.99e-07	7.12e-05	4.14752	Promoter	6	18846389	18848566	2178	2	FBgn0030966	0	32878	shop	shopper	shop
chrX	12147440	12148719	1280	8.51	8.02	8.87	-0.85	6e-07	7.12e-05	4.14752	Intron (FBtr0346335/FBgn0267001, intron 3 of 19)	6	12043698	12335214	291517	1	FBgn0267001	103742	32183	Ten-a	Tenascin accessory	Ten-a
chrX	14008997	14009809	813	7.8	8.29	7.04	1.25	6.96e-07	8.16e-05	4.08831	Distal Intergenic	6	14014814	14014886	73	1	FBgn0011952	-5005	NA	NA	NA	tRNA:Arg-TCG-2-1
chrX	17640629	17641309	681	6.79	5.89	7.34	-1.45	8.48e-07	9.81e-05	4.00833	3' UTR	6	17639147	17652562	13416	2	FBgn0026375	11253	32743	RhoGAPp190	Rho GTPase activating protein p190	RhoGAPp190
chrX	20447869	20449932	2064	10.62	10.93	10.21	0.72	8.97e-07	0.000102	3.9914	Promoter	6	20449331	20467065	17735	1	FBgn0052506	0	318059	CG32506	uncharacterized protein	CG32506
chrX	14103185	14103905	721	7.86	7.27	8.27	-1	9.03e-07	0.000102	3.9914	Promoter	6	14103719	14103791	73	2	FBgn0011953	0	NA	NA	NA	tRNA:Arg-TCG-1-1
chrX	20230941	20231921	981	8.46	7.98	8.81	-0.83	1.04e-06	0.000115	3.9393	Intron (FBtr0089398/FBgn0003654, intron 5 of 7)	6	20227961	20236382	8422	2	FBgn0003654	4461	44160	sw	short wing	sw
chrX	9729097	9729609	513	8.77	8.24	9.15	-0.91	2.16e-06	0.000238	3.62342	Promoter	6	9729648	9756369	26722	1	FBgn0020378	-39	31913	Sp1	Sp1	Sp1
chrX	2300590	2301722	1133	10.1	10.4	9.73	0.67	2.39e-06	0.00026	3.58503	Intron (FBtr0344007/FBgn0003079, intron 2 of 6)	6	2295466	2343870	48405	1	FBgn0003079	5124	31221	Raf	Raf oncogene	Raf
chrX	4786392	4786847	456	7.23	7.72	6.5	1.21	2.55e-06	0.000274	3.56225	Distal Intergenic	6	4784075	4786059	1985	1	FBgn0029727	2317	31413	CG6978	uncharacterized protein	CG6978
chrX	22732860	22733814	955	7.66	8.06	7.1	0.96	2.58e-06	0.000274	3.56225	Intron (FBtr0344073/FBgn0266348, intron 2 of 3)	6	22657324	22797682	140359	1	FBgn0266348	75536	NA	NA	NA	lncRNA:CR44997
chrX	4260368	4260797	430	7.6	8.02	7.01	1.01	3.03e-06	0.000319	3.49621	Distal Intergenic	6	4266097	4266669	573	1	FBgn0029701	-5300	31370	CG12691	uncharacterized protein	CG12691
chrX	19825557	19826091	535	7.16	7.61	6.5	1.11	3.86e-06	0.000402	3.39577	Distal Intergenic	6	19823368	19824080	713	2	FBgn0031074	-1477	32997	SkpE	SKP1-related E	SkpE
chrX	11378067	11379796	1730	9.18	9.49	8.8	0.69	3.96e-06	0.000407	3.39041	Intron (FBtr0073483/FBgn0001624, intron 3 of 5)	6	11369665	11409776	40112	1	FBgn0001624	8402	32083	dlg1	discs large 1	dlg1
chrX	22818356	22818873	518	7.09	7.59	6.34	1.25	4.38e-06	0.000445	3.35164	Distal Intergenic	6	22809292	22811935	2644	2	FBgn0031201	-6421	33147	CG12446	uncharacterized protein	CG12446
chrX	12977131	12978149	1019	7.53	7.96	6.91	1.04	5.9e-06	0.000594	3.22621	Distal Intergenic	6	12974683	12976231	1549	2	FBgn0030439	-900	32248	CG12716	uncharacterized protein	CG12716
chrX	5794528	5795037	510	6.83	7.33	6.06	1.27	6.06e-06	0.000603	3.21968	3' UTR	6	5792140	5794543	2404	1	FBgn0029810	2388	31509	CG12239	uncharacterized protein	CG12239
chrX	11031648	11032071	424	6.83	7.33	6.05	1.28	6.37e-06	0.000627	3.20273	Intron (FBtr0299862/FBgn0259241, intron 2 of 5)	6	10967722	11039901	72180	2	FBgn0259241	7830	32033	CG42339	uncharacterized protein	CG42339
chrX	4729887	4730553	667	7.44	7.86	6.86	1	6.65e-06	0.000648	3.18842	Distal Intergenic	6	4707916	4729487	21572	1	FBgn0029723	21971	31408	Proc-R	Proctolin receptor	Proc-R
chrX	3548845	3549875	1031	7.69	8.08	7.15	0.93	7.76e-06	0.000748	3.1261	Intron (FBtr0333794/FBgn0052791, intron 2 of 10)	6	3507245	3571649	64405	2	FBgn0052791	21774	31322	DIP-alpha	Dpr-interacting protein alpha	DIP-alpha
chrX	10184569	10185145	577	7.41	7.82	6.82	1	1.19e-05	0.00114	2.9431	Intron (FBtr0332934/FBgn0264503, intron 1 of 3)	6	10158434	10195337	36904	1	FBgn0264503	26135	31948	CG43902	uncharacterized protein	CG43902
chrX	5818380	5819138	759	9.21	9.51	8.83	0.67	1.23e-05	0.00116	2.93554	Promoter	6	5818559	5840823	22265	1	FBgn0029814	0	31513	CG15765	uncharacterized protein	CG15765
chrX	5648419	5648972	554	7.72	7.19	8.11	-0.92	1.24e-05	0.00116	2.93554	Promoter	6	5625676	5648487	22812	2	FBgn0259994	0	8674066	OtopLa	Otopetrin-like a	OtopLa
chrX	22782436	22783142	707	6.93	7.4	6.23	1.17	1.27e-05	0.00117	2.93181	Intron (FBtr0344073/FBgn0266348, intron 3 of 3)	6	22657324	22797682	140359	1	FBgn0266348	125112	NA	NA	NA	lncRNA:CR44997
chrX	6204519	6205169	651	7.04	6.37	7.5	-1.13	1.28e-05	0.00117	2.93181	Distal Intergenic	6	6200188	6202559	2372	2	FBgn0040069	-1960	31551	vanin-like	vanin-like	vanin-like
chrX	6696469	6696853	385	7.92	8.28	7.45	0.82	1.3e-05	0.00118	2.92812	3' UTR	6	6695866	6698567	2702	2	FBgn0029894	1714	31610	CG14440	uncharacterized protein	CG14440
chrX	2178812	2179161	350	6.6	5.82	7.1	-1.29	1.31e-05	0.00118	2.92812	Promoter	6	2179007	2180998	1992	1	FBgn0015036	0	31193	Cyp4ae1	Cytochrome P450-4ae1	Cyp4ae1
chrX	15443351	15443849	499	8.77	9.1	8.33	0.76	1.35e-05	0.0012	2.92082	Downstream (2-3kb)	6	15386038	15441252	55215	2	FBgn0263257	-2099	32468	Cngl	Cyclic nucleotide-gated ion channel-like	Cngl
chrX	21102814	21104199	1386	8.47	8.07	8.78	-0.71	1.58e-05	0.0014	2.85387	5' UTR	6	21093844	21111417	17574	1	FBgn0031159	8970	3772393	CG11566	uncharacterized protein	CG11566
chrX	10360096	10360792	697	8.06	8.4	7.61	0.79	1.66e-05	0.00145	2.83863	Exon (FBtr0347009/FBgn0028331, exon 2 of 8)	6	10348680	10366273	17594	2	FBgn0028331	5481	31964	l(1)G0289	lethal (1) G0289	l(1)G0289
chrX	20858906	20859316	411	7.48	6.93	7.87	-0.94	1.7e-05	0.00147	2.83268	Intron (FBtr0342859/FBgn0085387, intron 2 of 10)	6	20761071	20927050	165980	2	FBgn0085387	67734	33062	shakB	shaking B	shakB
chrX	14665050	14666106	1057	8.41	8.72	8.01	0.72	1.85e-05	0.00158	2.80134	Distal Intergenic	6	14604012	14653928	49917	2	FBgn0015773	-11122	32398	NetA	Netrin-A	NetA
chrX	20952355	20953717	1363	9.02	9.38	8.55	0.83	2.02e-05	0.00172	2.76447	Distal Intergenic	6	20962605	20963505	901	2	FBgn0011834	9788	33073	Ser6	Serine protease 6	Ser6
chrX	13586246	13587002	757	6.98	7.45	6.29	1.15	2.25e-05	0.0019	2.72125	Intron (FBtr0113443/FBgn0086674, intron 8 of 8)	6	13563823	13593224	29402	1	FBgn0086674	22423	32312	Tpst	Tyrosylprotein sulfotransferase	Tpst
chrX	5934609	5935825	1217	8.11	8.51	7.56	0.95	2.3e-05	0.00192	2.7167	Intron (FBtr0343051/FBgn0029824, intron 1 of 6)	6	5917097	5941852	24756	1	FBgn0029824	17512	31525	CG3726	uncharacterized protein	CG3726
chrX	18028956	18029973	1018	8.07	8.43	7.61	0.82	2.4e-05	0.00199	2.70115	Intron (FBtr0089661/FBgn0003380, intron 3 of 13)	6	17924307	18063247	138941	2	FBgn0003380	33274	32780	Sh	Shaker	Sh
chrX	19979426	19979863	438	7.47	7.86	6.94	0.92	2.5e-05	0.00205	2.68825	Distal Intergenic	6	19961297	19969323	8027	1	FBgn0031081	18129	33005	Nep3	Neprilysin 3	Nep3
chrX	8569035	8569544	510	7.64	7.15	8.01	-0.87	2.55e-05	0.00207	2.68403	3' UTR	6	8560322	8570159	9838	1	FBgn0030049	8713	31795	Trf4-1	Topoisomerase related function 4-1	Trf4-1
chrX	21241418	21242403	986	7.97	8.32	7.52	0.79	2.62e-05	0.00211	2.67572	Intron (FBtr0310652/FBgn0052521, intron 1 of 3)	6	21205310	21281171	75862	2	FBgn0052521	38768	33098	CG32521	uncharacterized protein	CG32521
chrX	20046852	20047385	534	6.98	7.44	6.29	1.14	2.69e-05	0.00214	2.66959	Intron (FBtr0343167/FBgn0053517, intron 1 of 8)	6	20004680	20062706	58027	2	FBgn0053517	15321	33007	Dop2R	Dopamine 2-like receptor	Dop2R
chrX	20499754	20500656	903	7.92	8.3	7.4	0.9	2.96e-05	0.00234	2.63078	Intron (FBtr0301537/FBgn0031118, intron 2 of 14)	6	20469955	20510694	40740	2	FBgn0031118	10038	33048	RhoGAP19D	Rho GTPase activating protein at 19D	RhoGAP19D
chrX	13994870	13995384	515	9.16	8.65	9.53	-0.88	3.07e-05	0.00241	2.61798	Distal Intergenic	6	13996345	13999805	3461	1	FBgn0000173	-961	32358	ben	bendless	ben
chrX	20582857	20583647	791	9.29	9.57	8.95	0.62	3.11e-05	0.00242	2.61618	Distal Intergenic	6	20574282	20574693	412	1	FBgn0260870	8575	8673961	CG42580	uncharacterized protein	CG42580
chrX	761982	762384	403	6.55	5.77	7.06	-1.29	3.28e-05	0.00252	2.5986	Promoter	6	761976	762500	525	1	FBgn0266280	6	NA	NA	NA	lncRNA:CR44965
chrX	18347780	18348486	707	7.82	8.19	7.33	0.86	3.29e-05	0.00252	2.5986	Intron (FBtr0307553/FBgn0030913, intron 2 of 5)	6	18322958	18356191	33234	2	FBgn0030913	7705	32815	CG6123	uncharacterized protein	CG6123
chrX	4180292	4181360	1069	7.77	8.13	7.28	0.85	3.88e-05	0.00294	2.53165	Intron (FBtr0336884/FBgn0000635, intron 2 of 9)	6	4132887	4206093	73207	2	FBgn0000635	24733	31364	Fas2	Fasciclin 2	Fas2
chrX	18425702	18426836	1135	7.81	8.19	7.3	0.9	3.97e-05	0.00298	2.52578	3' UTR	6	18422413	18427001	4589	1	FBgn0259223	3289	32825	CG42323	uncharacterized protein	CG42323
chrX	3277391	3278282	892	7.42	7.8	6.89	0.9	4.01e-05	0.00299	2.52433	Intron (FBtr0070509/FBgn0000479, intron 4 of 14)	6	3176440	3343767	167328	1	FBgn0000479	100951	31309	dnc	dunce	dnc
chrX	1422745	1423670	926	7.67	8.02	7.2	0.82	5.22e-05	0.00386	2.41341	Intron (FBtr0307598/FBgn0259108, intron 2 of 8)	6	1409069	1453686	44618	1	FBgn0259108	13676	5740544	futsch	futsch	futsch
chrX	16786962	16787992	1031	7.84	8.22	7.33	0.89	5.28e-05	0.00388	2.41117	Promoter	6	16785115	16787008	1894	2	FBgn0030787	0	32663	CG9609	uncharacterized protein	CG9609
chrX	4719089	4720060	972	7.49	7.89	6.94	0.96	5.83e-05	0.00425	2.37161	Intron (FBtr0070713/FBgn0029723, intron 2 of 8)	6	4707916	4729487	21572	1	FBgn0029723	11173	31408	Proc-R	Proctolin receptor	Proc-R
chrX	2906946	2907435	490	7.05	6.38	7.51	-1.12	5.92e-05	0.00428	2.36856	Intron (FBtr0309500/FBgn0028369, intron 3 of 10)	6	2740384	3134532	394149	1	FBgn0028369	166562	31292	kirre	kin of irre	kirre
chrX	2418972	2419808	837	7.55	7.96	6.98	0.99	6.01e-05	0.00431	2.36552	Distal Intergenic	6	2424925	2425855	931	2	FBgn0052797	6047	318215	CG32797	uncharacterized protein	CG32797
chrX	15184029	15185178	1150	8.32	8.66	7.87	0.79	6.06e-05	0.00432	2.36452	Exon (FBtr0330259/FBgn0263994, exon 5 of 6)	6	15175441	15189931	14491	1	FBgn0263994	8588	32448	CG43737	uncharacterized protein	CG43737
chrX	22578030	22578709	680	7.93	8.31	7.4	0.9	6.11e-05	0.00432	2.36452	Distal Intergenic	6	22547097	22548056	960	1	FBgn0031197	30933	33143	CG17601	uncharacterized protein	CG17601
chrX	5638596	5639054	459	8.67	8.32	8.94	-0.62	6.65e-05	0.00466	2.33161	Intron (FBtr0310286/FBgn0259994, intron 6 of 13)	6	5625676	5648487	22812	2	FBgn0259994	9433	8674066	OtopLa	Otopetrin-like a	OtopLa
chrX	15238317	15239001	685	6.77	7.22	6.1	1.13	7.01e-05	0.00488	2.31158	Distal Intergenic	6	15243859	15244913	1055	2	FBgn0030623	5912	32453	PPYR1	Protein phosphatase Y regulator 1	PPYR1
chrX	10613595	10614297	703	9.42	9.07	9.71	-0.63	7.7e-05	0.00527	2.27819	Intron (FBtr0307022/FBgn0263072, intron 3 of 8)	6	10602641	10620190	17550	2	FBgn0263072	5893	31991	CG43347	uncharacterized protein	CG43347
chrX	13506243	13507019	777	7.59	7.99	7.04	0.95	7.71e-05	0.00527	2.27819	Intron (FBtr0339702/FBgn0265416, intron 10 of 10)	6	13445903	13527282	81380	1	FBgn0265416	60340	32303	Neto	Neuropilin and tolloid-like	Neto
chrX	6932195	6932960	766	8.36	7.96	8.67	-0.71	7.74e-05	0.00527	2.27819	Intron (FBtr0304108/FBgn0029922, intron 2 of 3)	6	6908277	6968829	60553	1	FBgn0029922	23918	31639	CG14431	uncharacterized protein	CG14431
chrX	19640971	19641236	266	8.05	7.63	8.37	-0.74	7.83e-05	0.00529	2.27654	3' UTR	6	19641191	19642869	1679	2	FBgn0031048	1633	32967	CG12237	uncharacterized protein	CG12237
chrX	19889408	19890296	889	9.24	9.52	8.9	0.63	8.49e-05	0.0057	2.24413	Promoter	6	19886108	19890060	3953	2	FBgn0086782	0	32999	amn	amnesiac	amn
chrX	5835747	5836385	639	7.42	7.8	6.91	0.89	0.000113	0.00754	2.12263	Exon (FBtr0070817/FBgn0029814, exon 4 of 7)	6	5818559	5840823	22265	1	FBgn0029814	17188	31513	CG15765	uncharacterized protein	CG15765
chrX	21262676	21262966	291	6.81	7.27	6.13	1.14	0.000118	0.00778	2.10902	Intron (FBtr0310652/FBgn0052521, intron 1 of 3)	6	21205310	21281171	75862	2	FBgn0052521	18205	33098	CG32521	uncharacterized protein	CG32521
chrX	18621598	18622120	523	8	7.53	8.36	-0.82	0.000119	0.0078	2.10791	Exon (FBtr0344563/FBgn0262981, exon 1 of 2)	6	18621498	18621877	380	1	FBgn0262981	100	NA	NA	NA	lncRNA:CR43289
chrX	11380082	11380505	424	7.55	7.91	7.07	0.84	0.000129	0.0084	2.07572	Intron (FBtr0073483/FBgn0001624, intron 3 of 5)	6	11369665	11409776	40112	1	FBgn0001624	10417	32083	dlg1	discs large 1	dlg1
chrX	18397027	18397403	377	7.14	7.54	6.6	0.94	0.000141	0.00914	2.03905	Intron (FBtr0074570/FBgn0052549, intron 2 of 7)	6	18390498	18410144	19647	2	FBgn0052549	12741	32822	CG32549	uncharacterized protein	CG32549
chrX	17880539	17880806	268	7.12	6.6	7.51	-0.91	0.000159	0.0102	1.9914	Intron (FBtr0300508/FBgn0259168, intron 1 of 8)	6	17862697	17887222	24526	2	FBgn0259168	6416	32771	mnb	minibrain	mnb
chrX	6590466	6591400	935	8.68	8.95	8.35	0.6	0.000162	0.0103	1.98716	Promoter	6	6590776	6596954	6179	1	FBgn0029878	0	31593	Pat1	Protein interacting with APP tail-1	Pat1
chrX	20944239	20945487	1249	8.68	8.34	8.96	-0.61	0.000167	0.0106	1.97469	Distal Intergenic	6	20934869	20939503	4635	1	FBgn0261675	9370	33072	Npc1b	Niemann-Pick type C-1b	Npc1b
chrX	19794395	19794987	593	8.97	9.26	8.62	0.63	0.000174	0.011	1.95861	Distal Intergenic	6	19786730	19788156	1427	2	FBgn0266179	-6239	NA	NA	NA	lncRNA:CR44885
chrX	2997457	2997678	222	6.32	5.58	6.8	-1.22	0.000181	0.0113	1.94692	Intron (FBtr0309500/FBgn0028369, intron 6 of 10)	6	2740384	3134532	394149	1	FBgn0028369	257073	31292	kirre	kin of irre	kirre
chrX	21226037	21226789	753	8.09	8.44	7.64	0.79	0.000189	0.0117	1.93181	Intron (FBtr0310652/FBgn0052521, intron 1 of 3)	6	21205310	21281171	75862	2	FBgn0052521	54382	33098	CG32521	uncharacterized protein	CG32521
chrX	20411546	20411873	328	6.8	3.43	7.73	-4.3	0.000189	0.0117	1.93181	3' UTR	6	20394395	20412247	17853	1	FBgn0031107	17151	33035	HERC2	HECT and RLD domain containing protein 2	HERC2
chrX	9389322	9389909	588	6.69	7.16	5.97	1.2	0.000198	0.0121	1.91721	Intron (FBtr0343369/FBgn0261260, intron 2 of 14)	6	9358496	9500129	141634	2	FBgn0261260	110220	8674055	mgl	Megalin	mgl
chrX	20287367	20287784	418	7.27	6.73	7.67	-0.94	0.000212	0.0129	1.88941	Distal Intergenic	6	20292047	20293407	1361	2	FBgn0267060	5623	NA	NA	NA	lncRNA:CR45504
chrX	16515170	16515833	664	8.01	7.55	8.36	-0.82	0.000227	0.0137	1.86328	Intron (FBtr0342746/FBgn0285944, intron 4 of 30)	6	16455027	16533096	78070	2	FBgn0285944	17263	32619	para	paralytic	para
chrX	8813282	8813955	674	7.15	7.57	6.55	1.02	0.000244	0.0147	1.83268	Distal Intergenic	6	8756539	8805804	49266	2	FBgn0026411	-7478	31813	Lim1	LIM homeobox 1	Lim1
chrX	13207642	13209036	1395	10.23	10.46	9.96	0.5	0.000254	0.0152	1.81816	Intron (FBtr0340488/FBgn0265630, intron 1 of 11)	6	13195499	13211674	16176	2	FBgn0265630	2638	32273	sno	strawberry notch	sno
chrX	11285033	11285431	399	7.19	7.58	6.65	0.93	0.000267	0.0158	1.80134	Intron (FBtr0340338/FBgn0265595, intron 2 of 6)	6	11219379	11302783	83405	2	FBgn0265595	17352	32063	CG44422	uncharacterized protein	CG44422
chrX	8334751	8335096	346	6.35	6.84	5.59	1.25	0.000272	0.016	1.79588	Intron (FBtr0339652/FBgn0015519, intron 2 of 11)	6	8276200	8367169	90970	2	FBgn0015519	32073	31767	nAChRalpha3	nicotinic Acetylcholine Receptor alpha3	nAChRalpha3
chrX	22751456	22752475	1020	7.58	7.92	7.13	0.79	0.000276	0.0161	1.79317	Intron (FBtr0344073/FBgn0266348, intron 3 of 3)	6	22657324	22797682	140359	1	FBgn0266348	94132	NA	NA	NA	lncRNA:CR44997
chrX	20127823	20128326	504	6.03	6.58	5.13	1.45	0.000298	0.0174	1.75945	Distal Intergenic	6	20133579	20138878	5300	1	FBgn0031088	-5253	33012	CG15322	uncharacterized protein	CG15322
chrX	10252884	10253160	277	7.96	8.27	7.57	0.71	0.0003	0.0174	1.75945	Intron (FBtr0307879/FBgn0263220, intron 6 of 11)	6	10233347	10263485	30139	2	FBgn0263220	10325	31955	Hk	Hyperkinetic	Hk
chrX	2258873	2260277	1405	10.06	10.28	9.79	0.49	0.000311	0.0179	1.74715	Promoter	6	2254403	2259863	5461	2	FBgn0023524	0	31211	CG3078	uncharacterized protein	CG3078
chrX	21384531	21385443	913	7.2	6.66	7.59	-0.93	0.000323	0.0185	1.73283	3' UTR	6	21374002	21385159	11158	1	FBgn0003423	10529	33117	slgA	sluggish A	slgA
chrX	14443322	14443648	327	6.52	6.98	5.85	1.13	0.000326	0.0185	1.73283	Intron (FBtr0073913/FBgn0052600, intron 6 of 9)	6	14322226	14462351	140126	1	FBgn0052600	121096	32387	dpr8	defective proboscis extension response 8	dpr8
chrX	13521309	13521685	377	6.71	7.14	6.09	1.05	0.000333	0.0188	1.72584	Intron (FBtr0339703/FBgn0265416, intron 12 of 12)	6	13445903	13527282	81380	1	FBgn0265416	75406	32303	Neto	Neuropilin and tolloid-like	Neto
chrX	10403447	10404141	695	7.74	8.09	7.29	0.8	0.000356	0.02	1.69897	Intron (FBtr0071446/FBgn0000711, intron 2 of 5)	6	10385960	10409817	23858	1	FBgn0000711	17487	44289	flw	flapwing	flw
chrX	11579680	11580810	1131	8.64	8.25	8.95	-0.7	0.000358	0.02	1.69897	Promoter	6	11580772	11585750	4979	1	FBgn0002948	0	32107	nod	no distributive disjunction	nod
chrX	2787150	2787765	616	8.33	8.66	7.9	0.75	0.000374	0.0207	1.68403	Intron (FBtr0309500/FBgn0028369, intron 2 of 10)	6	2740384	3134532	394149	1	FBgn0028369	46766	31292	kirre	kin of irre	kirre
chrX	23006949	23007799	851	8.35	8.01	8.62	-0.61	0.000378	0.0208	1.68194	Promoter	6	23007672	23009452	1781	1	FBgn0266361	0	NA	NA	NA	asRNA:CR45009
chrX	3327199	3327459	261	6.56	5.93	7	-1.06	0.000381	0.0209	1.67985	Intron (FBtr0070509/FBgn0000479, intron 6 of 14)	6	3176440	3343767	167328	1	FBgn0000479	150759	31309	dnc	dunce	dnc
chrX	14044126	14044753	628	7.69	8.03	7.25	0.78	0.000425	0.0231	1.63639	Downstream (2-3kb)	6	14046772	14047495	724	2	FBgn0053247	2742	2768904	Ste:CG33247	Ste:CG33247	Ste:CG33247
chrX	2887958	2888879	922	9.66	9.89	9.39	0.5	0.000427	0.0231	1.63639	Intron (FBtr0309500/FBgn0028369, intron 3 of 10)	6	2740384	3134532	394149	1	FBgn0028369	147574	31292	kirre	kin of irre	kirre
chrX	19897360	19898420	1061	9.56	9.29	9.79	-0.5	0.000441	0.0237	1.62525	Intron (FBtr0074800/FBgn0052529, intron 4 of 8)	6	19866146	19908108	41963	1	FBgn0052529	31214	33000	Hers	Histone gene-specific Epigenetic Repressor in late S phase	Hers
chrX	13493855	13494302	448	7.02	7.4	6.49	0.91	0.000449	0.024	1.61979	Intron (FBtr0339702/FBgn0265416, intron 3 of 10)	6	13445903	13527282	81380	1	FBgn0265416	47952	32303	Neto	Neuropilin and tolloid-like	Neto
chrX	12531911	12532412	502	7.17	7.52	6.7	0.83	0.0005	0.0266	1.57512	Intron (FBtr0333156/FBgn0264542, intron 1 of 7)	6	12516634	12568452	51819	2	FBgn0264542	36040	32202	hwt	heavyweight	hwt
chrX	1599371	1600002	632	7.46	7.88	6.86	1.01	0.000513	0.0271	1.56703	Intron (FBtr0303564/FBgn0283451, intron 1 of 7)	6	1523554	1668788	145235	2	FBgn0025390	68786	31111	Mur2B	Mucin related 2B	Mur2B
chrX	7999911	8000748	838	7.93	8.22	7.56	0.66	0.000515	0.0271	1.56703	Intron (FBtr0089999/FBgn0010329, intron 2 of 7)	6	7995697	8027394	31698	1	FBgn0010329	4214	31718	Tbh	Tyramine beta hydroxylase	Tbh
chrX	9640652	9641644	993	8.72	8.42	8.96	-0.54	0.00052	0.0272	1.56543	Intron (FBtr0303558/FBgn0028341, intron 3 of 7)	6	9626294	9659145	32852	2	FBgn0028341	17501	31907	Ptpmeg2	Protein tyrosine phosphatase Meg2	Ptpmeg2
chrX	20360504	20361047	544	8	8.3	7.62	0.68	0.000554	0.0288	1.54061	Distal Intergenic	6	20359752	20360046	295	1	FBgn0267741	752	NA	NA	NA	CR46072
chrX	20704823	20705473	651	8.39	8.06	8.65	-0.59	0.000589	0.0305	1.5157	Distal Intergenic	6	20690670	20697321	6652	1	FBgn0003300	14153	33059	run	runt	run
chrX	11648551	11649364	814	7.25	7.61	6.77	0.84	0.000595	0.0306	1.51428	Intron (FBtr0073522/FBgn0004370, intron 2 of 12)	6	11622015	11677338	55324	1	FBgn0004370	26536	32115	Ptp10D	Protein tyrosine phosphatase 10D	Ptp10D
chrX	14414991	14415401	411	6.97	6.46	7.35	-0.89	0.000617	0.0315	1.50169	Intron (FBtr0073913/FBgn0052600, intron 5 of 9)	6	14322226	14462351	140126	1	FBgn0052600	92765	32387	dpr8	defective proboscis extension response 8	dpr8
chrX	4306107	4307086	980	8.18	8.46	7.84	0.63	0.000683	0.0347	1.45967	Distal Intergenic	6	4300117	4302346	2230	2	FBgn0029703	-3761	31372	CG12692	uncharacterized protein	CG12692
chrX	12398452	12398719	268	6.87	6.35	7.26	-0.9	0.000686	0.0347	1.45967	Distal Intergenic	6	12404616	12408477	3862	2	FBgn0052651	9758	318140	CG32651	uncharacterized protein	CG32651
chrX	9542308	9542569	262	6.54	6.96	5.94	1.02	0.0007	0.0352	1.45346	Intron (FBtr0071374/FBgn0267253, intron 1 of 3)	6	9502826	9550838	48013	2	FBgn0267253	8269	31896	CG32700	uncharacterized protein	CG32700
chrX	2567223	2567510	288	7.12	7.5	6.6	0.9	0.000708	0.0354	1.451	Intron (FBtr0340085/FBgn0260753, intron 2 of 10)	6	2552206	2578640	26435	1	FBgn0260753	15017	31234	Pdfr	Pigment-dispersing factor receptor	Pdfr
chrX	6442570	6442807	238	5.63	6.2	4.67	1.53	0.000763	0.0379	1.42136	Intron (FBtr0332386/FBgn0259242, intron 8 of 8)	6	6423123	6524323	101201	2	FBgn0259242	81516	7354472	CG42340	uncharacterized protein	CG42340
chrX	5108072	5108513	442	6.62	7.07	5.97	1.1	0.000768	0.038	1.42022	Intron (FBtr0344650/FBgn0266098, intron 2 of 28)	6	5085759	5254864	169106	1	FBgn0029746	22313	31434	CG15465	uncharacterized protein	CG15465
chrX	3548297	3548664	368	5.97	6.46	5.2	1.26	0.000851	0.0419	1.37779	Intron (FBtr0333794/FBgn0052791, intron 2 of 10)	6	3507245	3571649	64405	2	FBgn0052791	22985	31322	DIP-alpha	Dpr-interacting protein alpha	DIP-alpha
chrX	17962787	17963956	1170	10.4	10.66	10.09	0.57	0.000873	0.0427	1.36957	Intron (FBtr0089658/FBgn0003380, intron 2 of 12)	6	17924307	18063247	138941	2	FBgn0003380	99291	32780	Sh	Shaker	Sh
chrX	10664814	10665071	258	6.49	6.91	5.89	1.02	0.000894	0.0436	1.36051	Intron (FBtr0343042/FBgn0052677, intron 2 of 13)	6	10627737	10710947	83211	1	FBgn0052677	37077	31997	X11Lbeta	X11Lbeta	X11Lbeta
chrX	3134563	3134859	297	7.72	7.31	8.04	-0.72	0.000906	0.0439	1.35754	Promoter	6	3134870	3172221	37352	1	FBgn0004647	-11	31293	N	Notch	N
chrX	8290088	8290488	401	6.73	7.13	6.18	0.95	0.000929	0.0448	1.34872	Intron (FBtr0339652/FBgn0015519, intron 7 of 11)	6	8276200	8367169	90970	2	FBgn0015519	76681	31767	nAChRalpha3	nicotinic Acetylcholine Receptor alpha3	nAChRalpha3
chrX	18002391	18002768	378	7.06	7.43	6.56	0.86	0.00096	0.0461	1.3363	Intron (FBtr0089660/FBgn0003380, intron 2 of 12)	6	17924307	18063247	138941	2	FBgn0003380	60479	32780	Sh	Shaker	Sh
chrX	7110616	7111296	681	9.11	8.81	9.36	-0.55	0.000974	0.0465	1.33255	Distal Intergenic	6	7106272	7110321	4050	2	FBgn0027342	-295	31659	fz4	frizzled 4	fz4
chrX	15231984	15232388	405	7.13	7.47	6.67	0.8	0.00098	0.0465	1.33255	Distal Intergenic	6	15228744	15229875	1132	2	FBgn0030622	-2109	32452	CG9101	uncharacterized protein	CG9101
chrX	18191933	18192241	309	6.93	7.3	6.43	0.87	0.000992	0.0469	1.32883	Intron (FBtr0333321/FBgn0083228, intron 1 of 7)	6	18177612	18204407	26796	1	FBgn0083228	14321	32799	Frq2	Frequenin 2	Frq2
chrX	19811402	19812056	655	7.04	7.42	6.52	0.89	0.00103	0.0486	1.31336	Downstream (1-2kb)	6	19812729	19813384	656	1	FBgn0026174	-673	32995	SkpD	SKP1-related D	SkpD
chrX	13498712	13498910	199	6.14	6.65	5.34	1.31	0.00105	0.0491	1.30892	Intron (FBtr0339702/FBgn0265416, intron 4 of 10)	6	13445903	13527282	81380	1	FBgn0265416	52809	32303	Neto	Neuropilin and tolloid-like	Neto
chrX	15245772	15246472	701	7.92	7.57	8.21	-0.64	0.00107	0.0498	1.30277	Distal Intergenic	6	15243859	15244913	1055	2	FBgn0030623	-859	32453	PPYR1	Protein phosphatase Y regulator 1	PPYR1
chrX	4354109	4354511	403	7.02	7.42	6.48	0.94	0.00108	0.0498	1.30277	Exon (FBtr0070650/FBgn0262738, exon 6 of 15)	6	4322626	4365408	42783	1	FBgn0262738	31483	31376	norpA	no receptor potential A	norpA

## Sheet: femfruminus vs malefruminus
seqnames	start	end	width	Conc	Conc_FemFruMinus	Conc_MaleFruMinus	Fold	p.value	FDR	logFDR	annotation	geneChr	geneStart	geneEnd	geneLength	geneStrand	geneId	distanceToTSS	ENTREZID	SYMBOL	GENENAME	GeneID
chr2R	25279777	25280107	331	7.32	3.24	8.28	-5.04	7.47e-40	7.12e-36	35.1475	Distal Intergenic	2	25183628	25255318	71691	2	FBgn0035094	-24459	38011	CG9380	uncharacterized protein	CG9380
chr2R	25285141	25285878	738	9.85	9.02	10.38	-1.36	5.49e-29	2.62e-25	24.5817	Distal Intergenic	2	25183628	25255318	71691	2	FBgn0035094	-29823	38011	CG9380	uncharacterized protein	CG9380
chrX	3860992	3862887	1896	9.41	7.47	10.21	-2.74	7.76e-84	1.23e-80	79.9101	Promoter	6	3857230	3862697	5468	2	FBgn0019661	0	NA	NA	NA	lncRNA:roX1
chrX	6811573	6812397	825	7.32	4.45	8.22	-3.77	1.49e-39	1.19e-36	35.9245	3' UTR	6	6803684	6813830	10147	1	FBgn0029903	7889	31620	pod1	pod1	pod1
chrX	15051932	15052661	730	6.87	3.78	7.78	-4	6.19e-34	3.28e-31	30.4841	Exon (FBtr0346087/FBgn0030600, exon 10 of 23)	6	15010137	15063429	53293	2	FBgn0030600	10768	32429	hiw	highwire	hiw
chrX	7320732	7321260	529	7.3	4.9	8.16	-3.26	2.43e-33	9.63e-31	30.0164	Intron (FBtr0339821/FBgn0265457, intron 2 of 3)	6	7281089	7405797	124709	2	FBgn0029941	84537	31662	CG1677	uncharacterized protein	CG1677
chrX	4361526	4361906	381	6.75	3.52	7.68	-4.16	1.73e-32	5.48e-30	29.2612	Intron (FBtr0070650/FBgn0262738, intron 14 of 14)	6	4322626	4365408	42783	1	FBgn0262738	38900	31376	norpA	no receptor potential A	norpA
chrX	21050108	21050456	349	6.89	4	7.78	-3.78	2.7e-32	7.15e-30	29.1457	3' UTR	6	21049885	21053937	4053	2	FBgn0031149	3481	33082	Stt3A	Catalytic subunit 3A of the oligosaccharyltransferase complex	Stt3A
chrX	2734477	2734885	409	6.9	4.32	7.78	-3.46	2.36e-29	5.35e-27	26.2716	3' UTR	6	2734248	2738773	4526	2	FBgn0000376	3888	NA	NA	NA	crm
chrX	18654362	18654608	247	6.53	2.26	7.49	-5.23	3.85e-29	7.63e-27	26.1175	Exon (FBtr0074613/FBgn0030946, exon 4 of 6)	6	18653392	18657286	3895	2	FBgn0030946	2678	32854	CG6659	uncharacterized protein	CG6659
chrX	6231151	6232083	933	7.17	5.02	8	-2.98	1.9e-27	3.36e-25	24.4737	3' UTR	6	6225647	6236218	10572	1	FBgn0262730	5504	31555	dtn	detonator	dtn
chrX	1218415	1218925	511	6.51	3.48	7.42	-3.93	2.02e-24	3.2e-22	21.4949	3' UTR	6	1215289	1236684	21396	2	FBgn0261444	17759	31071	CG3638	uncharacterized protein	CG3638
chrX	19741248	19741760	513	7.01	4.97	7.83	-2.85	1.79e-23	2.58e-21	20.5884	3' UTR	6	19740537	19744335	3799	2	FBgn0031066	2575	32989	COX6B	Cytochrome c oxidase subunit 6B	COX6B
chrX	2024529	2025100	572	6.81	4.99	7.59	-2.6	2.03e-18	2.68e-16	15.5719	3' UTR	6	2023822	2042311	18490	2	FBgn0000667	17211	31166	Actn	alpha actinin	Actn
chrX	20470468	20471253	786	7.3	5.95	7.98	-2.04	4.48e-17	5.47e-15	14.262	3' UTR	6	20469955	20510694	40740	2	FBgn0031118	39441	33048	RhoGAP19D	Rho GTPase activating protein at 19D	RhoGAP19D
chrX	13080164	13081068	905	7.27	5.89	7.96	-2.08	1.61e-16	1.82e-14	13.7399	3' UTR	6	13079205	13090434	11230	2	FBgn0010303	9366	32256	hep	hemipterous	hep
chrX	16956584	16957095	512	6.98	5.5	7.69	-2.19	3.25e-16	3.43e-14	13.4647	3' UTR	6	16956232	16968679	12448	2	FBgn0030809	11584	32687	Ubr1	Ubr1 ubiquitin ligase	Ubr1
chrX	9254808	9255294	487	7.08	5.49	7.82	-2.33	4.76e-15	4.72e-13	12.3261	3' UTR	6	9250420	9255953	5534	1	FBgn0030114	4388	31873	CG17754	uncharacterized protein	CG17754
chrX	11578939	11579478	540	6.85	5.45	7.55	-2.1	3.17e-14	2.96e-12	11.5287	Promoter	6	11579065	11580432	1368	1	FBgn0019660	0	NA	NA	NA	lncRNA:roX2
chrX	16798082	16798628	547	6.56	4.91	7.31	-2.4	5.36e-14	4.72e-12	11.3261	3' UTR	6	16796902	16800710	3809	2	FBgn0030791	2082	2768881	CG9132	uncharacterized protein	CG9132
chrX	10709988	10710582	595	7.32	6.15	7.95	-1.8	1.59e-13	1.33e-11	10.8761	3' UTR	6	10627737	10710947	83211	1	FBgn0052677	82251	31997	X11Lbeta	X11Lbeta	X11Lbeta
chrX	16562349	16562597	249	6.83	5.37	7.55	-2.18	3.97e-13	3.15e-11	10.5017	3' UTR	6	16560684	16587172	26489	2	FBgn0267912	24575	8674098	CanA-14F	Calcineurin A at 14F	CanA-14F
chrX	10922144	10922593	450	6.55	4.91	7.3	-2.39	4.31e-12	3.26e-10	9.48678	3' UTR	6	10905767	10923436	17670	1	FBgn0264502	16377	32024	CG43901	uncharacterized protein	CG43901
chrX	12649454	12650087	634	8.46	7.78	8.92	-1.14	5.53e-12	3.99e-10	9.39903	Intron (FBtr0307898/FBgn0030412, intron 14 of 22)	6	12631605	12653442	21838	1	FBgn0030412	17849	32217	Tomosyn	tomosyn	Tomosyn
chrX	18374593	18374935	343	6.64	5.28	7.33	-2.05	1.48e-10	1.02e-08	7.9914	Intron (FBtr0346093/FBgn0265784, intron 5 of 5)	6	18366357	18377864	11508	1	FBgn0265784	8236	32817	CrebB	Cyclic-AMP response element binding protein B	CrebB
chrX	1879523	1881205	1683	9.03	8.5	9.42	-0.92	9.44e-10	6.24e-08	7.20482	Promoter	6	1879019	1879774	756	2	FBgn0026088	0	31147	CG14818	uncharacterized protein	CG14818
chrX	18636350	18636741	392	7.04	6.02	7.63	-1.61	9.97e-10	6.32e-08	7.19928	3' UTR	6	18635642	18647648	12007	2	FBgn0027335	10907	32850	Rip11	Rab11 interacting protein	Rip11
chrX	16607536	16608160	625	7.57	6.59	8.14	-1.55	4.18e-09	2.47e-07	6.6073	Exon (FBtr0074284/FBgn0061200, exon 7 of 8)	6	16599241	16610459	11219	1	FBgn0061200	8295	32630	Nup153	Nucleoporin 153kD	Nup153
chrX	13994825	13995389	565	9.1	8.61	9.46	-0.85	4.2e-09	2.47e-07	6.6073	Distal Intergenic	6	13996345	13999805	3461	1	FBgn0000173	-956	32358	ben	bendless	ben
chrX	10463048	10463649	602	8.14	7.54	8.57	-1.03	2.42e-08	1.37e-06	5.86328	3' UTR	6	10461865	10474675	12811	2	FBgn0261710	11026	31976	nocte	no circadian temperature entrainment	nocte
chrX	58686	59170	485	8.08	6.3	8.86	-2.56	2.83e-08	1.55e-06	5.80967	Distal Intergenic	6	122493	122706	214	1	FBgn0058469	-63323	NA	NA	NA	lncRNA:CR40469
chrX	2343123	2343988	866	6.86	5.96	7.41	-1.45	7.96e-08	4.21e-06	5.37572	3' UTR	6	2295466	2343870	48405	1	FBgn0003079	47657	31221	Raf	Raf oncogene	Raf
chrX	8693922	8695461	1540	8.74	8.25	9.1	-0.84	1.36e-07	6.94e-06	5.15864	Distal Intergenic	6	8691820	8693620	1801	2	FBgn0030058	-302	31807	CG11294	uncharacterized protein	CG11294
chrX	15379110	15379908	799	9.61	9.88	9.28	0.6	2.79e-07	1.38e-05	4.86012	Promoter	6	15350239	15379064	28826	2	FBgn0000028	-46	47080	acj6	abnormal chemosensory jump 6	acj6
chrX	11796587	11797059	473	6.6	5.6	7.19	-1.59	4.76e-07	2.29e-05	4.64016	3' UTR	6	11792533	11801587	9055	1	FBgn0000259	4054	32132	CkIIbeta	Casein kinase II beta subunit	CkIIbeta
chrX	5818322	5818960	639	9.02	9.33	8.61	0.72	1.77e-06	8.25e-05	4.08355	Promoter	6	5818559	5840823	22265	1	FBgn0029814	0	31513	CG15765	uncharacterized protein	CG15765
chrX	10478711	10479407	697	8.88	9.2	8.47	0.73	4.46e-06	0.000202	3.69465	Promoter	6	10478838	10481943	3106	1	FBgn0030208	0	31979	PPP4R2r	Protein phosphatase 4 regulatory subunit 2-related protein	PPP4R2r
chrX	2178668	2179153	486	6.77	6.03	7.26	-1.23	7.37e-06	0.000325	3.48812	Promoter	6	2179007	2180998	1992	1	FBgn0015036	0	31193	Cyp4ae1	Cytochrome P450-4ae1	Cyp4ae1
chrX	14014353	14015532	1180	8.84	9.14	8.46	0.68	7.97e-06	0.000342	3.46597	Promoter	6	14014814	14014886	73	1	FBgn0011952	0	NA	NA	NA	tRNA:Arg-TCG-2-1
chrX	23100255	23100732	478	6.49	4.01	7.35	-3.34	8.93e-06	0.000373	3.42829	Exon (FBtr0306545/FBgn0003559, exon 9 of 10)	6	23096771	23101431	4661	1	FBgn0003559	3484	3354994	su(f)	suppressor of forked	su(f)
chrX	8569030	8569565	536	7.47	6.82	7.92	-1.1	1.08e-05	0.000438	3.35853	3' UTR	6	8560322	8570159	9838	1	FBgn0030049	8708	31795	Trf4-1	Topoisomerase related function 4-1	Trf4-1
chrX	10865601	10866015	415	6.9	4.94	7.7	-2.76	2e-05	0.000792	3.10127	3' UTR	6	10857655	10866246	8592	1	FBgn0030243	7946	32017	CG2186	uncharacterized protein	CG2186
chrX	11579666	11580844	1179	8.63	8.26	8.91	-0.65	3.57e-05	0.00138	2.86012	Promoter	6	11580772	11585750	4979	1	FBgn0002948	0	32107	nod	no distributive disjunction	nod
chrX	8757864	8758292	429	8.01	8.36	7.55	0.81	4.01e-05	0.0015	2.82391	3' UTR	6	8756539	8805804	49266	2	FBgn0026411	47512	31813	Lim1	LIM homeobox 1	Lim1
chrX	3427178	3428011	834	8.87	9.15	8.53	0.62	4.05e-05	0.0015	2.82391	Promoter	6	3427452	3427523	72	2	FBgn0052493	0	NA	NA	NA	tRNA:Gln-TTG-2-1
chrX	5638594	5639055	462	8.53	8.12	8.85	-0.73	5.2e-05	0.00187	2.72816	Intron (FBtr0310286/FBgn0259994, intron 6 of 13)	6	5625676	5648487	22812	2	FBgn0259994	9432	8674066	OtopLa	Otopetrin-like a	OtopLa
chrX	9640657	9641750	1094	8.49	8.11	8.79	-0.68	5.44e-05	0.00192	2.7167	Intron (FBtr0303558/FBgn0028341, intron 3 of 7)	6	9626294	9659145	32852	2	FBgn0028341	17395	31907	Ptpmeg2	Protein tyrosine phosphatase Meg2	Ptpmeg2
chrX	20230939	20231951	1013	8.43	8.05	8.72	-0.67	6.87e-05	0.00233	2.63264	Intron (FBtr0089398/FBgn0003654, intron 5 of 7)	6	20227961	20236382	8422	2	FBgn0003654	4431	44160	sw	short wing	sw
chrX	3189744	3191532	1789	9.84	10.05	9.58	0.47	6.9e-05	0.00233	2.63264	5' UTR	6	3176440	3343767	167328	1	FBgn0000479	13304	31309	dnc	dunce	dnc
chrX	19889408	19890299	892	9.09	9.34	8.78	0.57	0.000109	0.00361	2.44249	Promoter	6	19886108	19890060	3953	2	FBgn0086782	0	32999	amn	amnesiac	amn
chrX	5648283	5648932	650	7.73	7.26	8.08	-0.82	0.000126	0.00409	2.38828	Promoter	6	5625676	5648487	22812	2	FBgn0259994	0	8674066	OtopLa	Otopetrin-like a	OtopLa
chrX	8805691	8807570	1880	10.3	10.49	10.08	0.41	0.000164	0.0052	2.284	Promoter	6	8756539	8805804	49266	2	FBgn0026411	0	31813	Lim1	LIM homeobox 1	Lim1
chrX	22656987	22657650	664	9.69	9.89	9.47	0.42	0.000182	0.00552	2.25806	Promoter	6	22657324	22797682	140359	1	FBgn0266348	0	NA	NA	NA	lncRNA:CR44997
chrX	2149440	2150499	1060	7.07	6.49	7.48	-1	0.000183	0.00552	2.25806	Promoter	6	2148463	2149647	1185	2	FBgn0013432	0	31186	bcn92	bcn92	bcn92
chrX	2300564	2301661	1098	10.09	10.27	9.89	0.37	0.000184	0.00552	2.25806	Intron (FBtr0344007/FBgn0003079, intron 2 of 6)	6	2295466	2343870	48405	1	FBgn0003079	5098	31221	Raf	Raf oncogene	Raf
chrX	18888120	18888491	372	6.68	4.03	7.56	-3.53	0.000194	0.00571	2.24336	3' UTR	6	18884513	18888860	4348	1	FBgn0030973	3607	32885	CG7332	uncharacterized protein	CG7332
chrX	3255352	3256286	935	9.37	9.59	9.12	0.47	0.000252	0.00728	2.13787	5' UTR	6	3176440	3343767	167328	1	FBgn0000479	78912	31309	dnc	dunce	dnc
chrX	12127962	12128683	722	9.88	10.07	9.66	0.41	0.000262	0.00741	2.13018	5' UTR	6	12043698	12335214	291517	1	FBgn0267001	84264	32183	Ten-a	Tenascin accessory	Ten-a
chrX	15996578	15997059	482	6.94	6.32	7.37	-1.05	0.000284	0.00791	2.10182	Promoter	6	15997016	15999698	2683	1	FBgn0030720	0	32568	CG8939	uncharacterized protein	CG8939
chrX	8650567	8651542	976	9.67	9.89	9.41	0.47	0.000292	0.00798	2.098	Promoter	6	8630159	8650681	20523	2	FBgn0004102	0	31802	oc	ocelliless	oc
chrX	4589092	4590432	1341	10.08	10.25	9.87	0.38	0.000323	0.00868	2.06148	Intron (FBtr0344480/FBgn0052773, intron 1 of 4)	6	4387676	4611385	223710	2	FBgn0052773	20953	NA	NA	NA	lncRNA:CR32773
chrX	2323760	2324260	501	8.38	8.66	8.03	0.62	0.000343	0.00907	2.04239	Intron (FBtr0344007/FBgn0003079, intron 2 of 6)	6	2295466	2343870	48405	1	FBgn0003079	28294	31221	Raf	Raf oncogene	Raf
chrX	2366089	2366963	875	8.01	8.37	7.53	0.84	0.000369	0.00948	2.02319	Promoter	6	2344949	2366356	21408	2	FBgn0003159	0	44529	CG2841	uncharacterized protein	CG2841
chrX	7285234	7287048	1815	10.1	10.26	9.91	0.36	0.000371	0.00948	2.02319	Promoter	6	7286358	7288117	1760	1	FBgn0029942	0	31663	CG2059	uncharacterized protein	CG2059
chrX	6590478	6591412	935	8.57	8.84	8.24	0.6	0.000391	0.00979	2.00922	Promoter	6	6590776	6596954	6179	1	FBgn0029878	0	31593	Pat1	Protein interacting with APP tail-1	Pat1
chrX	14083692	14085046	1355	10.29	10.1	10.45	-0.35	0.000395	0.00979	2.00922	Distal Intergenic	6	14097599	14097965	367	1	FBgn0267962	-12553	NA	NA	NA	lncRNA:CR46242
chrX	15175076	15175846	771	8.71	8.95	8.42	0.54	0.000423	0.0102	1.9914	Promoter	6	15175441	15189931	14491	1	FBgn0263994	0	32448	CG43737	uncharacterized protein	CG43737
chrX	18214260	18214928	669	9.85	10.05	9.63	0.42	0.000424	0.0102	1.9914	Exon (FBtr0302909/FBgn0053639, exon 5 of 7)	6	18210812	18226076	15265	2	FBgn0053639	11148	32803	CG33639	uncharacterized protein	CG33639
chrX	8624797	8625226	430	8.76	9.05	8.41	0.64	0.000466	0.011	1.95861	Distal Intergenic	6	8602137	8606304	4168	2	FBgn0030054	-18493	31801	Caf1-180	Chromatin assembly factor 1, p180 subunit	Caf1-180
chrX	12184198	12184866	669	8.21	8.51	7.82	0.69	0.000531	0.0124	1.90658	Intron (FBtr0346335/FBgn0267001, intron 3 of 19)	6	12043698	12335214	291517	1	FBgn0267001	140500	32183	Ten-a	Tenascin accessory	Ten-a
chrX	2770690	2771108	419	6.94	7.32	6.42	0.9	0.0006	0.0137	1.86328	Intron (FBtr0309500/FBgn0028369, intron 2 of 10)	6	2740384	3134532	394149	1	FBgn0028369	30306	31292	kirre	kin of irre	kirre
chrX	7465069	7465961	893	7.59	7.92	7.18	0.74	0.000604	0.0137	1.86328	Distal Intergenic	6	7460409	7461088	680	2	FBgn0265693	-3981	NA	NA	NA	lncRNA:CR44500
chrX	7242095	7242599	505	9.36	9.57	9.12	0.45	0.000848	0.0189	1.72354	Intron (FBtr0339821/FBgn0265457, intron 3 of 3)	6	7166451	7405797	239347	2	FBgn0265457	163198	NA	NA	NA	lncRNA:CR44357
chrX	2988343	2989019	677	7.16	7.54	6.66	0.88	0.000987	0.0215	1.66756	Intron (FBtr0309500/FBgn0028369, intron 4 of 10)	6	2740384	3134532	394149	1	FBgn0028369	247959	31292	kirre	kin of irre	kirre
chrX	11775681	11776574	894	8.27	8.58	7.88	0.7	0.001	0.0215	1.66756	Intron (FBtr0073612/FBgn0004511, intron 2 of 3)	6	11769769	11778784	9016	2	FBgn0004511	2210	32130	dy	dusky	dy
chrX	8924633	8925429	797	9.94	10.11	9.75	0.36	0.001	0.0215	1.66756	5' UTR	6	8907068	9029476	122409	1	FBgn0261549	17565	31826	rdgA	retinal degeneration A	rdgA
chrX	19119982	19121869	1888	8.77	8.99	8.5	0.49	0.00105	0.0221	1.65561	Downstream (1-2kb)	6	19123755	19124388	634	2	FBgn0030983	2519	32895	CG15882	uncharacterized protein	CG15882
chrX	20447866	20449934	2069	10.6	10.74	10.43	0.31	0.00113	0.0235	1.62893	Promoter	6	20449331	20467065	17735	1	FBgn0052506	0	318059	CG32506	uncharacterized protein	CG32506
chrX	9103378	9104045	668	6.95	7.33	6.43	0.91	0.00141	0.029	1.5376	Promoter	6	9093612	9103739	10128	2	FBgn0030087	0	31839	CG7766	uncharacterized protein	CG7766
chrX	13383893	13385290	1398	9.4	9.19	9.58	-0.39	0.00143	0.0291	1.53611	Promoter	6	13380166	13384877	4712	2	FBgn0030479	0	32293	Rbp1-like	Rbp1-like	Rbp1-like
chrX	2122377	2124652	2276	11.06	11.21	10.9	0.3	0.00147	0.0294	1.53165	Promoter	6	2115727	2123286	7560	2	FBgn0004860	0	44889	ph-d	polyhomeotic distal	ph-d
chrX	2838590	2839326	737	8.12	8.4	7.78	0.62	0.00149	0.0294	1.53165	Intron (FBtr0309500/FBgn0028369, intron 2 of 10)	6	2740384	3134532	394149	1	FBgn0028369	98206	31292	kirre	kin of irre	kirre
chrX	2382379	2384399	2021	10.32	10.48	10.15	0.33	0.00152	0.0294	1.53165	Exon (FBtr0333530/FBgn0264598, exon 3 of 16)	6	2367121	2387664	20544	2	FBgn0264598	3265	31224	PsGEF	Protostome-specific GEF	PsGEF
chrX	17968258	17968630	373	8.53	8.26	8.76	-0.51	0.00153	0.0294	1.53165	Intron (FBtr0089658/FBgn0003380, intron 2 of 12)	6	17924307	18063247	138941	2	FBgn0003380	94617	32780	Sh	Shaker	Sh
chrX	18848490	18849507	1018	8.79	8.53	9.01	-0.48	0.00154	0.0294	1.53165	Promoter	6	18846389	18848566	2178	2	FBgn0030966	0	32878	shop	shopper	shop
chrX	9729097	9729609	513	8.33	8.04	8.58	-0.54	0.00164	0.0309	1.51004	Promoter	6	9729648	9756369	26722	1	FBgn0020378	-39	31913	Sp1	Sp1	Sp1
chrX	10158005	10158909	905	9.82	9.98	9.64	0.34	0.00182	0.034	1.46852	Promoter	6	10158434	10195337	36904	1	FBgn0264503	0	31948	CG43902	uncharacterized protein	CG43902
chrX	4261338	4261918	581	7.58	7.89	7.19	0.71	0.00211	0.0389	1.41005	Distal Intergenic	6	4266097	4266669	573	1	FBgn0029701	-4179	31370	CG12691	uncharacterized protein	CG12691
chrX	764777	765636	860	8.11	8.37	7.8	0.57	0.00229	0.0417	1.37986	Promoter	6	762560	765130	2571	2	FBgn0015288	0	31022	RpL22	Ribosomal protein L22	RpL22
chrX	1691454	1692994	1541	10.26	10.41	10.09	0.32	0.00234	0.0419	1.37779	Promoter	6	1673110	1692768	19659	2	FBgn0023531	0	31121	CG32809	uncharacterized protein	CG32809
chrX	14008956	14009791	836	7.59	7.9	7.2	0.7	0.00235	0.0419	1.37779	Distal Intergenic	6	14014814	14014886	73	1	FBgn0011952	-5023	NA	NA	NA	tRNA:Arg-TCG-2-1
chrX	18370795	18371818	1024	10.26	10.43	10.07	0.36	0.00251	0.0442	1.35458	5' UTR	6	18366357	18377864	11508	1	FBgn0265784	4438	32817	CrebB	Cyclic-AMP response element binding protein B	CrebB
chrX	18534200	18534936	737	9.39	9.57	9.18	0.38	0.00265	0.0463	1.33442	5' UTR	6	18515428	18572809	57382	1	FBgn0265598	18772	32846	Bx	Beadex	Bx
chrX	8334652	8335163	512	6.76	7.12	6.29	0.84	0.00285	0.0492	1.30803	Intron (FBtr0339652/FBgn0015519, intron 2 of 11)	6	8276200	8367169	90970	2	FBgn0015519	32006	31767	nAChRalpha3	nicotinic Acetylcholine Receptor alpha3	nAChRalpha3
chrX	2292883	2294774	1892	10.47	10.61	10.32	0.3	0.00291	0.0497	1.30364	Promoter	6	2278031	2293411	15381	2	FBgn0023526	0	31217	CG2865	uncharacterized protein	CG2865

## Sheet: malefruminus vs malefruplus
seqnames	start	end	width	Conc	Conc_MaleFruMinus	Conc_MaleFruPlus	Fold	p.value	FDR	annotation	geneChr	geneStart	geneEnd	geneLength	geneStrand	geneId	distanceToTSS	ENTREZID	SYMBOL	GENENAME	GeneID
chr3L	22078334	22079026	693	8.06	6.93	8.69	-1.76	1.36e-18	1.28e-14	Downstream (2-3kb)	3	22080322	22080554	233	1	FBgn0259973	-1296	8674014	Sfp79B	Seminal fluid protein 79	Sfp79B
chr2R	10002938	10003816	879	8.23	8.82	7.22	1.6	3.85e-17	1.82e-13	Intron (FBtr0088438/FBgn0022382, intron 3 of 9)	2	9993890	10026042	32153	2	FBgn0022382	22226	36041	Pka-R2	Protein kinase, cAMP-dependent, regulatory subunit type 2	Pka-R2
chr3L	21863461	21864087	627	7.72	8.42	6.29	2.13	1.92e-16	6.03e-13	Intron (FBtr0304980/FBgn0262737, intron 1 of 9)	3	21844788	21932702	87915	1	FBgn0262737	18673	40436	mub	mushroom-body expressed	mub
chr3R	22859808	22860709	902	8.45	7.54	9.01	-1.46	2.51e-15	5.92e-12	Distal Intergenic	4	22851088	22851804	717	2	FBgn0264428	-8004	NA	NA	NA	lncRNA:CR43846
chr3L	21142520	21143362	843	8.09	7.08	8.68	-1.6	3.7e-15	6.99e-12	Intron (FBtr0305501/FBgn0024150, intron 4 of 16)	3	21136447	21171930	35484	2	FBgn0024150	28568	40333	Ac78C	Adenylyl cyclase 78C	Ac78C
chr2L	12987166	12987535	370	7.18	5.88	7.85	-1.97	2.45e-14	3.85e-11	Distal Intergenic	1	12978786	12981293	2508	1	FBgn0032464	8380	34695	Vha68-3	Vacuolar H[+] ATPase 68kD subunit 3	Vha68-3
chr2L	1349369	1350129	761	8.53	9.07	7.67	1.4	1.02e-13	1.38e-10	Downstream (1-2kb)	1	1351728	1352868	1141	2	FBgn0031332	2739	33320	CG5556	uncharacterized protein	CG5556
chr3L	17766998	17768020	1023	8.16	7.3	8.7	-1.4	2.16e-13	2.55e-10	Distal Intergenic	3	17754936	17764158	9223	2	FBgn0043025	-2840	64879	Adgf-A2	Adenosine deaminase-related growth factor A2	Adgf-A2
chr2L	10654677	10655557	881	7.6	6.56	8.2	-1.64	3.98e-13	4.1e-10	Distal Intergenic	1	10657627	10658031	405	1	FBgn0267256	-2070	NA	NA	NA	lncRNA:CR45692
chr2L	12910528	12911689	1162	8.47	8.99	7.63	1.36	4.7e-13	4.1e-10	Distal Intergenic	1	12912530	12916774	4245	1	FBgn0040508	-841	34689	ACXC	Adenylyl cyclase X C	ACXC
chr3R	18602567	18603392	826	7.64	6.57	8.25	-1.67	4.77e-13	4.1e-10	Intron (FBtr0329922/FBgn0263974, intron 3 of 9)	4	18592801	18621327	28527	2	FBgn0038629	17935	42232	CG14304	uncharacterized protein	CG14304
chr3R	22310331	22311543	1213	8.98	8.21	9.48	-1.27	7.57e-13	5.96e-10	3' UTR	4	22308663	22324094	15432	2	FBgn0263117	12551	42608	CG34377	uncharacterized protein	CG34377
chr2L	16941057	16941901	845	7.75	6.64	8.37	-1.73	9.82e-13	6.92e-10	Downstream (2-3kb)	1	16944723	16945374	652	2	FBgn0262355	3473	NA	NA	NA	lncRNA:CR43053
chr2R	13603430	13603989	560	7.23	5.97	7.9	-1.92	1.03e-12	6.92e-10	Downstream (<1kb)	2	13604495	13605655	1161	2	FBgn0085265	1666	5740183	CG34236	uncharacterized protein	CG34236
chr3R	18520103	18520733	631	7.34	6.22	7.97	-1.75	1.43e-12	8.99e-10	Intron (FBtr0083644/FBgn0004652, intron 1 of 7)	4	18414273	18545586	131314	2	FBgn0004652	24853	42226	fru	fruitless	fru
chr2R	17232412	17233371	960	8.2	7.07	8.82	-1.75	3.81e-12	2.25e-09	Intron (FBtr0310346/FBgn0265487, intron 2 of 9)	2	17216549	17379376	162828	1	FBgn0265487	15863	36945	mbl	muscleblind	mbl
chr3L	10015574	10016729	1156	8.35	7.55	8.87	-1.31	6.68e-12	3.71e-09	Intron (FBtr0076353/FBgn0040823, intron 2 of 5)	3	9974651	10139360	164710	1	FBgn0040823	40923	50296	dpr6	defective proboscis extension response 6	dpr6
chr2L	10635227	10636002	776	7.42	8.01	6.39	1.63	7.77e-12	3.86e-09	Intron (FBtr0331373/FBgn0032271, intron 1 of 3)	1	10629352	10638471	9120	2	FBgn0032271	2469	34457	CG7329	uncharacterized protein	CG7329
chr3L	22434613	22435452	840	8.53	7.75	9.03	-1.28	8.03e-12	3.86e-09	Distal Intergenic	3	22424469	22424909	441	2	FBgn0267628	-9704	NA	NA	NA	lncRNA:CR45966
chr2L	11704163	11704620	458	7.68	6.6	8.29	-1.69	8.57e-12	3.86e-09	Distal Intergenic	1	11694804	11696107	1304	1	FBgn0032372	9359	34586	CG4988	uncharacterized protein	CG4988
chr2L	17584857	17585348	492	7.89	8.46	6.95	1.51	8.59e-12	3.86e-09	Promoter	1	17584725	17585095	371	2	FBgn0266587	0	NA	NA	NA	lncRNA:CR45112
chr3R	17710796	17711673	878	9.81	10.23	9.2	1.03	1.43e-11	6.15e-09	Intron (FBtr0089581/FBgn0261885, intron 2 of 15)	4	17687818	17718350	30533	2	FBgn0261885	6677	42130	osa	osa	osa
chr2L	20959967	20960686	720	7.39	8.02	6.26	1.76	2.8e-11	1.15e-08	Distal Intergenic	1	20947135	20948170	1036	2	FBgn0265817	-11797	NA	NA	NA	lncRNA:CR44606
chr3R	26859103	26860007	905	8.86	9.3	8.24	1.05	3.15e-11	1.24e-08	Intron (FBtr0334310/FBgn0051072, intron 9 of 17)	4	26842462	26863130	20669	2	FBgn0051072	3123	43223	Lerp	lysosomal enzyme receptor protein	Lerp
chr2L	17339814	17340500	687	8.12	7.25	8.66	-1.41	4.84e-11	1.83e-08	Distal Intergenic	1	17353730	17354668	939	2	FBgn0265270	14168	NA	NA	NA	lncRNA:CR43239
chr3R	9905772	9906432	661	8.09	7.23	8.63	-1.4	6.36e-11	2.27e-08	Intron (FBtr0114581/FBgn0267336, intron 1 of 2)	4	9874681	9995364	120684	1	FBgn0267336	31091	41217	Glut4EF	Glucose transporter 4 enhancer factor	Glut4EF
chr3L	17798010	17798778	769	8.79	8.15	9.23	-1.08	6.49e-11	2.27e-08	3' UTR	3	17797738	17802279	4542	2	FBgn0052190	3501	39978	NUCB1	NUCB1	NUCB1
chr3R	13622450	13623266	817	8.28	7.51	8.79	-1.27	1.49e-10	5.03e-08	Distal Intergenic	4	13617750	13618559	810	2	FBgn0267240	-3891	NA	NA	NA	lncRNA:CR45680
chr2R	13371760	13372094	335	6.79	7.44	5.58	1.86	1.77e-10	5.75e-08	Distal Intergenic	2	13375975	13377731	1757	2	FBgn0033830	5637	36481	CG10814	uncharacterized protein	CG10814
chr3R	6481794	6482953	1160	7.59	6.71	8.13	-1.42	2.47e-10	7.78e-08	5' UTR	4	6478311	6495025	16715	1	FBgn0037448	3483	40797	CG15186	uncharacterized protein	CG15186
chr3L	21748510	21749270	761	8.58	7.83	9.07	-1.24	3.4e-10	1.04e-07	Intron (FBtr0078450/FBgn0037130, intron 3 of 7)	3	21745359	21770534	25176	2	FBgn0037130	21264	40424	Syn1	Syntrophin-like 1	Syn1
chr2R	19780436	19781599	1164	8.23	8.71	7.5	1.21	3.65e-10	1.08e-07	Downstream (1-2kb)	2	19783484	19784043	560	2	FBgn0034474	2444	37270	Obp56g	Odorant-binding protein 56g	Obp56g
chr3L	2629989	2630467	479	8.62	7.99	9.05	-1.05	4.71e-10	1.34e-07	Promoter	3	2601455	2630064	28610	2	FBgn0011828	0	38326	Pxn	Peroxidasin	Pxn
chr3R	27379724	27380339	616	7.48	6.43	8.08	-1.65	4.83e-10	1.34e-07	3' UTR	4	27375088	27437482	62395	2	FBgn0016061	57143	43300	side	sidestep	side
chr2L	939899	941004	1106	9.45	9.83	8.93	0.9	5.08e-10	1.37e-07	Intron (FBtr0077949/FBgn0028481, intron 2 of 10)	1	922793	958098	35306	1	FBgn0028481	17106	33276	CG4341	uncharacterized protein	CG4341
chr3L	9117930	9118927	998	8.96	9.39	8.35	1.03	5.76e-10	1.51e-07	Intron (FBtr0331858/FBgn0011206, intron 1 of 7)	3	9097629	9134405	36777	2	FBgn0011206	15478	39049	bol	boule	bol
chr3R	19751055	19752302	1248	8.91	8.35	9.32	-0.97	6.47e-10	1.65e-07	Intron (FBtr0301378/FBgn0024963, intron 1 of 7)	4	19730715	19775231	44517	1	FBgn0024963	20340	42350	GluClalpha	GluClalpha	GluClalpha
chr3R	27456545	27456983	439	7.1	6.08	7.69	-1.61	7.1e-10	1.73e-07	Distal Intergenic	4	27464189	27467080	2892	1	FBgn0039518	-7206	43303	CG13978	uncharacterized protein	CG13978
chr2L	180929	181863	935	9.7	10.09	9.18	0.91	7.15e-10	1.73e-07	Intron (FBtr0078122/FBgn0016977, intron 2 of 11)	1	159032	203397	44366	1	FBgn0016977	21897	44205	spen	split ends	spen
chr3R	13525359	13526093	735	7.97	7.2	8.47	-1.27	7.69e-10	1.82e-07	Downstream (2-3kb)	4	13522951	13523535	585	2	FBgn0038157	-1824	41658	CG12538	uncharacterized protein	CG12538
chr3L	10854124	10854665	542	10.03	10.4	9.51	0.89	7.97e-10	1.84e-07	Intron (FBtr0475045/FBgn0026160, intron 1 of 10)	3	10835528	10876496	40969	1	FBgn0026160	18596	39217	tna	tonalli	tna
chr2L	12769037	12769739	703	8.39	7.66	8.88	-1.22	8.36e-10	1.88e-07	Distal Intergenic	1	12767717	12768765	1049	2	FBgn0267925	-272	NA	NA	NA	lncRNA:CR46206
chr2R	15705519	15706060	542	7.04	7.64	6.01	1.63	8.58e-10	1.89e-07	Distal Intergenic	2	15698726	15701696	2971	2	FBgn0286939	-3823	NA	NA	NA	NA
chr2L	14943622	14944838	1217	8.7	8.11	9.12	-1.01	9.59e-10	2.03e-07	Intron (FBtr0345431/FBgn0259213, intron 2 of 19)	1	14907489	14972300	64812	2	FBgn0259213	27462	3346206	side-II	sidestep II	side-II
chrX	2855061	2855600	540	6.98	5.9	7.59	-1.69	9.68e-10	2.03e-07	Intron (FBtr0309500/FBgn0028369, intron 2 of 10)	6	2740384	3134532	394149	1	FBgn0028369	114677	31292	kirre	kin of irre	kirre
chr3R	12579039	12579814	776	7.79	8.29	7.01	1.29	1.11e-09	2.27e-07	Intron (FBtr0304846/FBgn0038063, intron 1 of 6)	4	12550625	12595725	45101	2	FBgn0038063	15911	41549	Octbeta2R	Octopamine beta2 receptor	Octbeta2R
chr3L	9114168	9114916	749	7.42	6.42	8.01	-1.59	1.17e-09	2.35e-07	Intron (FBtr0331858/FBgn0011206, intron 1 of 7)	3	9097629	9134405	36777	2	FBgn0011206	19489	39049	bol	boule	bol
chr2L	12864454	12864965	512	7.04	7.63	6	1.63	1.26e-09	2.47e-07	Distal Intergenic	1	12841517	12841895	379	1	FBgn0266306	22937	NA	NA	NA	lncRNA:CR44971
chr2R	11177997	11179623	1627	10.24	10.57	9.82	0.76	1.45e-09	2.79e-07	Intron (FBtr0330619/FBgn0003396, intron 1 of 7)	2	11159086	11217394	58309	1	FBgn0003396	18911	36171	shn	schnurri	shn
chr3R	18422307	18423175	869	7.03	5.93	7.65	-1.72	1.55e-09	2.93e-07	3' UTR	4	18414273	18545586	131314	2	FBgn0004652	122411	42226	fru	fruitless	fru
chrX	15196618	15197172	555	7.8	6.96	8.32	-1.36	1.58e-09	2.93e-07	Distal Intergenic	6	15205807	15206636	830	2	FBgn0052588	9464	318101	CG32588	uncharacterized protein	CG32588
chr2L	11410120	11410453	334	6.25	4.84	6.95	-2.11	1.61e-09	2.93e-07	Distal Intergenic	1	11387870	11392320	4451	2	FBgn0263764	-17800	NA	NA	NA	lncRNA:CR43681
chr3R	24498639	24499440	802	8.18	8.65	7.47	1.18	1.74e-09	3.09e-07	Distal Intergenic	4	24488612	24488682	71	1	FBgn0262389	10027	NA	NA	NA	mir-1017
chr2R	24226087	24226711	625	8.13	8.61	7.39	1.23	1.81e-09	3.13e-07	Intron (FBtr0072275/FBgn0050419, intron 1 of 1)	2	24212491	24229795	17305	2	FBgn0050419	3084	37879	CG30419	uncharacterized protein	CG30419
chr3L	17712599	17713276	678	6.99	5.97	7.59	-1.62	1.84e-09	3.13e-07	Intron (FBtr0075186/FBgn0052183, intron 2 of 9)	3	17690015	17748839	58825	1	FBgn0052183	22584	39972	Ccn	Ccn	Ccn
chr2L	4300135	4300511	377	6.76	5.57	7.41	-1.83	1.87e-09	3.13e-07	Intron (FBtr0089268/FBgn0010473, intron 4 of 6)	1	4283148	4323781	40634	1	FBgn0010473	16987	46015	tutl	turtle	tutl
chr2L	14023794	14026142	2349	11	10.48	11.39	-0.9	1.89e-09	3.13e-07	Promoter	1	14023722	14024099	378	2	FBgn0051840	0	NA	NA	NA	lncRNA:CR31840
chr3R	26297400	26297912	513	7.11	7.73	5.98	1.76	1.98e-09	3.23e-07	Distal Intergenic	4	26318355	26362588	44234	1	FBgn0053970	-20443	43186	CG33970	uncharacterized protein	CG33970
chr2R	20830535	20831379	845	7.2	6.18	7.8	-1.62	2.26e-09	3.62e-07	Intron (FBtr0071562/FBgn0011674, intron 1 of 3)	2	20821262	20836028	14767	2	FBgn0011674	4649	37355	insc	inscuteable	insc
chr2L	3236260	3236871	612	6.97	5.94	7.56	-1.61	2.36e-09	3.69e-07	Distal Intergenic	1	3260973	3261281	309	2	FBgn0266876	24410	NA	NA	NA	lncRNA:CR45337
chr2L	13619135	13619649	515	7.55	6.64	8.1	-1.46	2.38e-09	3.69e-07	Intron (FBtr0342903/FBgn0259984, intron 5 of 10)	1	13550139	13639411	89273	1	FBgn0259984	68996	34772	kuz	kuzbanian	kuz
chr2L	11916387	11916934	548	7.03	7.62	6	1.62	2.46e-09	3.75e-07	Intron (FBtr0334140/FBgn0264815, intron 2 of 9)	1	11814156	11928572	114417	2	FBgn0264815	11638	34594	Pde1c	Phosphodiesterase 1c	Pde1c
chr3L	20939681	20940299	619	7.59	6.77	8.11	-1.34	2.59e-09	3.83e-07	Intron (FBtr0078267/FBgn0011591, intron 2 of 6)	3	20925891	20949512	23622	2	FBgn0011591	9213	40314	fng	fringe	fng
chr3R	28575343	28576136	794	7.55	6.68	8.08	-1.4	2.6e-09	3.83e-07	Distal Intergenic	4	28580976	28585264	4289	2	FBgn0000659	9128	43383	fkh	fork head	fkh
chr3L	4409494	4410187	694	10.35	10.74	9.83	0.91	2.96e-09	4.3e-07	Intron (FBtr0113140/FBgn0035542, intron 1 of 4)	3	4406943	4420648	13706	1	FBgn0035542	2551	38543	DOR	Diabetes and obesity regulated	DOR
chr3L	18657670	18658848	1179	8.23	8.75	7.43	1.32	3.15e-09	4.5e-07	Intron (FBtr0075049/FBgn0036801, intron 2 of 8)	3	18625959	18667177	41219	1	FBgn0036801	31711	40032	MYPT-75D	MYPT-75D	MYPT-75D
chr2R	8310812	8311516	705	8.3	7.66	8.74	-1.08	3.78e-09	5.33e-07	Promoter	2	8310521	8311234	714	2	FBgn0265642	0	NA	NA	NA	lncRNA:TS18
chr2R	13642970	13643573	604	7.81	7.06	8.31	-1.25	3.88e-09	5.37e-07	Intron (FBtr0087625/FBgn0000633, intron 1 of 12)	2	13623044	13749367	126324	1	FBgn0000633	19926	36521	CG17716	uncharacterized protein	CG17716
chr3L	10051028	10051299	272	6.36	7.04	5.06	1.98	3.92e-09	5.37e-07	Intron (FBtr0331536/FBgn0040823, intron 6 of 6)	3	9974651	10139360	164710	1	FBgn0040823	76377	50296	dpr6	defective proboscis extension response 6	dpr6
chr2L	4428228	4428568	341	7.55	6.66	8.1	-1.44	4.2e-09	5.66e-07	Intron (FBtr0331436/FBgn0031602, intron 1 of 3)	1	4403992	4441282	37291	2	FBgn0031602	12714	33646	CG15431	uncharacterized protein	CG15431
chr2R	14634792	14635203	412	6.57	7.2	5.39	1.81	4.33e-09	5.75e-07	Distal Intergenic	2	14638538	14638935	398	1	FBgn0262881	-3335	12798466	CG43236	uncharacterized protein	CG43236
chr2L	20591511	20592183	673	7.82	8.31	7.08	1.24	5.47e-09	7.17e-07	Intron (FBtr0343861/FBgn0266214, intron 3 of 4)	1	20583656	20626206	42551	2	FBgn0266214	34023	NA	NA	NA	lncRNA:CR44909
chr3L	20858575	20859083	509	7.61	8.13	6.8	1.33	6.1e-09	7.89e-07	Intron (FBtr0078268/FBgn0052432, intron 3 of 19)	3	20844332	20885188	40857	2	FBgn0052432	26105	40310	CG32432	uncharacterized protein	CG32432
chr3L	11453725	11454921	1197	8.81	9.2	8.28	0.92	8.57e-09	1.09e-06	Downstream (2-3kb)	3	11457076	11458470	1395	2	FBgn0036160	3549	39279	CG12289	uncharacterized protein	CG12289
chr3R	12854649	12855183	535	8.02	7.31	8.5	-1.19	9.11e-09	1.15e-06	Downstream (<1kb)	4	12850380	12850668	289	2	FBgn0265165	-3981	NA	NA	NA	lncRNA:CR44234
chr3R	28097339	28097790	452	7.25	6.36	7.79	-1.44	1.05e-08	1.3e-06	Distal Intergenic	4	28137647	28137965	319	2	FBgn0267746	40175	NA	NA	NA	lncRNA:CR46077
chr2L	3539969	3540285	317	8.03	7.33	8.5	-1.16	1.08e-08	1.33e-06	5' UTR	1	3539247	3548423	9177	1	FBgn0024244	722	49638	drm	drumstick	drm
chr2L	12789294	12789839	546	7.31	6.44	7.85	-1.41	1.14e-08	1.38e-06	Distal Intergenic	1	12774054	12775252	1199	2	FBgn0284416	-14042	NA	NA	NA	lncRNA:TS9
chr3R	6064993	6065637	645	8.84	8.27	9.25	-0.98	1.23e-08	1.47e-06	Distal Intergenic	4	6054712	6057536	2825	2	FBgn0037398	-7457	40743	CG15580	uncharacterized protein	CG15580
chr3R	11141187	11141695	509	7.84	7.13	8.31	-1.18	1.29e-08	1.53e-06	Downstream (2-3kb)	4	11144346	11145235	890	2	FBgn0261291	3540	3772145	CheA86a	Chemosensory protein A 86a	CheA86a
chr2L	11231286	11232238	953	7.43	6.63	7.95	-1.32	1.6e-08	1.87e-06	Intron (FBtr0332557/FBgn0264442, intron 3 of 8)	1	11210678	11261080	50403	1	FBgn0264442	20608	34560	ab	abrupt	ab
chr2L	9754669	9755441	773	9.1	9.46	8.61	0.86	1.67e-08	1.9e-06	Distal Intergenic	1	9758342	9762375	4034	1	FBgn0270924	-2901	34292	zf30C	zinc finger protein 30C	zf30C
chr3R	26347641	26348415	775	8.93	9.3	8.43	0.87	1.67e-08	1.9e-06	Intron (FBtr0100012/FBgn0053970, intron 2 of 8)	4	26318355	26362588	44234	1	FBgn0053970	29286	43186	CG33970	uncharacterized protein	CG33970
chr2L	12151724	12152264	541	7.34	7.87	6.5	1.37	1.78e-08	1.99e-06	Intron (FBtr0301019/FBgn0051760, intron 2 of 13)	1	12142780	12170508	27729	1	FBgn0051760	8944	34642	CG31760	uncharacterized protein	CG31760
chr3L	22185620	22186049	430	7.45	6.65	7.96	-1.31	1.79e-08	1.99e-06	Intron (FBtr0301492/FBgn0037153, intron 2 of 10)	3	22136090	22247702	111613	1	FBgn0037153	49530	40453	olf413	olf413	olf413
chr3R	25770795	25771401	607	7.56	6.69	8.09	-1.4	1.81e-08	1.99e-06	Downstream (1-2kb)	4	25773334	25775369	2036	2	FBgn0039366	3968	43110	CG17198	uncharacterized protein	CG17198
chr2L	5286733	5288093	1361	8.23	8.68	7.59	1.08	1.83e-08	1.99e-06	Promoter	1	5287848	5288361	514	1	FBgn0265955	0	NA	NA	NA	lncRNA:CR44742
chr3R	13073224	13073483	260	6.3	5.01	6.97	-1.96	1.88e-08	2.02e-06	Intron (FBtr0082711/FBgn0004666, intron 2 of 7)	4	13057755	13078124	20370	1	FBgn0004666	15469	41612	sim	single-minded	sim
chr2L	5932356	5932894	539	7.27	6.26	7.86	-1.59	2.12e-08	2.24e-06	Intron (FBtr0079145/FBgn0015381, intron 3 of 4)	1	5925937	5939261	13325	1	FBgn0015381	6419	33823	dsf	dissatisfaction	dsf
chr3R	9132580	9132972	393	7.02	7.6	6.03	1.57	2.18e-08	2.29e-06	Intron (FBtr0333668/FBgn0003165, intron 1 of 5)	4	9066343	9237682	171340	2	FBgn0003165	104710	41094	pum	pumilio	pum
chr3R	14375814	14376225	412	8.59	8.01	9	-1	2.2e-08	2.29e-06	Exon (FBtr0343915/FBgn0266248, exon 1 of 1)	4	14375399	14377344	1946	2	FBgn0266248	1119	NA	NA	NA	lncRNA:CR44943
chr3R	15109991	15110996	1006	8.34	8.77	7.71	1.06	2.33e-08	2.39e-06	Intron (FBtr0303485/FBgn0261859, intron 2 of 9)	4	15095957	15131926	35970	2	FBgn0261859	20930	41817	CG42788	uncharacterized protein	CG42788
chr2L	9855757	9856162	406	6.7	5.6	7.31	-1.72	2.44e-08	2.48e-06	Intron (FBtr0079914/FBgn0032151, intron 2 of 12)	1	9793317	9886250	92934	2	FBgn0032151	30088	34304	nAChRalpha6	nicotinic Acetylcholine Receptor alpha6	nAChRalpha6
chr2R	13322483	13323512	1030	8.65	9.05	8.09	0.97	2.58e-08	2.6e-06	Distal Intergenic	2	13329402	13329501	100	2	FBgn0262391	5989	NA	NA	NA	mir-184
chr3R	15547982	15548431	450	6.65	5.6	7.25	-1.65	2.72e-08	2.71e-06	Promoter	4	15542748	15548188	5441	2	FBgn0038349	0	41896	AOX3	Aldehyde oxidase 3	AOX3
chr2L	19213842	19214597	756	7.95	7.27	8.41	-1.14	2.82e-08	2.77e-06	Downstream (2-3kb)	1	19215451	19215967	517	1	FBgn0267928	-854	NA	NA	NA	lncRNA:CR46209
chrX	7805482	7805685	204	6.17	4.86	6.84	-1.98	2.94e-08	2.84e-06	Distal Intergenic	6	7826197	7842679	16483	1	FBgn0029962	-20512	31687	CARPA	Carbonic anhydrase-related protein A	CARPA
chr3R	21935258	21936135	878	9.18	8.7	9.55	-0.85	2.95e-08	2.84e-06	Distal Intergenic	4	21949114	22014539	65426	1	FBgn0264490	-12979	44936	Eip93F	Ecdysone-induced protein 93F	Eip93F
chr2L	4168299	4169183	885	7.66	6.93	8.15	-1.21	2.99e-08	2.86e-06	Distal Intergenic	1	4164689	4166134	1446	2	FBgn0026394	-2165	33623	Or24a	Odorant receptor 24a	Or24a
chr2L	18413284	18414500	1217	8.6	8.05	8.99	-0.94	3.1e-08	2.93e-06	Distal Intergenic	1	18403948	18404600	653	1	FBgn0265680	9336	NA	NA	NA	lncRNA:CR44487
chr3R	6560742	6561493	752	7.28	6.3	7.86	-1.56	3.45e-08	3.23e-06	Intron (FBtr0336453/FBgn0053202, intron 2 of 7)	4	6529169	6593330	64162	2	FBgn0053202	31837	40800	dpr11	defective proboscis extension response 11	dpr11
chr2R	17313019	17313515	497	8.2	7.55	8.65	-1.09	3.67e-08	3.4e-06	Intron (FBtr0310346/FBgn0265487, intron 3 of 9)	2	17216549	17379376	162828	1	FBgn0265487	96470	36945	mbl	muscleblind	mbl
chr3R	22306394	22306919	526	6.91	7.49	5.9	1.59	4.16e-08	3.82e-06	Downstream (1-2kb)	4	22298805	22304420	5616	1	FBgn0038938	7589	42606	CG7084	uncharacterized protein	CG7084
chr3L	10226058	10227194	1137	9.61	9.96	9.14	0.82	4.42e-08	4.02e-06	Distal Intergenic	3	10220483	10225240	4758	2	FBgn0052056	-818	326186	scramb1	scramblase 1	scramb1
chr2R	13437258	13439132	1875	9.93	10.24	9.55	0.69	4.59e-08	4.13e-06	Promoter	2	13437866	13437939	74	1	FBgn0050509	0	NA	NA	NA	tRNA:Ile-AAT-1-8
chr2L	17853061	17853596	536	7.2	7.74	6.34	1.4	4.89e-08	4.36e-06	Intron (FBtr0308770/FBgn0262018, intron 2 of 14)	1	17786971	17875247	88277	2	FBgn0262018	21651	35071	CadN2	Cadherin-N2	CadN2
chr3L	10549958	10550563	606	8.13	7.51	8.56	-1.06	5.12e-08	4.51e-06	Intron (FBtr0305097/FBgn0052062, intron 2 of 13)	3	10481412	10594012	112601	1	FBgn0052062	68546	39198	Rbfox1	RNA-binding Fox protein 1	Rbfox1
chr3L	6882590	6882948	359	7.1	6.22	7.64	-1.42	5.15e-08	4.51e-06	Downstream (<1kb)	3	6883321	6883601	281	2	FBgn0266965	653	NA	NA	NA	lncRNA:CR45416
chr3L	13646148	13646721	574	8.01	7.28	8.49	-1.2	5.21e-08	4.51e-06	Intron (FBtr0330351/FBgn0264001, intron 2 of 12)	3	13521907	13803400	281494	2	FBgn0264001	156679	39527	bru3	bruno 3	bru3
chr2L	16017318	16017707	390	7.02	6.08	7.59	-1.51	5.3e-08	4.55e-06	Intron (FBtr0343726/FBgn0028644, intron 2 of 7)	1	16000291	16041703	41413	1	FBgn0028644	17027	34945	beat-Ic	beaten path Ic	beat-Ic
chr3L	7024768	7025737	970	8.18	8.62	7.55	1.07	5.68e-08	4.83e-06	Intron (FBtr0301105/FBgn0260660, intron 4 of 21)	3	6998843	7053499	54657	1	FBgn0260660	25925	38769	Mp	Multiplexin	Mp
chr2L	20939650	20940712	1063	8.77	8.21	9.18	-0.96	6.43e-08	5.42e-06	Distal Intergenic	1	20929456	20934113	4658	2	FBgn0032908	-5537	35366	CG9270	uncharacterized protein	CG9270
chr3R	11777869	11779014	1146	10.23	10.54	9.83	0.71	6.8e-08	5.68e-06	5' UTR	4	11765038	11779128	14091	2	FBgn0265276	114	41423	l(3)neo38	lethal (3) neo38	l(3)neo38
chr2R	20446013	20446743	731	7.79	7.07	8.26	-1.2	7.32e-08	6.06e-06	Intron (FBtr0112774/FBgn0086604, intron 3 of 15)	2	20424338	20478951	54614	1	FBgn0086604	21675	37310	side-VIII	sidestep VIII	side-VIII
chr3L	11401930	11402839	910	8.26	8.69	7.63	1.06	8.21e-08	6.74e-06	Distal Intergenic	3	11405535	11406094	560	1	FBgn0265470	-2696	NA	NA	NA	lncRNA:CR44363
chr3R	11849506	11850157	652	7.65	6.91	8.14	-1.22	8.31e-08	6.76e-06	Intron (FBtr0082517/FBgn0037956, intron 1 of 2)	4	11822702	11869460	46759	2	FBgn0037956	19303	41434	CG6959	uncharacterized protein	CG6959
chr2R	16658935	16659673	739	7.73	8.2	7.04	1.16	8.96e-08	7.23e-06	5' UTR	2	16655323	16667675	12353	2	FBgn0024315	8002	36865	Picot	picot	Picot
chr3L	5977459	5977882	424	7.15	7.7	6.26	1.44	9.27e-08	7.37e-06	Distal Intergenic	3	5967545	5976007	8463	2	FBgn0035656	-1452	38674	CG10479	uncharacterized protein	CG10479
chr2R	22824766	22825177	412	7.37	6.53	7.9	-1.37	9.29e-08	7.37e-06	Promoter	2	22825093	22828903	3811	1	FBgn0050274	0	246521	CG30274	uncharacterized protein	CG30274
chr3R	31004610	31005100	491	7.57	6.81	8.07	-1.26	9.84e-08	7.75e-06	Intron (FBtr0334508/FBgn0004573, intron 1 of 2)	4	30968236	31016875	48640	2	FBgn0004573	11775	43669	5-HT7	5-hydroxytryptamine (serotonin) receptor 7	5-HT7
chr3R	12883997	12884296	300	6.48	5.41	7.09	-1.68	1.02e-07	8e-06	Distal Intergenic	4	12891956	12893158	1203	1	FBgn0038089	-7660	41580	d-cup	davis-cup	d-cup
chr3R	21612900	21613629	730	8.3	7.64	8.75	-1.11	1.04e-07	8.05e-06	Intron (FBtr0084121/FBgn0283499, intron 1 of 12)	4	21570248	21619321	49074	2	FBgn0283499	5692	42549	InR	Insulin-like receptor	InR
chr2L	4085957	4086917	961	8.27	7.7	8.68	-0.98	1.09e-07	8.37e-06	Exon (FBtr0114308/FBgn0086032, exon 1 of 1)	1	4031377	4115749	84373	1	FBgn0000547	54580	33619	ed	echinoid	ed
chr2R	22263918	22264682	765	8.45	7.85	8.88	-1.03	1.14e-07	8.71e-06	Intron (FBtr0071775/FBgn0020307, intron 2 of 5)	2	22243963	22286469	42507	1	FBgn0020307	19955	37546	dve	defective proventriculus	dve
chr3L	16533721	16534385	665	7.83	7.09	8.31	-1.23	1.23e-07	9.29e-06	Intron (FBtr0307367/FBgn0263131, intron 2 of 30)	3	16491838	16543370	51533	2	FBgn0263131	8985	39835	CG43373	uncharacterized protein	CG43373
chr2R	23501966	23502435	470	6.88	5.95	7.44	-1.49	1.38e-07	1.03e-05	Downstream (1-2kb)	2	23502946	23503815	870	1	FBgn0034870	-511	37720	CG13559	uncharacterized protein	CG13559
chr3R	7387681	7388434	754	7.42	6.57	7.95	-1.39	1.39e-07	1.04e-05	Exon (FBtr0346216/FBgn0267120, exon 1 of 1)	4	7387444	7388319	876	1	FBgn0267120	237	NA	NA	NA	lncRNA:CR45560
chr3R	6242839	6243129	291	6.4	5.31	7.02	-1.71	1.43e-07	1.05e-05	Distal Intergenic	4	6248994	6251683	2690	1	FBgn0037414	-5865	40761	Osi7	Osiris 7	Osi7
chr2R	22450193	22450632	440	7.93	8.39	7.25	1.14	1.44e-07	1.05e-05	Distal Intergenic	2	22454741	22472995	18255	1	FBgn0034731	-4109	37567	CG10384	uncharacterized protein	CG10384
chr3L	2615395	2615961	567	7.84	7.2	8.29	-1.09	1.5e-07	1.09e-05	Intron (FBtr0072954/FBgn0011828, intron 1 of 8)	3	2601455	2630064	28610	2	FBgn0011828	14103	38326	Pxn	Peroxidasin	Pxn
chr2R	9543720	9544549	830	9.81	10.11	9.43	0.67	1.53e-07	1.1e-05	3' UTR	2	9541947	9548135	6189	2	FBgn0033421	3586	35979	CG1888	uncharacterized protein	CG1888
chr2L	17122294	17122829	536	7	7.53	6.13	1.41	1.71e-07	1.22e-05	Downstream (<1kb)	1	17123307	17125961	2655	2	FBgn0051784	3132	318939	CG31784	uncharacterized protein	CG31784
chr2R	9542329	9543213	885	10.33	10.64	9.93	0.7	1.75e-07	1.24e-05	3' UTR	2	9541947	9548135	6189	2	FBgn0033421	4922	35979	CG1888	uncharacterized protein	CG1888
chr2L	17342784	17343135	352	6.79	7.35	5.88	1.47	1.98e-07	1.39e-05	Distal Intergenic	1	17353730	17354668	939	2	FBgn0265270	11533	NA	NA	NA	lncRNA:CR43239
chr3R	24432713	24433253	541	7.79	7.14	8.24	-1.1	2.01e-07	1.41e-05	Intron (FBtr0334916/FBgn0000036, intron 2 of 9)	4	24393896	24457157	63262	2	FBgn0000036	23904	42918	nAChRalpha1	nicotinic Acetylcholine Receptor alpha1	nAChRalpha1
chr2R	21925900	21926351	452	6.62	5.6	7.22	-1.62	2.07e-07	1.43e-05	Intron (FBtr0112593/FBgn0085397, intron 2 of 4)	2	21872030	21946259	74230	1	FBgn0085397	53870	5740472	Fili	Fish-lips	Fili
chr3R	27770195	27770745	551	7.43	6.61	7.96	-1.35	2.24e-07	1.54e-05	Intron (FBtr0305292/FBgn0085382, intron 11 of 11)	4	27767966	27905843	137878	2	FBgn0085382	135098	5740590	CG34353	uncharacterized protein	CG34353
chr2L	11784769	11785317	549	7.56	6.83	8.05	-1.21	2.34e-07	1.6e-05	Distal Intergenic	1	11788334	11789475	1142	1	FBgn0032374	-3017	34588	CG14931	uncharacterized protein	CG14931
chr2R	18372965	18375373	2409	9.87	10.17	9.49	0.68	2.44e-07	1.66e-05	Distal Intergenic	2	18377487	18378196	710	1	FBgn0261700	-2114	NA	NA	NA	lncRNA:CR42736
chr3R	15573279	15573824	546	7.45	6.71	7.94	-1.23	2.57e-07	1.73e-05	Distal Intergenic	4	15548628	15552833	4206	2	FBgn0038350	-20446	41897	AOX4	Aldehyde oxidase 4	AOX4
chrX	6696312	6696853	542	8.14	8.55	7.56	1	2.59e-07	1.73e-05	3' UTR	6	6695866	6698567	2702	2	FBgn0029894	1714	31610	CG14440	uncharacterized protein	CG14440
chrX	6129714	6130175	462	7.5	6.79	7.97	-1.18	2.76e-07	1.84e-05	Intron (FBtr0334984/FBgn0264386, intron 11 of 26)	6	6104085	6192483	88399	2	FBgn0264386	62308	31550	Ca-alpha1T	Ca[2+]-channel protein alpha[[1]] subunit T	Ca-alpha1T
chr3R	27569352	27570342	991	8.88	8.41	9.23	-0.82	2.79e-07	1.84e-05	Intron (FBtr0085208/FBgn0027492, intron 1 of 8)	4	27561675	27582241	20567	2	FBgn0027492	11899	43312	wdb	widerborst	wdb
chr2L	12281347	12282101	755	7.2	7.71	6.42	1.29	2.82e-07	1.85e-05	Intron (FBtr0331998/FBgn0000114, intron 3 of 8)	1	12175004	12313438	138435	1	FBgn0000114	106343	34648	bru1	bruno 1	bru1
chr3L	13830910	13831373	464	6.4	5.2	7.05	-1.85	2.93e-07	1.91e-05	Distal Intergenic	3	13837756	13838080	325	1	FBgn0262813	-6383	12798242	CG43184	uncharacterized protein	CG43184
chr3L	16634889	16635550	662	7.31	7.86	6.39	1.47	3.27e-07	2.11e-05	Intron (FBtr0112790/FBgn0000017, intron 1 of 8)	3	16615866	16647882	32017	2	FBgn0000017	12332	45821	Abl	Abl tyrosine kinase	Abl
chr3R	15769758	15770305	548	7.38	6.63	7.88	-1.25	3.33e-07	2.14e-05	Distal Intergenic	4	15766246	15767438	1193	2	FBgn0038357	-2320	41904	CG5623	uncharacterized protein	CG5623
chr2L	6569609	6570048	440	7.59	8.05	6.91	1.14	3.42e-07	2.19e-05	3' UTR	1	6568400	6601068	32669	2	FBgn0031835	31020	33923	CG11319	uncharacterized protein	CG11319
chr2L	11804703	11805176	474	9.89	10.26	9.38	0.88	3.56e-07	2.25e-05	Intron (FBtr0080260/FBgn0020309, intron 2 of 7)	1	11794327	11809438	15112	2	FBgn0020309	4262	34592	crol	crooked legs	crol
chr2R	18988119	18988454	336	6.13	4.9	6.79	-1.88	3.7e-07	2.33e-05	Intron (FBtr0340449/FBgn0265356, intron 1 of 7)	2	18987344	19008944	21601	1	FBgn0265356	775	37190	tn	thin	tn
chr2R	20447470	20447869	400	7.13	7.64	6.32	1.32	3.77e-07	2.36e-05	Intron (FBtr0112774/FBgn0086604, intron 3 of 15)	2	20424338	20478951	54614	1	FBgn0086604	23132	37310	side-VIII	sidestep VIII	side-VIII
chrX	11378103	11379757	1655	9.04	9.38	8.6	0.78	3.84e-07	2.38e-05	Intron (FBtr0073483/FBgn0001624, intron 3 of 5)	6	11369665	11409776	40112	1	FBgn0001624	8438	32083	dlg1	discs large 1	dlg1
chr2L	14117457	14118494	1038	10.31	9.86	10.65	-0.79	3.88e-07	2.4e-05	Intron (FBtr0445730/FBgn0283651, intron 4 of 7)	1	14104090	14160587	56498	1	FBgn0283651	13367	34829	CG46301	uncharacterized protein	CG46301
chr2L	17293594	17294297	704	7.83	7.16	8.29	-1.13	3.93e-07	2.41e-05	Distal Intergenic	1	17291075	17292202	1128	2	FBgn0032632	-1392	35040	CG6380	uncharacterized protein	CG6380
chr3R	21650815	21652026	1212	9.73	9.3	10.05	-0.75	4.27e-07	2.6e-05	Intron (FBtr0346157/FBgn0011766, intron 1 of 7)	4	21620304	21660871	40568	2	FBgn0011766	8845	42550	E2f1	E2F transcription factor 1	E2f1
chr2L	1312051	1312741	691	7.99	8.43	7.36	1.08	4.39e-07	2.66e-05	Distal Intergenic	1	1329161	1329993	833	1	FBgn0011294	-16420	33317	a5	antennal protein 5	a5
chr3R	11522780	11523234	455	8.54	8.91	8.04	0.87	4.55e-07	2.74e-05	Distal Intergenic	4	11535495	11536273	779	1	FBgn0266416	-12261	NA	NA	NA	asRNA:CR45056
chr3R	19204136	19205362	1227	8.38	8.76	7.85	0.91	4.95e-07	2.96e-05	Distal Intergenic	4	19212154	19215442	3289	1	FBgn0025680	-6792	42305	cry	cryptochrome	cry
chr2L	4047788	4048356	569	7.34	7.82	6.6	1.22	5.6e-07	3.33e-05	Intron (FBtr0077465/FBgn0000547, intron 2 of 8)	1	4031377	4115749	84373	1	FBgn0000547	16411	33619	ed	echinoid	ed
chr3L	15375014	15375415	402	8.06	8.47	7.49	0.99	5.65e-07	3.34e-05	Distal Intergenic	3	15407832	15408267	436	1	FBgn0036495	-32417	2768950	CG33259	uncharacterized protein	CG33259
chr3R	23622918	23623593	676	6.86	5.96	7.41	-1.45	5.69e-07	3.34e-05	Intron (FBtr0290056/FBgn0051145, intron 8 of 16)	4	23605751	23669659	63909	2	FBgn0051145	46066	42784	CG31145	uncharacterized protein	CG31145
chr3R	6132319	6132871	553	7.78	7.15	8.21	-1.06	5.78e-07	3.36e-05	Distal Intergenic	4	6127229	6127955	727	2	FBgn0263498	-4364	NA	NA	NA	lncRNA:CR43487
chr2R	24381417	24382298	882	7.9	7.3	8.33	-1.03	5.81e-07	3.36e-05	Exon (FBtr0072367/FBgn0000037, exon 5 of 5)	2	24378630	24390294	11665	2	FBgn0000037	7996	37892	mAChR-A	muscarinic Acetylcholine Receptor, A-type	mAChR-A
chr2R	16549177	16549392	216	7.34	6.56	7.84	-1.27	5.84e-07	3.36e-05	Distal Intergenic	2	16552258	16558486	6229	1	FBgn0034135	-2866	36848	Syn2	Syntrophin-like 2	Syn2
chr2L	14128317	14128864	548	7.74	7.11	8.17	-1.06	6.21e-07	3.55e-05	Intron (FBtr0445730/FBgn0283651, intron 4 of 7)	1	14104090	14160587	56498	1	FBgn0283651	24227	34829	CG46301	uncharacterized protein	CG46301
chr3L	11358753	11359167	415	7.61	8.1	6.88	1.21	6.61e-07	3.76e-05	Downstream (2-3kb)	3	11364683	11365897	1215	1	FBgn0266396	-5516	NA	NA	NA	lncRNA:CR45036
chr3R	20144928	20145323	396	7.13	6.36	7.63	-1.27	6.81e-07	3.85e-05	Distal Intergenic	4	20139148	20139921	774	2	FBgn0262025	-5007	NA	NA	NA	lncRNA:CR42836
chr2L	5646353	5647147	795	7.94	7.21	8.42	-1.21	6.98e-07	3.93e-05	Intron (FBtr0079114/FBgn0051646, intron 2 of 12)	1	5626291	5658560	32270	2	FBgn0051646	11413	33795	DIP-theta	Dpr-interacting protein theta	DIP-theta
chr2L	11551024	11551669	646	7.38	6.63	7.86	-1.24	7.16e-07	4e-05	Distal Intergenic	1	11548640	11550035	1396	2	FBgn0265687	-989	NA	NA	NA	lncRNA:CR44494
chrX	1250118	1250694	577	7.17	6.42	7.67	-1.25	7.36e-07	4.09e-05	Intron (FBtr0070244/FBgn0028550, intron 4 of 4)	6	1242740	1275284	32545	2	FBgn0028550	24590	43867	Atf3	Activating transcription factor 3	Atf3
chr3R	8543083	8543709	627	8.16	7.59	8.57	-0.99	7.44e-07	4.11e-05	Downstream (2-3kb)	4	8545685	8546049	365	1	FBgn0267135	-1976	NA	NA	NA	lncRNA:CR45575
chrX	20858906	20859316	411	7.18	6.43	7.68	-1.25	7.6e-07	4.18e-05	Intron (FBtr0342859/FBgn0085387, intron 2 of 10)	6	20761071	20927050	165980	2	FBgn0085387	67734	33062	shakB	shaking B	shakB
chr2L	9116228	9116587	360	6.61	5.7	7.17	-1.47	8.17e-07	4.46e-05	Distal Intergenic	1	9119582	9120040	459	1	FBgn0265828	-2995	NA	NA	NA	lncRNA:CR44617
chr2R	12812978	12814022	1045	7.85	7.12	8.33	-1.2	8.76e-07	4.76e-05	Distal Intergenic	2	12806614	12807811	1198	1	FBgn0040755	6364	50228	CG17580	uncharacterized protein	CG17580
chr3L	19150874	19151457	584	7.7	8.14	7.07	1.07	8.95e-07	4.83e-05	Intron (FBtr0332735/FBgn0016797, intron 2 of 2)	3	19140975	19235373	94399	2	FBgn0016797	83916	40090	fz2	frizzled 2	fz2
chr2L	17185263	17186062	800	8.02	7.46	8.42	-0.96	9.38e-07	5.01e-05	Downstream (1-2kb)	1	17181938	17183654	1717	1	FBgn0046888	3325	170887	CG31750	uncharacterized protein	CG31750
chr3R	12812086	12812814	729	8.15	7.59	8.55	-0.96	9.44e-07	5.01e-05	Intron (FBtr0082689/FBgn0051345, intron 2 of 4)	4	12811145	12817029	5885	2	FBgn0051345	4215	41576	CG31345	uncharacterized protein	CG31345
chr2L	19037007	19037381	375	6.41	7.01	5.39	1.62	9.44e-07	5.01e-05	Intron (FBtr0081142/FBgn0086442, intron 2 of 5)	1	19034444	19041541	7098	1	FBgn0086442	2563	35170	mib2	mind bomb 2	mib2
chr2L	178910	179676	767	9.27	9.63	8.79	0.84	9.55e-07	5.03e-05	Intron (FBtr0078122/FBgn0016977, intron 2 of 11)	1	159032	203397	44366	1	FBgn0016977	19878	44205	spen	split ends	spen
chr2L	20546245	20546656	412	7.43	6.7	7.91	-1.21	9.6e-07	5.03e-05	Distal Intergenic	1	20550951	20551354	404	2	FBgn0284409	4698	NA	NA	NA	lncRNA:TS1
chr2R	24441994	24442714	721	7.37	6.67	7.84	-1.17	9.69e-07	5.06e-05	Distal Intergenic	2	24445500	24446839	1340	1	FBgn0035005	-2786	37900	CG3483	uncharacterized protein	CG3483
chr2R	10291466	10292224	759	7.07	6.23	7.6	-1.37	9.79e-07	5.08e-05	Intron (FBtr0088338/FBgn0033504, intron 3 of 13)	2	10269016	10307024	38009	1	FBgn0033504	22450	36084	CAP	CAP	CAP
chr2R	20085846	20086654	809	7.69	7.02	8.14	-1.12	1.04e-06	5.38e-05	Exon (FBtr0342684/FBgn0265843, exon 2 of 2)	2	20084960	20086695	1736	1	FBgn0265843	886	NA	NA	NA	lncRNA:CR44632
chr2L	14075028	14075499	472	7.23	7.71	6.49	1.22	1.06e-06	5.42e-05	Intron (FBtr0080594/FBgn0028875, intron 5 of 13)	1	14040170	14094401	54232	1	FBgn0028875	34858	34826	nAChRalpha5	nicotinic Acetylcholine Receptor alpha5	nAChRalpha5
chr3L	15384345	15385539	1195	8.51	7.99	8.89	-0.9	1.06e-06	5.42e-05	Distal Intergenic	3	15407832	15408267	436	1	FBgn0036495	-22293	2768950	CG33259	uncharacterized protein	CG33259
chr2L	17040227	17040715	489	7.62	6.89	8.1	-1.21	1.07e-06	5.42e-05	Downstream (1-2kb)	1	17042481	17043165	685	2	FBgn0264346	2450	NA	NA	NA	lncRNA:CR43802
chr3R	20521452	20522134	683	7.71	8.16	7.08	1.08	1.08e-06	5.47e-05	Distal Intergenic	4	20507392	20512468	5077	2	FBgn0038799	-8984	42426	MFS9	Major Facilitator Superfamily Transporter 9	MFS9
chr3R	22105125	22105461	337	6.51	7.09	5.51	1.58	1.11e-06	5.55e-05	Exon (FBtr0084181/FBgn0038931, exon 3 of 3)	4	22103414	22105590	2177	1	FBgn0038931	1711	42599	CG13407	uncharacterized protein	CG13407
chr2R	19589083	19589898	816	8.26	8.64	7.73	0.91	1.12e-06	5.58e-05	Intron (FBtr0310331/FBgn0003435, intron 3 of 10)	2	19517864	19631508	113645	2	FBgn0003435	41610	37254	sm	smooth	sm
chr3R	30541541	30541819	279	7.03	6.23	7.55	-1.31	1.12e-06	5.58e-05	Intron (FBtr0085658/FBgn0082582, intron 2 of 7)	4	30532607	30578905	46299	1	FBgn0082582	8934	43633	tmod	tropomodulin	tmod
chr3R	14803290	14803817	528	7.27	7.75	6.55	1.2	1.21e-06	6e-05	Exon (FBtr0082993/FBgn0038262, exon 4 of 5)	4	14801773	14804342	2570	1	FBgn0038262	1517	41791	CG14857	uncharacterized protein	CG14857
chrX	2323764	2324237	474	7.56	8.03	6.85	1.18	1.22e-06	6.01e-05	Intron (FBtr0344007/FBgn0003079, intron 2 of 6)	6	2295466	2343870	48405	1	FBgn0003079	28298	31221	Raf	Raf oncogene	Raf
chr3R	23877534	23878141	608	7.37	6.65	7.85	-1.19	1.23e-06	6.01e-05	Intron (FBtr0112907/FBgn0025574, intron 2 of 9)	4	23860162	23890052	29891	2	FBgn0025574	11911	42821	Pli	Pellino	Pli
chr2L	4346744	4347362	619	7.5	6.81	7.96	-1.16	1.24e-06	6.03e-05	Downstream (1-2kb)	1	4347501	4347954	454	1	FBgn0265908	-139	NA	NA	NA	lncRNA:CR44697
chr3L	16241078	16241909	832	10.11	10.39	9.75	0.64	1.25e-06	6.03e-05	Distal Intergenic	3	16237723	16239462	1740	1	FBgn0263608	3355	39778	l(3)72Dr	lethal (3) 72Dr	l(3)72Dr
chr2R	19075717	19076540	824	8.42	7.91	8.79	-0.88	1.26e-06	6.06e-05	Intron (FBtr0086577/FBgn0004168, intron 1 of 10)	2	19067155	19121958	54804	1	FBgn0004168	8562	NA	NA	NA	5-HT1A
chr3R	12099596	12100544	949	7.82	8.24	7.23	1	1.39e-06	6.66e-05	Intron (FBtr0082542/FBgn0051361, intron 2 of 6)	4	12094876	12111420	16545	1	FBgn0051361	4720	41470	dpr17	defective proboscis extension response 17	dpr17
chr3L	2938868	2939343	476	6.9	5.96	7.46	-1.5	1.48e-06	7.04e-05	Intron (FBtr0333899/FBgn0262593, intron 4 of 11)	3	2895017	2959579	64563	1	FBgn0262593	43851	38352	Shab	Shaker cognate b	Shab
chr3R	26606378	26607267	890	9.76	10.04	9.41	0.63	1.48e-06	7.04e-05	Promoter	4	26607047	26608440	1394	1	FBgn0266256	0	NA	NA	NA	lncRNA:CR44951
chr2R	23126339	23126911	573	7.49	6.82	7.94	-1.12	1.53e-06	7.21e-05	Downstream (<1kb)	2	23123923	23126042	2120	2	FBgn0034824	-297	37671	Klp59C	Kinesin-like protein at 59C	Klp59C
chr2L	2925122	2925937	816	7.57	8.01	6.93	1.08	1.53e-06	7.21e-05	5' UTR	1	2885929	2954406	68478	1	FBgn0041111	39193	33496	lilli	lilliputian	lilli
chr3L	17195920	17196439	520	6.92	7.43	6.13	1.3	1.6e-06	7.47e-05	Intron (FBtr0333861/FBgn0260943, intron 3 of 14)	3	17058774	17238212	179439	2	FBgn0260943	41773	39919	Rbp6	RNA-binding protein 6	Rbp6
chr2L	16995543	16995847	305	6.29	6.91	5.2	1.71	1.65e-06	7.67e-05	Distal Intergenic	1	16998327	16998551	225	1	FBgn0266896	-2480	NA	NA	NA	lncRNA:CR45356
chrX	14414991	14415401	411	6.61	5.72	7.16	-1.44	1.72e-06	7.96e-05	Intron (FBtr0073913/FBgn0052600, intron 5 of 9)	6	14322226	14462351	140126	1	FBgn0052600	92765	32387	dpr8	defective proboscis extension response 8	dpr8
chr2R	12504690	12505250	561	7.66	8.09	7.05	1.04	1.79e-06	8.26e-05	5' UTR	2	12487451	12507333	19883	2	FBgn0045063	2083	250735	fdl	fused lobes	fdl
chr2R	17075768	17076808	1041	8.26	7.73	8.65	-0.93	1.8e-06	8.26e-05	5' UTR	2	17065971	17087633	21663	2	FBgn0050460	10825	36924	CG30460	uncharacterized protein	CG30460
chr2L	21028071	21029201	1131	8.67	9.03	8.19	0.84	1.83e-06	8.36e-05	5' UTR	1	20965520	21052164	86645	2	FBgn0250867	22963	7354398	CG42238	uncharacterized protein	CG42238
chr3R	6530728	6531155	428	6.63	5.71	7.19	-1.48	1.87e-06	8.49e-05	3' UTR	4	6529169	6593330	64162	2	FBgn0053202	62175	40800	dpr11	defective proboscis extension response 11	dpr11
chr2R	13332478	13333152	675	8.24	7.69	8.64	-0.95	1.95e-06	8.83e-05	Intron (FBtr0346709/FBgn0265104, intron 1 of 1)	2	13329352	13344808	15457	2	FBgn0265104	11656	NA	NA	NA	lncRNA:CR44206
chr3L	8273981	8274677	697	9.41	8.98	9.74	-0.77	2.15e-06	9.61e-05	Exon (FBtr0299841/FBgn0263219, exon 20 of 32)	3	8238647	8282398	43752	1	FBgn0263219	35334	2769008	Dscam4	Down syndrome cell adhesion molecule 4	Dscam4
chr3R	11779723	11780104	382	8.27	8.66	7.73	0.93	2.15e-06	9.61e-05	Downstream (1-2kb)	4	11780641	11781108	468	1	FBgn0267155	-537	NA	NA	NA	lncRNA:CR45595
chr3L	1116157	1116996	840	7.31	6.61	7.78	-1.17	2.16e-06	9.61e-05	Distal Intergenic	3	1036369	1101089	64721	2	FBgn0004870	-15068	38116	bab1	bric a brac 1	bab1
chr2L	13618189	13618758	570	7.03	6.28	7.53	-1.25	2.19e-06	9.71e-05	Intron (FBtr0342903/FBgn0259984, intron 5 of 10)	1	13550139	13639411	89273	1	FBgn0259984	68050	34772	kuz	kuzbanian	kuz
chr2R	23395838	23396766	929	10.46	10.73	10.12	0.61	2.28e-06	0.000101	Promoter	2	23389009	23396680	7672	2	FBgn0028497	0	37707	CG3530	uncharacterized protein	CG3530
chr2L	2627725	2628036	312	6.55	5.63	7.11	-1.48	2.3e-06	0.000101	Promoter	1	2625456	2627986	2531	2	FBgn0267269	0	NA	NA	NA	lncRNA:TS11
chr3L	10754293	10755245	953	8.58	8.06	8.96	-0.9	2.32e-06	0.000101	Distal Intergenic	3	10771925	10773399	1475	1	FBgn0262890	-16680	12798172	CG43245	uncharacterized protein	CG43245
chr2R	10696368	10697062	695	7.65	8.08	7.05	1.03	2.44e-06	0.000106	Intron (FBtr0304900/FBgn0024836, intron 2 of 5)	2	10673345	10721138	47794	1	FBgn0024836	23023	36125	stan	starry night	stan
chr2L	17343540	17344374	835	7.69	8.18	6.93	1.26	2.58e-06	0.000112	Distal Intergenic	1	17353730	17354668	939	2	FBgn0265270	10294	NA	NA	NA	lncRNA:CR43239
chr2R	17346038	17346674	637	7.67	7.05	8.1	-1.05	2.65e-06	0.000114	Intron (FBtr0310346/FBgn0265487, intron 3 of 9)	2	17216549	17379376	162828	1	FBgn0265487	129489	36945	mbl	muscleblind	mbl
chr2R	18342384	18343440	1057	8.39	8.75	7.91	0.83	2.67e-06	0.000115	Intron (FBtr0301550/FBgn0285917, intron 2 of 11)	2	18278198	18357296	79099	2	FBgn0285917	13856	44027	sbb	scribbler	sbb
chr2L	3245954	3246707	754	7.79	8.22	7.16	1.06	2.7e-06	0.000115	Distal Intergenic	1	3260973	3261281	309	2	FBgn0266876	14574	NA	NA	NA	lncRNA:CR45337
chr3L	19346668	19347517	850	7.37	6.69	7.83	-1.14	3.03e-06	0.000129	Intron (FBtr0089796/FBgn0052206, intron 12 of 13)	3	19340321	19412912	72592	2	FBgn0052206	65395	40105	CG32206	uncharacterized protein	CG32206
chr3R	26124529	26125306	778	7.74	8.15	7.16	0.99	3.2e-06	0.000135	Exon (FBtr0084985/FBgn0051324, exon 2 of 3)	4	26106868	26130674	23807	1	FBgn0051324	17661	43177	CG31324	uncharacterized protein	CG31324
chr2R	23826183	23827339	1157	8.27	8.68	7.71	0.97	3.27e-06	0.000138	Intron (FBtr0301162/FBgn0034911, intron 1 of 8)	2	23820354	23839864	19511	1	FBgn0034911	5829	37772	GlyT	Glycine transporter	GlyT
chr3L	6538238	6538458	221	6.41	6.97	5.46	1.52	3.31e-06	0.000139	Intron (FBtr0076968/FBgn0020251, intron 4 of 6)	3	6495680	6550104	54425	1	FBgn0020251	42558	38736	sfl	sulfateless	sfl
chrX	12147447	12148719	1273	8.28	7.76	8.66	-0.91	3.37e-06	0.000141	Intron (FBtr0346335/FBgn0267001, intron 3 of 19)	6	12043698	12335214	291517	1	FBgn0267001	103749	32183	Ten-a	Tenascin accessory	Ten-a
chr2R	23278761	23280184	1424	8.58	8.08	8.95	-0.87	3.41e-06	0.000142	Downstream (2-3kb)	2	23271257	23275536	4280	2	FBgn0003009	-3225	37687	ord	orientation disruptor	ord
chr3L	6645478	6646017	540	7.74	8.17	7.13	1.04	3.56e-06	0.000147	Distal Intergenic	3	6642250	6642842	593	1	FBgn0266774	3228	NA	NA	NA	lncRNA:CR45239
chr3R	26739862	26741088	1227	8.18	8.56	7.66	0.9	3.6e-06	0.000149	Distal Intergenic	4	26737610	26738593	984	1	FBgn0039454	2252	43221	CG14247	uncharacterized protein	CG14247
chr3R	19714030	19714382	353	6.7	7.23	5.85	1.38	3.65e-06	0.00015	Downstream (<1kb)	4	19715186	19715927	742	2	FBgn0085315	1545	5740178	CG34286	uncharacterized protein	CG34286
chr3L	2903094	2903565	472	7.94	8.33	7.39	0.94	3.82e-06	0.000156	Intron (FBtr0333899/FBgn0262593, intron 2 of 11)	3	2895017	2959579	64563	1	FBgn0262593	8077	38352	Shab	Shaker cognate b	Shab
chr3L	11319791	11320347	557	7.29	7.75	6.63	1.11	3.85e-06	0.000157	3' UTR	3	11319642	11321719	2078	2	FBgn0036154	1372	39273	CG6168	uncharacterized protein	CG6168
chrX	2572294	2572651	358	6.56	5.7	7.1	-1.4	3.96e-06	0.00016	5' UTR	6	2552206	2578640	26435	1	FBgn0260753	20088	31234	Pdfr	Pigment-dispersing factor receptor	Pdfr
chr3L	7182100	7182606	507	7.42	7.9	6.69	1.22	3.96e-06	0.00016	Exon (FBtr0299551/FBgn0265296, exon 4 of 21)	3	7159199	7189931	30733	2	FBgn0265296	7325	38788	Dscam2	Down syndrome cell adhesion molecule 2	Dscam2
chr3R	24010552	24011402	851	8.37	8.75	7.87	0.88	3.98e-06	0.00016	Intron (FBtr0084507/FBgn0020647, intron 3 of 10)	4	23997538	24031827	34290	2	FBgn0020647	20425	42843	KrT95D	Krueppel target at 95D	KrT95D
chr2L	2945111	2946141	1031	8.74	9.09	8.28	0.81	4.04e-06	0.000162	5' UTR	1	2885929	2954406	68478	1	FBgn0041111	59182	33496	lilli	lilliputian	lilli
chr3R	8502171	8503298	1128	8.61	8.17	8.95	-0.78	4.08e-06	0.000163	Distal Intergenic	4	8510077	8511358	1282	2	FBgn0037590	8060	41007	Or85b	Odorant receptor 85b	Or85b
chr3L	13123873	13124168	296	5.9	4.8	6.52	-1.72	4.15e-06	0.000165	Distal Intergenic	3	13114271	13118077	3807	1	FBgn0010452	9602	39491	trn	tartan	trn
chr2L	5609960	5610619	660	7.29	6.62	7.74	-1.11	4.26e-06	0.000168	Intron (FBtr0302933/FBgn0031725, intron 5 of 11)	1	5601723	5617946	16224	2	FBgn0031725	7327	33793	DIP-eta	Dpr-interacting protein eta	DIP-eta
chr3R	7432513	7432856	344	5.87	4.75	6.5	-1.75	4.3e-06	0.000169	Distal Intergenic	4	7439760	7441976	2217	1	FBgn0037503	-6904	40893	CG14598	uncharacterized protein	CG14598
chr2L	1828253	1828804	552	6.85	7.36	6.05	1.31	4.34e-06	0.00017	Downstream (2-3kb)	1	1824172	1826500	2329	2	FBgn0051664	-1753	NA	NA	NA	CG31664
chr2L	14387751	14388088	338	6.69	5.87	7.21	-1.34	4.63e-06	0.00018	Downstream (2-3kb)	1	14378218	14381172	2955	2	FBgn0020258	-6579	34843	ppk	pickpocket	ppk
chr2R	5879321	5879847	527	6.88	6.13	7.38	-1.25	4.64e-06	0.00018	5' UTR	2	5879196	5880395	1200	2	FBgn0265631	548	19834939	CG44438	uncharacterized protein	CG44438
chr3R	7135646	7136347	702	9.44	9.01	9.77	-0.76	4.65e-06	0.00018	Promoter	4	7136206	7141972	5767	1	FBgn0037475	0	2768661	Fer1	48 related 1	Fer1
chr2R	16433263	16433965	703	7.99	7.42	8.39	-0.97	4.95e-06	0.000191	3' UTR	2	16433852	16435954	2103	2	FBgn0034127	1989	36839	CG7848	uncharacterized protein	CG7848
chr3L	22360949	22361441	493	7.91	7.32	8.32	-1	4.97e-06	0.000191	Intron (FBtr0078509/FBgn0004449, intron 1 of 8)	3	22293044	22407863	114820	2	FBgn0004449	46422	40464	Ten-m	Tenascin major	Ten-m
chr3R	27785776	27786159	384	6.49	7.03	5.61	1.42	5.11e-06	0.000195	Intron (FBtr0305292/FBgn0085382, intron 8 of 11)	4	27767966	27905843	137878	2	FBgn0085382	119684	5740590	CG34353	uncharacterized protein	CG34353
chr2R	18321702	18322263	562	8.02	8.45	7.41	1.04	5.19e-06	0.000198	Intron (FBtr0301550/FBgn0285917, intron 2 of 11)	2	18278198	18357296	79099	2	FBgn0285917	35033	44027	sbb	scribbler	sbb
chr2R	19049992	19050912	921	8.12	7.59	8.5	-0.91	5.25e-06	0.000199	Distal Intergenic	2	19055231	19055924	694	2	FBgn0034415	5012	37194	CG15116	uncharacterized protein	CG15116
chr3R	5696290	5696783	494	8.15	8.53	7.62	0.92	5.33e-06	0.000201	Intron (FBtr0302091/FBgn0261261, intron 2 of 9)	4	5685855	5712837	26983	1	FBgn0261261	10435	40704	plx	pollux	plx
chr2L	12593760	12594622	863	9.9	9.56	10.18	-0.62	5.33e-06	0.000201	5' UTR	1	12587625	12628135	40511	1	FBgn0085424	6135	34669	nub	nubbin	nub
chr2R	13008118	13008854	737	7.85	8.3	7.2	1.11	5.44e-06	0.000203	Distal Intergenic	2	12996501	13007911	11411	1	FBgn0265623	11617	36432	Su(z)2	Suppressor of zeste 2	Su(z)2
chr3R	14859516	14859754	239	6.36	6.94	5.37	1.57	5.46e-06	0.000203	Exon (FBtr0334290/FBgn0266756, exon 2 of 14)	4	14804092	14875488	71397	2	FBgn0266756	15734	3346167	btsz	bitesize	btsz
chr2L	514262	514974	713	8.95	8.5	9.3	-0.8	5.47e-06	0.000203	Intron (FBtr0333012/FBgn0003963, intron 1 of 7)	1	476220	540560	64341	1	FBgn0003963	38042	33225	ush	u-shaped	ush
chr3R	6096579	6097645	1067	7.51	6.86	7.96	-1.1	5.49e-06	0.000203	Intron (FBtr0112922/FBgn0026077, intron 1 of 4)	4	6088799	6100887	12089	2	FBgn0026077	3242	40745	Gasp	gasp	Gasp
chr3L	8002491	8002949	459	7.08	7.56	6.36	1.2	5.62e-06	0.000207	Intron (FBtr0076755/FBgn0011817, intron 2 of 8)	3	7979046	8054147	75102	1	FBgn0011817	23445	38890	nmo	nemo	nmo
chr2R	13695918	13697746	1829	8.7	8.28	9.03	-0.75	5.7e-06	0.000209	Intron (FBtr0087625/FBgn0000633, intron 3 of 12)	2	13623044	13749367	126324	1	FBgn0000633	72874	36521	CG17716	uncharacterized protein	CG17716
chr3R	28411648	28412102	455	6.54	5.63	7.09	-1.45	5.89e-06	0.000216	Distal Intergenic	4	28418208	28474814	56607	1	FBgn0039584	-6106	43377	beat-VI	beaten path VI	beat-VI
chrX	9842046	9842604	559	6.71	7.23	5.88	1.35	5.92e-06	0.000216	Intron (FBtr0346170/FBgn0052698, intron 5 of 8)	6	9783223	9855449	72227	1	FBgn0052698	58823	31915	CARPB	Carbonic anhydrase-related protein B	CARPB
chr2R	24217655	24218437	783	8.07	8.48	7.5	0.98	6.03e-06	0.000218	Intron (FBtr0072275/FBgn0050419, intron 1 of 1)	2	24212491	24229795	17305	2	FBgn0050419	11358	37879	CG30419	uncharacterized protein	CG30419
chr3R	22504902	22505542	641	8.49	8.83	8.05	0.78	6.03e-06	0.000218	Intron (FBtr0301484/FBgn0038980, intron 1 of 6)	4	22497215	22520078	22864	1	FBgn0038980	7687	42652	Octbeta1R	Octopamine beta1 receptor	Octbeta1R
chr2L	9677175	9677738	564	8.1	7.58	8.48	-0.91	6.11e-06	0.00022	Distal Intergenic	1	9669640	9671070	1431	2	FBgn0264999	-6105	NA	NA	NA	lncRNA:CR44150
chr3R	11139989	11140564	576	8.07	7.49	8.48	-0.99	6.24e-06	0.000224	Distal Intergenic	4	11137177	11139742	2566	1	FBgn0037862	2812	41326	mAcon2	Mitochondrial aconitase 2	mAcon2
chr2L	2529295	2529763	469	7.74	7.11	8.18	-1.07	6.26e-06	0.000224	Distal Intergenic	1	2532999	2533569	571	2	FBgn0264943	3806	NA	NA	NA	lncRNA:CR44112
chr2L	1399360	1399913	554	7.92	7.37	8.31	-0.94	6.42e-06	0.000228	Intron (FBtr0077941/FBgn0002543, intron 1 of 13)	1	1380086	1420453	40368	2	FBgn0002543	20540	44522	robo2	roundabout 2	robo2
chr2L	9283565	9284186	622	7.93	7.23	8.4	-1.17	6.43e-06	0.000228	Intron (FBtr0079796/FBgn0267252, intron 2 of 2)	1	9256563	9302494	45932	1	FBgn0267252	27002	45234	Ggamma30A	G protein subunit gamma at 30A	Ggamma30A
chr2R	18023017	18023597	581	7.1	7.58	6.37	1.2	6.68e-06	0.000236	Distal Intergenic	2	18020268	18022406	2139	1	FBgn0034289	2749	37052	CG10910	uncharacterized protein	CG10910
chr3L	5658524	5658985	462	8.62	8.96	8.17	0.79	6.81e-06	0.00024	5' UTR	3	5657913	5749599	91687	1	FBgn0085447	611	43892	sif	still life	sif
chr3L	13568437	13568970	534	7.18	6.48	7.66	-1.18	6.97e-06	0.000245	Intron (FBtr0330351/FBgn0264001, intron 5 of 12)	3	13521907	13803400	281494	2	FBgn0264001	234430	39527	bru3	bruno 3	bru3
chr3R	22852654	22853218	565	7.18	6.49	7.64	-1.15	7.04e-06	0.000246	Distal Intergenic	4	22851088	22851804	717	2	FBgn0264428	-850	NA	NA	NA	lncRNA:CR43846
chr3R	13631018	13631236	219	6.19	6.76	5.22	1.54	7.1e-06	0.000248	Exon (FBtr0346238/FBgn0267154, exon 1 of 1)	4	13630873	13631379	507	2	FBgn0267154	143	NA	NA	NA	lncRNA:CR45594
chr3R	6202867	6203402	536	7.92	7.33	8.34	-1	7.14e-06	0.000248	Intron (FBtr0078591/FBgn0037409, intron 1 of 5)	4	6198811	6207678	8868	1	FBgn0037409	4056	40755	Osi24	Osiris 24	Osi24
chr2L	15990606	15991979	1374	8.26	8.62	7.78	0.84	7.23e-06	0.00025	Distal Intergenic	1	15989756	15989957	202	1	FBgn0263331	850	NA	NA	NA	lncRNA:CR43412
chr2L	12781501	12781789	289	7.16	6.46	7.63	-1.17	7.32e-06	0.000252	Distal Intergenic	1	12774054	12775252	1199	2	FBgn0284416	-6249	NA	NA	NA	lncRNA:TS9
chr2R	7625509	7626416	908	7.39	6.7	7.85	-1.15	7.43e-06	0.000255	Intron (FBtr0306933/FBgn0263077, intron 1 of 10)	2	7623242	7651787	28546	1	FBgn0263077	2267	35698	CG43340	uncharacterized protein	CG43340
chrX	20288589	20289287	699	8.03	7.46	8.44	-0.98	7.61e-06	0.00026	Downstream (2-3kb)	6	20292047	20293407	1361	2	FBgn0267060	4120	NA	NA	NA	lncRNA:CR45504
chr2R	20509584	20510148	565	7.51	6.86	7.96	-1.1	7.63e-06	0.00026	Exon (FBtr0342694/FBgn0265858, exon 1 of 1)	2	20509395	20509695	301	1	FBgn0265858	189	NA	NA	NA	lncRNA:CR44647
chr3R	8913820	8914487	668	7.51	7.95	6.88	1.06	7.65e-06	0.00026	Intron (FBtr0305301/FBgn0262614, intron 1 of 13)	4	8827068	8931896	104829	2	FBgn0262614	17409	41062	pyd	polychaetoid	pyd
chrX	6338814	6339836	1023	8.47	8.84	7.97	0.87	7.69e-06	0.00026	5' UTR	6	6337762	6343731	5970	1	FBgn0029866	1052	31576	CG3842	uncharacterized protein	CG3842
chr3R	13057253	13057826	574	8.79	8.33	9.15	-0.82	7.72e-06	0.000261	Promoter	4	13057755	13078124	20370	1	FBgn0004666	0	41612	sim	single-minded	sim
chr3R	21089376	21090725	1350	9.71	10	9.34	0.66	7.8e-06	0.000262	Intron (FBtr0344590/FBgn0265067, intron 1 of 1)	4	21083043	21097827	14785	2	FBgn0038853	7102	42496	RhoGAP93B	Rho GTPase activating protein at 93B	RhoGAP93B
chr3L	19073164	19073850	687	8.94	8.53	9.27	-0.74	7.82e-06	0.000262	Intron (FBtr0333220/FBgn0036844, intron 1 of 4)	3	19066155	19086426	20272	2	FBgn0036844	12576	40081	Mkp3	Mitogen-activated protein kinase phosphatase 3	Mkp3
chr2L	8791787	8792327	541	7.64	8.11	6.93	1.18	8.39e-06	0.00028	Distal Intergenic	1	8781799	8782500	702	2	FBgn0261627	-9287	10178945	CG42710	uncharacterized protein	CG42710
chr2L	3288730	3289022	293	6	4.93	6.61	-1.68	8.59e-06	0.000286	Downstream (2-3kb)	1	3287822	3288591	770	1	FBgn0265678	908	NA	NA	NA	lncRNA:CR44485
chr3R	28306698	28307762	1065	7.76	7.22	8.16	-0.94	8.7e-06	0.000288	Distal Intergenic	4	28303631	28304605	975	2	FBgn0039577	-2093	43370	CG12516	uncharacterized protein	CG12516
chr3R	11004348	11005080	733	8.34	8.69	7.86	0.83	8.77e-06	0.00029	Intron (FBtr0301070/FBgn0083950, intron 2 of 14)	4	10972381	11050175	77795	1	FBgn0083950	31967	4379854	side-VI	sidestep VI	side-VI
chr2R	9314653	9315022	370	7.08	7.57	6.32	1.25	8.99e-06	0.000295	Intron (FBtr0088558/FBgn0033403, intron 3 of 3)	2	9309296	9351655	42360	2	FBgn0033403	36633	35957	CG13739	uncharacterized protein	CG13739
chr3R	15050670	15051047	378	7.17	6.42	7.66	-1.24	9.01e-06	0.000295	Distal Intergenic	4	15038338	15039812	1475	1	FBgn0266249	12332	NA	NA	NA	lncRNA:CR44944
chr3L	5309271	5309769	499	7.03	6.33	7.5	-1.17	9.02e-06	0.000295	Distal Intergenic	3	5316213	5316451	239	2	FBgn0267305	6682	NA	NA	NA	lncRNA:CR45741
chr2L	10926519	10926895	377	7.27	6.62	7.72	-1.1	9.08e-06	0.000296	Intron (FBtr0340553/FBgn0261871, intron 2 of 7)	1	10917015	10964153	47139	2	FBgn0261871	37258	3346227	dpr2	defective proboscis extension response 2	dpr2
chr3L	9051578	9052284	707	9.18	9.48	8.81	0.67	9.19e-06	0.000298	5' UTR	3	9048781	9066027	17247	2	FBgn0000116	13743	39041	Argk	Arginine kinase	Argk
chr2L	7936450	7936804	355	8.8	9.13	8.36	0.77	9.26e-06	0.0003	Intron (FBtr0112718/FBgn0085450, intron 2 of 2)	1	7891187	7984196	93010	2	FBgn0085450	47392	5740414	Snoo	Sno oncogene	Snoo
chr2R	14071716	14072637	922	7.49	7.94	6.82	1.12	9.43e-06	0.000304	Intron (FBtr0339764/FBgn0040752, intron 3 of 10)	2	14060456	14140902	80447	2	FBgn0040752	68265	50225	Prosap	prosap	Prosap
chr3L	15743111	15743731	621	7.34	7.79	6.67	1.12	1.02e-05	0.000326	Distal Intergenic	3	15747403	15748699	1297	1	FBgn0266775	-3672	NA	NA	NA	lncRNA:CR45240
chr2R	8844662	8845271	610	7.2	7.65	6.55	1.1	1.02e-05	0.000326	Intron (FBtr0088635/FBgn0024189, intron 19 of 20)	2	8798489	8856091	57603	1	FBgn0024189	46173	44097	sns	sticks and stones	sns
chr2L	5230726	5231180	455	6.77	5.96	7.28	-1.32	1.03e-05	0.000327	Intron (FBtr0079089/FBgn0003716, intron 1 of 2)	1	5219000	5271384	52385	2	FBgn0003716	40204	33753	tkv	thickveins	tkv
chrX	11239509	11240377	869	7.65	8.07	7.05	1.02	1.05e-05	0.000333	Intron (FBtr0340338/FBgn0265595, intron 3 of 6)	6	11219379	11302783	83405	2	FBgn0265595	62406	32063	CG44422	uncharacterized protein	CG44422
chr3L	18651715	18652081	367	6.54	7.06	5.72	1.33	1.08e-05	0.000342	Intron (FBtr0075049/FBgn0036801, intron 2 of 8)	3	18625959	18667177	41219	1	FBgn0036801	25756	40032	MYPT-75D	MYPT-75D	MYPT-75D
chr2L	20945210	20945689	480	7.52	6.93	7.94	-1.01	1.08e-05	0.000342	Downstream (1-2kb)	1	20947135	20948170	1036	2	FBgn0265817	2481	NA	NA	NA	lncRNA:CR44606
chr3R	26671275	26672124	850	8.63	9	8.12	0.88	1.1e-05	0.000345	Intron (FBtr0290328/FBgn0250908, intron 1 of 8)	4	26645282	26681966	36685	2	FBgn0250908	9842	43213	beat-VII	beaten path VII	beat-VII
chr2R	11041756	11042078	323	6.8	7.33	5.96	1.37	1.11e-05	0.000347	Intron (FBtr0333066/FBgn0040765, intron 2 of 4)	2	10977956	11116378	138423	2	FBgn0040765	74300	2768719	luna	luna	luna
chr2R	16452982	16453495	514	7.21	7.65	6.57	1.08	1.14e-05	0.000356	Distal Intergenic	2	16445986	16447512	1527	1	FBgn0034129	6996	36841	Parp16	Poly(ADP-ribose) polymerase family member 16	Parp16
chr2R	9634250	9634584	335	7.32	6.67	7.77	-1.1	1.18e-05	0.000368	Intron (FBtr0334807/FBgn0033438, intron 1 of 5)	2	9611139	9683858	72720	2	FBgn0033438	49274	35997	Mmp2	Matrix metalloproteinase 2	Mmp2
chr2L	18782794	18783901	1108	9.83	9.43	10.14	-0.71	1.23e-05	0.000381	Intron (FBtr0305620/FBgn0045852, intron 1 of 7)	1	18762874	18792906	30033	2	FBgn0045852	9005	35135	ham	hamlet	ham
chr2L	19238410	19239182	773	7.54	6.95	7.96	-1.01	1.23e-05	0.000381	Distal Intergenic	1	19217407	19218135	729	1	FBgn0265078	21003	NA	NA	NA	lncRNA:CR44189
chr2R	6523957	6524601	645	7.46	6.84	7.9	-1.05	1.25e-05	0.000385	Intron (FBtr0114365/FBgn0086655, intron 1 of 6)	2	6502006	6621792	119787	1	FBgn0086655	21951	35555	jing	jing	jing
chr3L	5126266	5126604	339	6.88	7.37	6.16	1.21	1.34e-05	0.000413	Distal Intergenic	3	5129674	5130240	567	1	FBgn0035594	-3070	38604	CG4597	uncharacterized protein	CG4597
chr3R	28429432	28429992	561	6.96	6.24	7.43	-1.19	1.37e-05	0.000419	Intron (FBtr0085289/FBgn0039584, intron 1 of 6)	4	28418208	28474814	56607	1	FBgn0039584	11224	43377	beat-VI	beaten path VI	beat-VI
chr3L	13673293	13674609	1317	9.98	10.25	9.66	0.59	1.37e-05	0.000419	Intron (FBtr0330356/FBgn0264001, intron 4 of 13)	3	13521907	13803400	281494	2	FBgn0264001	128791	39527	bru3	bruno 3	bru3
chr3R	15730722	15731121	400	6.63	5.74	7.18	-1.44	1.49e-05	0.000453	Downstream (1-2kb)	4	15731746	15732694	949	1	FBgn0085303	-625	5740212	CG34274	uncharacterized protein	CG34274
chrX	13000229	13000733	505	7.23	7.66	6.59	1.07	1.49e-05	0.000453	Intron (FBtr0340351/FBgn0265597, intron 1 of 18)	6	12988615	13079070	90456	1	FBgn0265597	11614	32253	rad	radish	rad
chr3R	14998376	14998644	269	6.26	5.37	6.81	-1.44	1.5e-05	0.000453	Distal Intergenic	4	15004281	15004942	662	2	FBgn0267159	6298	NA	NA	NA	lncRNA:CR45599
chr3R	30283962	30285728	1767	10.01	9.72	10.25	-0.54	1.51e-05	0.000454	Intron (FBtr0085619/FBgn0010113, intron 1 of 5)	4	30277932	30372382	94451	1	FBgn0010113	6030	43604	hdc	headcase	hdc
chr2L	17818619	17818982	364	6.89	7.36	6.18	1.18	1.55e-05	0.000465	Intron (FBtr0303836/FBgn0262018, intron 2 of 13)	1	17786971	17875247	88277	2	FBgn0262018	56265	35071	CadN2	Cadherin-N2	CadN2
chr3R	7465904	7466260	357	6.61	5.83	7.11	-1.28	1.64e-05	0.000493	Downstream (1-2kb)	4	7467940	7468662	723	2	FBgn0266239	2402	NA	NA	NA	lncRNA:CR44934
chrX	20041104	20042219	1116	8.18	7.69	8.54	-0.84	1.65e-05	0.000493	Intron (FBtr0343167/FBgn0053517, intron 2 of 8)	6	20004680	20062706	58027	2	FBgn0053517	20487	33007	Dop2R	Dopamine 2-like receptor	Dop2R
chr2L	4155346	4155552	207	6.08	6.65	5.12	1.54	1.68e-05	0.0005	Distal Intergenic	1	4149279	4151203	1925	1	FBgn0031585	6067	33622	CG2955	uncharacterized protein	CG2955
chr3R	14649138	14650016	879	8.13	7.65	8.49	-0.84	1.69e-05	0.000503	5' UTR	4	14642672	14655716	13045	2	FBgn0086686	5700	41776	l(3)L1231	lethal (3) L1231	l(3)L1231
chr3L	20733883	20734334	452	7.69	8.13	7.04	1.09	1.74e-05	0.000516	Intron (FBtr0078245/FBgn0037016, intron 1 of 2)	3	20730591	20744508	13918	1	FBgn0037016	3292	40289	CG13252	uncharacterized protein	CG13252
chr3R	11855400	11855934	535	8.09	8.45	7.61	0.83	1.89e-05	0.000558	Intron (FBtr0082517/FBgn0037956, intron 1 of 2)	4	11822702	11869460	46759	2	FBgn0037956	13526	41434	CG6959	uncharacterized protein	CG6959
chrX	15443373	15443849	477	8.58	8.93	8.13	0.8	1.91e-05	0.000561	Downstream (2-3kb)	6	15386038	15441252	55215	2	FBgn0263257	-2121	32468	Cngl	Cyclic nucleotide-gated ion channel-like	Cngl
chr3R	15467763	15468608	846	6.95	6.23	7.44	-1.21	1.92e-05	0.000563	Intron (FBtr0083160/FBgn0286071, intron 1 of 16)	4	15442246	15476193	33948	2	FBgn0286071	7585	41887	AdamTS-A	ADAM metallopeptidase with thrombospondin type 1 motif A	AdamTS-A
chr2L	2334845	2335273	429	7.24	6.61	7.67	-1.06	2.15e-05	0.000629	Intron (FBtr0344662/FBgn0031414, intron 3 of 13)	1	2308761	2357356	48596	2	FBgn0031413	22083	33414	CG9967	uncharacterized protein	CG9967
chr2L	19971484	19972374	891	8.23	7.78	8.58	-0.79	2.18e-05	0.000634	5' UTR	1	19968684	20017282	48599	2	FBgn0264443	44908	35284	CG43861	uncharacterized protein	CG43861
chr3L	14682791	14683182	392	6.64	7.15	5.84	1.31	2.2e-05	0.000639	Intron (FBtr0299649/FBgn0259175, intron 2 of 9)	3	14672839	14747868	75030	1	FBgn0259175	9952	44297	ome	omega	ome
chr2L	10070551	10070992	442	7.06	6.36	7.53	-1.16	2.21e-05	0.000641	Intron (FBtr0335510/FBgn0265002, intron 16 of 20)	1	10064121	10180256	116136	2	FBgn0265002	109264	34341	CG44153	uncharacterized protein	CG44153
chr2L	19021364	19022216	853	9.89	10.14	9.59	0.55	2.24e-05	0.000648	Downstream (2-3kb)	1	19022417	19023646	1230	1	FBgn0032740	-201	35167	CG15172	uncharacterized protein	CG15172
chrX	17978263	17978757	495	7.17	7.63	6.48	1.15	2.28e-05	0.000656	Intron (FBtr0089658/FBgn0003380, intron 1 of 12)	6	17924307	18063247	138941	2	FBgn0003380	84490	32780	Sh	Shaker	Sh
chr3L	1696809	1697463	655	7.88	7.37	8.25	-0.88	2.54e-05	0.000728	Intron (FBtr0303102/FBgn0035260, intron 1 of 3)	3	1674709	1715541	40833	1	FBgn0035260	22100	38214	CG7991	uncharacterized protein	CG7991
chr2L	2544820	2545258	439	7.45	6.77	7.92	-1.14	2.55e-05	0.000731	Distal Intergenic	1	2551145	2552825	1681	2	FBgn0031431	7567	33437	CG3515	uncharacterized protein	CG3515
chr3R	28039992	28040646	655	7.06	6.41	7.51	-1.1	2.58e-05	0.000736	Intron (FBtr0344217/FBgn0085391, intron 2 of 9)	4	28026615	28090740	64126	1	FBgn0085391	13377	43362	trv	trivet	trv
chr3L	16147359	16148478	1120	8.59	8.9	8.19	0.72	2.64e-05	0.00075	5' UTR	3	16137802	16164701	26900	2	FBgn0036576	16223	39772	CG5151	uncharacterized protein	CG5151
chr2R	20459792	20460114	323	7.18	6.54	7.62	-1.08	2.67e-05	0.000756	Intron (FBtr0112774/FBgn0086604, intron 4 of 15)	2	20424338	20478951	54614	1	FBgn0086604	35454	37310	side-VIII	sidestep VIII	side-VIII
chr3L	5639529	5640397	869	9.85	10.1	9.55	0.54	2.69e-05	0.000761	Intron (FBtr0077089/FBgn0035625, intron 1 of 4)	3	5630983	5652094	21112	1	FBgn0035625	8546	38638	Blimp-1	Blimp-1	Blimp-1
chr3L	8027522	8028183	662	7.55	7.97	6.94	1.03	2.71e-05	0.000764	Intron (FBtr0076755/FBgn0011817, intron 2 of 8)	3	7979046	8054147	75102	1	FBgn0011817	48476	38890	nmo	nemo	nmo
chr3L	11918748	11919212	465	6.4	5.54	6.93	-1.39	2.72e-05	0.000764	Intron (FBtr0343552/FBgn0266100, intron 2 of 3)	3	11850645	11938872	88228	2	FBgn0266100	19660	5740513	CG44837	uncharacterized protein	CG44837
chr3R	6413764	6414856	1093	10.35	10.6	10.04	0.56	2.73e-05	0.000764	Intron (FBtr0334322/FBgn0264495, intron 1 of 6)	4	6406855	6449274	42420	1	FBgn0264495	6909	40793	gpp	grappa	gpp
chr3R	23386132	23386414	283	7.89	8.27	7.38	0.9	2.81e-05	0.000783	Downstream (1-2kb)	4	23375928	23384777	8850	2	FBgn0039075	-1355	42764	CG4393	uncharacterized protein	CG4393
chrX	18035505	18036163	659	6.8	7.29	6.07	1.22	2.81e-05	0.000783	Intron (FBtr0089661/FBgn0003380, intron 3 of 13)	6	17924307	18063247	138941	2	FBgn0003380	27084	32780	Sh	Shaker	Sh
chr3R	15493313	15493938	626	7.68	7.11	8.08	-0.97	2.9e-05	0.000806	Downstream (2-3kb)	4	15494602	15495620	1019	1	FBgn0038345	-664	41892	CG5213	uncharacterized protein	CG5213
chr3R	24574085	24575373	1289	9.68	9.97	9.33	0.64	2.94e-05	0.000812	Exon (FBtr0347327/FBgn0267763, exon 1 of 1)	4	24557368	24582864	25497	2	FBgn0039209	7491	42930	REPTOR	Repressed by TOR	REPTOR
chr2L	3112769	3113232	464	7.32	6.66	7.78	-1.12	2.94e-05	0.000812	Intron (FBtr0077662/FBgn0015600, intron 3 of 10)	1	3068345	3144786	76442	2	FBgn0015600	31554	33526	toc	toucan	toc
chr2L	17542542	17543303	762	8.21	8.56	7.76	0.8	3.01e-05	0.000826	Distal Intergenic	1	17541854	17542383	530	1	FBgn0262996	688	NA	NA	NA	lncRNA:CR43304
chr3L	19112574	19113144	571	7.55	6.98	7.96	-0.98	3.01e-05	0.000826	Intron (FBtr0346533/FBgn0036851, intron 2 of 4)	3	19105381	19138975	33595	2	FBgn0036851	25831	40088	CG14082	uncharacterized protein	CG14082
chr2R	953725	954358	634	8	8.36	7.51	0.85	3.02e-05	0.000826	Distal Intergenic	2	924636	951252	26617	2	FBgn0069969	-2473	3354890	CG40498	uncharacterized protein	CG40498
chr3R	13193135	13193505	371	7.21	6.61	7.64	-1.02	3.05e-05	0.000833	Distal Intergenic	4	13191599	13192509	911	1	FBgn0038125	1536	41622	CG8141	uncharacterized protein	CG8141
chr2R	15888583	15889357	775	7.8	7.23	8.2	-0.97	3.08e-05	0.000838	Intron (FBtr0330732/FBgn0264089, intron 2 of 19)	2	15869495	15922118	52624	2	FBgn0264089	32761	36746	sli	slit	sli
chr2R	13055573	13056141	569	7.54	6.96	7.95	-0.99	3.09e-05	0.000838	3' UTR	2	13055246	13079539	24294	2	FBgn0033791	23398	36436	Drl-2	Derailed 2	Drl-2
chr2R	19584107	19584523	417	7.44	6.85	7.86	-1.02	3.15e-05	0.00085	Intron (FBtr0310331/FBgn0003435, intron 3 of 10)	2	19517864	19631508	113645	2	FBgn0003435	46985	37254	sm	smooth	sm
chr2R	10942331	10943099	769	8.14	7.6	8.54	-0.94	3.15e-05	0.00085	Distal Intergenic	2	10938425	10941738	3314	2	FBgn0033574	-593	36163	Spn47C	Serpin 47C	Spn47C
chr3L	963861	964371	511	7.16	7.6	6.52	1.07	3.18e-05	0.000855	Intron (FBtr0333506/FBgn0264574, intron 2 of 8)	3	914074	993788	79715	1	FBgn0264574	49787	38109	Glut1	Glucose transporter 1	Glut1
chr3R	21328821	21329656	836	8.33	7.88	8.68	-0.79	3.21e-05	0.00086	Intron (FBtr0084095/FBgn0038881, intron 4 of 14)	4	21318300	21349601	31302	2	FBgn0038881	19945	42531	CG16791	uncharacterized protein	CG16791
chr3R	31222586	31223272	687	9.56	9.82	9.26	0.56	3.25e-05	0.00087	Intron (FBtr0085758/FBgn0039831, intron 2 of 5)	4	31220702	31231259	10558	1	FBgn0039831	1884	43694	CG12054	uncharacterized protein	CG12054
chr3R	18508611	18509708	1098	7.9	7.37	8.29	-0.91	3.45e-05	0.000919	Intron (FBtr0083644/FBgn0004652, intron 2 of 7)	4	18414273	18545586	131314	2	FBgn0004652	35878	42226	fru	fruitless	fru
chr3R	27992987	27994040	1054	8.19	7.64	8.58	-0.95	3.48e-05	0.000926	Distal Intergenic	4	27989699	27990751	1053	2	FBgn0039568	-2236	43360	CG4815	uncharacterized protein	CG4815
chr2L	15259974	15260990	1017	7.27	6.65	7.7	-1.05	3.51e-05	0.000931	Intron (FBtr0336862/FBgn0045842, intron 4 of 8)	1	15257267	15264692	7426	2	FBgn0045842	3702	34894	yuri	yuri gagarin	yuri
chr2R	5748664	5749928	1265	8.57	8.9	8.14	0.75	3.53e-05	0.000935	Distal Intergenic	2	5754517	5756327	1811	1	FBgn0022288	-4589	46662	l(2)09851	lethal (2) 09851	l(2)09851
chr3R	20282863	20283270	408	7.89	8.26	7.41	0.85	3.55e-05	0.000935	Intron (FBtr0305029/FBgn0262582, intron 2 of 18)	4	20252770	20303942	51173	1	FBgn0262582	30093	53560	cic	capicua	cic
chr3R	26408614	26409323	710	7.36	7.78	6.77	1.01	3.59e-05	0.000945	Distal Intergenic	4	26414088	26416192	2105	1	FBgn0039425	-4765	43189	Ald2	Aldolase 2	Ald2
chr2L	12065512	12066155	644	7.79	7.23	8.19	-0.96	3.6e-05	0.000945	5' UTR	1	12063457	12066775	3319	2	FBgn0032405	620	34627	firl	firelighter	firl
chrX	20973393	20973755	363	7.03	6.29	7.51	-1.22	3.66e-05	0.000957	Distal Intergenic	6	20978286	20978868	583	1	FBgn0265608	-4531	19836188	CG44426	uncharacterized protein	CG44426
chrX	20343048	20343729	682	7.07	7.51	6.44	1.06	3.68e-05	0.000959	Distal Intergenic	6	20302015	20330372	28358	2	FBgn0031100	-12676	33028	CG1504	uncharacterized protein	CG1504
chr4	1250766	1251303	538	7.39	7.81	6.8	1.01	3.78e-05	0.000985	Exon (FBtr0333702/FBgn0053653, exon 17 of 23)	5	1230837	1271759	40923	1	FBgn0053653	19929	NA	NA	NA	Cadps
chr3R	20362088	20362555	468	6.05	5.14	6.61	-1.47	3.86e-05	0.001	Distal Intergenic	4	20360308	20360634	327	1	FBgn0038790	1780	42416	MtnC	Metallothionein C	MtnC
chrX	21089957	21090844	888	7.21	7.63	6.61	1.02	3.87e-05	0.001	Distal Intergenic	6	21093844	21111417	17574	1	FBgn0031159	-3000	3772393	CG11566	uncharacterized protein	CG11566
chr3L	10237882	10238221	340	7.14	7.58	6.48	1.1	3.89e-05	0.001	Downstream (2-3kb)	3	10236609	10236936	328	1	FBgn0265735	1273	NA	NA	NA	lncRNA:CR44542
chr3L	13777185	13777715	531	7.38	6.81	7.79	-0.98	4.02e-05	0.00103	Intron (FBtr0330356/FBgn0264001, intron 4 of 13)	3	13521907	13803400	281494	2	FBgn0264001	25685	39527	bru3	bruno 3	bru3
chr2R	23497314	23497955	642	7.32	6.7	7.75	-1.05	4.06e-05	0.00104	Distal Intergenic	2	23499651	23500702	1052	1	FBgn0034869	-1696	37719	CG13558	uncharacterized protein	CG13558
chr2R	20531274	20532002	729	7.74	7.19	8.13	-0.95	4.1e-05	0.00105	Promoter	2	20531867	20532969	1103	1	FBgn0265862	0	NA	NA	NA	lncRNA:CR44651
chr2L	18228975	18230258	1284	9.65	9.34	9.91	-0.57	4.1e-05	0.00105	Intron (FBtr0343817/FBgn0261804, intron 3 of 15)	1	18159811	18275770	115960	2	FBgn0261804	45512	35090	CG42750	uncharacterized protein	CG42750
chr3R	18531564	18531867	304	6.76	6.01	7.25	-1.24	4.12e-05	0.00105	Intron (FBtr0083644/FBgn0004652, intron 1 of 7)	4	18414273	18545586	131314	2	FBgn0004652	13719	42226	fru	fruitless	fru
chr2L	15830852	15831816	965	8.2	8.56	7.74	0.82	4.27e-05	0.00108	Downstream (2-3kb)	1	15834569	15835658	1090	2	FBgn0028900	3842	34932	CG18518	uncharacterized protein	CG18518
chr3R	8638414	8639157	744	7.27	7.69	6.67	1.02	4.32e-05	0.00109	Distal Intergenic	4	8634320	8635878	1559	2	FBgn0026399	-2536	41018	Or85e	Odorant receptor 85e	Or85e
chr2L	14874544	14875303	760	8.3	7.88	8.63	-0.76	4.33e-05	0.00109	3' UTR	1	14874376	14876333	1958	2	FBgn0032554	1030	34865	CG15278	uncharacterized protein	CG15278
chr3L	19186451	19186739	289	6.38	5.55	6.91	-1.35	4.37e-05	0.00109	Intron (FBtr0299586/FBgn0016797, intron 4 of 6)	3	19140975	19235373	94399	2	FBgn0016797	48634	40090	fz2	frizzled 2	fz2
chrX	14592627	14593047	421	8.17	7.65	8.55	-0.9	4.37e-05	0.00109	Intron (FBtr0073943/FBgn0030574, intron 1 of 8)	6	14584733	14602580	17848	2	FBgn0030574	9533	32397	sbm	sobremesa	sbm
chr3L	18174802	18175284	483	7.09	6.45	7.53	-1.08	4.38e-05	0.00109	Intron (FBtr0075133/FBgn0003997, intron 1 of 3)	3	18167745	18185641	17897	2	FBgn0003997	10357	40009	hid	head involution defective	hid
chr3R	5042874	5044176	1303	7.96	8.33	7.46	0.87	4.39e-05	0.00109	Promoter	4	5042652	5043025	374	2	FBgn0286032	0	NA	NA	NA	lncRNA:CR46352
chr3L	14881392	14882891	1500	8.51	8.83	8.12	0.71	4.39e-05	0.00109	3' UTR	3	14805136	14882224	77089	1	FBgn0036454	76256	39616	CG17839	uncharacterized protein	CG17839
chr2R	8307042	8307447	406	7.59	7.06	7.98	-0.91	4.41e-05	0.0011	Distal Intergenic	2	8309495	8310245	751	1	FBgn0265641	-2048	NA	NA	NA	lncRNA:CR44448
chr3R	13799946	13800456	511	10.02	10.3	9.67	0.63	4.61e-05	0.00114	Distal Intergenic	4	13798198	13798270	73	2	FBgn0051331	-1676	NA	NA	NA	tRNA:Phe-GAA-1-7
chr3R	28193376	28193740	365	6.33	5.45	6.87	-1.42	4.64e-05	0.00114	Intron (FBtr0304917/FBgn0085383, intron 2 of 8)	4	28146880	28240526	93647	1	FBgn0085383	46496	5740528	CG34354	uncharacterized protein	CG34354
chr2L	9398313	9399328	1016	7.92	8.3	7.41	0.88	4.64e-05	0.00114	Intron (FBtr0332598/FBgn0085395, intron 2 of 10)	1	9370309	9415156	44848	2	FBgn0085395	15828	5740840	Shawl	Shaw-like	Shawl
chr3L	9249005	9249236	232	6.65	5.91	7.14	-1.23	4.87e-05	0.0012	Downstream (2-3kb)	3	9250225	9251338	1114	1	FBgn0035971	-989	39058	CG4477	uncharacterized protein	CG4477
chr3R	14875353	14876447	1095	10.48	10.73	10.18	0.56	4.89e-05	0.0012	Promoter	4	14804092	14875488	71397	2	FBgn0266756	0	3346167	btsz	bitesize	btsz
chr2L	15013419	15014128	710	10.13	10.38	9.81	0.57	4.89e-05	0.0012	Distal Intergenic	1	15011815	15012667	853	2	FBgn0264438	-752	NA	NA	NA	lncRNA:CR43856
chr2L	337145	337676	532	7.08	6.46	7.51	-1.05	4.92e-05	0.0012	Exon (FBtr0078047/FBgn0004611, exon 8 of 17)	1	305935	355566	49632	1	FBgn0004611	31210	33204	Plc21C	Phospholipase C at 21C	Plc21C
chr2L	11640511	11640836	326	6.78	7.26	6.05	1.21	4.97e-05	0.00121	Distal Intergenic	1	11644619	11648839	4221	2	FBgn0032369	8003	34583	CG6614	uncharacterized protein	CG6614
chr2R	19314460	19314900	441	7.52	7.95	6.9	1.05	5e-05	0.00121	Exon (FBtr0334284/FBgn0264753, exon 8 of 11)	2	19311148	19356525	45378	2	FBgn0264753	41625	14462605	Rgk1	Rad, Gem/Kir family member 1	Rgk1
chr3L	13598440	13598935	496	7.8	7.32	8.17	-0.85	5.04e-05	0.00122	Intron (FBtr0330351/FBgn0264001, intron 4 of 12)	3	13521907	13803400	281494	2	FBgn0264001	204465	39527	bru3	bruno 3	bru3
chr2R	14994989	14996164	1176	8.49	8.83	8.04	0.79	5.05e-05	0.00122	Exon (FBtr0332258/FBgn0264378, exon 2 of 2)	2	14994559	14995195	637	1	FBgn0264378	430	NA	NA	NA	lncRNA:CR43830
chr3L	5193106	5193538	433	6.48	6.97	5.72	1.25	5.14e-05	0.00124	Intron (FBtr0077174/FBgn0052423, intron 3 of 11)	3	5155821	5277944	122124	2	FBgn0052423	84406	38605	shep	alan shepard	shep
chr2R	21374934	21375258	325	7.74	7.12	8.17	-1.05	5.19e-05	0.00125	Intron (FBtr0071610/FBgn0000395, intron 1 of 6)	2	21355015	21379464	24450	2	FBgn0000395	4206	45280	cv-2	crossveinless 2	cv-2
chrX	2189666	2190588	923	7.54	7.93	7.01	0.92	5.24e-05	0.00126	Intron (FBtr0342765/FBgn0023549, intron 1 of 8)	6	2189188	2205373	16186	1	FBgn0023549	478	31198	Mct1	Monocarboxylate transporter 1	Mct1
chr3L	22226726	22227127	402	7.2	6.55	7.65	-1.1	5.25e-05	0.00126	Intron (FBtr0301492/FBgn0037153, intron 6 of 10)	3	22136090	22247702	111613	1	FBgn0037153	90636	40453	olf413	olf413	olf413
chr3L	14580195	14580655	461	7.9	7.35	8.3	-0.95	5.28e-05	0.00126	Downstream (2-3kb)	3	14567440	14568133	694	1	FBgn0261816	12755	10178900	CG42758	uncharacterized protein	CG42758
chr2R	20464215	20464655	441	6.97	6.32	7.42	-1.1	5.29e-05	0.00126	Exon (FBtr0112774/FBgn0086604, exon 7 of 16)	2	20424338	20478951	54614	1	FBgn0086604	39877	37310	side-VIII	sidestep VIII	side-VIII
chr3R	6126506	6127067	562	8.01	7.54	8.36	-0.83	5.37e-05	0.00127	Exon (FBtr0347026/FBgn0263497, exon 1 of 2)	4	6126476	6127152	677	2	FBgn0263497	85	NA	NA	NA	lncRNA:CR43486
chr2L	18403511	18404027	517	6.63	7.11	5.92	1.19	5.5e-05	0.0013	Promoter	1	18403948	18404600	653	1	FBgn0265680	0	NA	NA	NA	lncRNA:CR44487
chr2L	17832533	17833106	574	7.2	6.56	7.64	-1.08	5.5e-05	0.0013	Intron (FBtr0303836/FBgn0262018, intron 1 of 13)	1	17786971	17875247	88277	2	FBgn0262018	42141	35071	CadN2	Cadherin-N2	CadN2
chrX	1620101	1620946	846	8.31	8.69	7.79	0.9	5.5e-05	0.0013	Intron (FBtr0303564/FBgn0283451, intron 1 of 7)	6	1523554	1668788	145235	2	FBgn0025390	47842	31111	Mur2B	Mucin related 2B	Mur2B
chr2R	6543933	6544406	474	7.87	8.31	7.23	1.08	5.56e-05	0.00131	Intron (FBtr0114365/FBgn0086655, intron 1 of 6)	2	6502006	6621792	119787	1	FBgn0086655	41927	35555	jing	jing	jing
chr2R	15409424	15409951	528	7.23	6.64	7.65	-1.01	5.58e-05	0.00131	5' UTR	2	15401096	15471884	70789	1	FBgn0263980	8328	5740318	Stacl	Stac-like	Stacl
chr2L	16631611	16632124	514	7.19	7.64	6.54	1.1	5.72e-05	0.00134	Intron (FBtr0300003/FBgn0259735, intron 2 of 4)	1	16545016	16663218	118203	1	FBgn0259735	86595	34987	mtgo	miles to go	mtgo
chr3L	20830702	20831146	445	8.25	8.58	7.81	0.77	5.81e-05	0.00135	Intron (FBtr0299891/FBgn0259243, intron 1 of 4)	3	20816118	20836048	19931	1	FBgn0259243	14584	40305	Pka-R1	Protein kinase, cAMP-dependent, regulatory subunit type 1	Pka-R1
chr2R	9941008	9941534	527	8.69	8.28	9.01	-0.72	5.83e-05	0.00136	Intron (FBtr0088447/FBgn0011656, intron 1 of 9)	2	9913496	9958858	45363	2	FBgn0011656	17324	36032	Mef2	Myocyte enhancer factor 2	Mef2
chr3L	6437612	6438514	903	7.64	7.02	8.06	-1.04	5.88e-05	0.00136	Intron (FBtr0303270/FBgn0261801, intron 1 of 6)	3	6400590	6485964	85375	1	FBgn0261801	37022	38732	CG42747	uncharacterized protein	CG42747
chr2L	16570074	16570821	748	7.97	7.49	8.33	-0.84	5.91e-05	0.00136	Intron (FBtr0300003/FBgn0259735, intron 2 of 4)	1	16545016	16663218	118203	1	FBgn0259735	25058	34987	mtgo	miles to go	mtgo
chr2R	22990201	22990873	673	7.86	7.36	8.23	-0.87	5.93e-05	0.00136	Intron (FBtr0345653/FBgn0003900, intron 2 of 3)	2	22985374	23048325	62952	1	FBgn0003900	4827	37655	twi	twist	twi
chr3R	30479485	30480240	756	6.81	6.1	7.28	-1.18	5.93e-05	0.00136	Exon (FBtr0085650/FBgn0039776, exon 4 of 9)	4	30466050	30485799	19750	1	FBgn0039776	13435	43620	PH4alphaEFB	prolyl-4-hydroxylase-alpha EFB	PH4alphaEFB
chrX	9400308	9401532	1225	9.23	9.52	8.88	0.64	5.94e-05	0.00136	Intron (FBtr0343369/FBgn0261260, intron 2 of 14)	6	9358496	9500129	141634	2	FBgn0261260	98597	8674055	mgl	Megalin	mgl
chr2R	8179785	8180750	966	8.28	8.63	7.8	0.83	5.94e-05	0.00136	Intron (FBtr0344893/FBgn0053087, intron 1 of 22)	2	8174165	8226438	52274	1	FBgn0053087	5620	35799	LRP1	LDL receptor protein 1	LRP1
chr2R	22957957	22958250	294	6.36	6.87	5.56	1.31	6.02e-05	0.00138	Distal Intergenic	2	22957177	22957377	201	2	FBgn0266007	-580	NA	NA	NA	lncRNA:CR44780
chr2R	9368945	9369680	736	9.99	10.24	9.69	0.56	6.06e-05	0.00138	Intron (FBtr0332997/FBgn0033405, intron 7 of 7)	2	9309296	9389467	80172	2	FBgn0033405	19787	35959	CG13954	uncharacterized protein	CG13954
chr3R	5444738	5445406	669	8.02	8.37	7.55	0.82	6.12e-05	0.00139	Intron (FBtr0078679/FBgn0037326, intron 4 of 7)	4	5414527	5458394	43868	1	FBgn0037326	30211	40652	CG14669	uncharacterized protein	CG14669
chr2L	14150090	14151159	1070	9.9	10.14	9.6	0.54	6.14e-05	0.00139	Intron (FBtr0445730/FBgn0283651, intron 4 of 7)	1	14104090	14160587	56498	1	FBgn0283651	46000	34829	CG46301	uncharacterized protein	CG46301
chr3R	27535921	27536273	353	7.03	6.39	7.46	-1.07	6.21e-05	0.00141	Exon (FBtr0339325/FBgn0265316, exon 1 of 1)	4	27535831	27537903	2073	2	FBgn0265316	1630	NA	NA	NA	lncRNA:CR44289
chr2R	19086140	19086635	496	7.36	6.73	7.8	-1.06	6.68e-05	0.00151	Intron (FBtr0086577/FBgn0004168, intron 1 of 10)	2	19067155	19121958	54804	1	FBgn0004168	18985	NA	NA	NA	5-HT1A
chr3L	11884648	11885130	483	7.11	7.58	6.41	1.17	6.72e-05	0.00151	Intron (FBtr0343552/FBgn0266100, intron 2 of 3)	3	11850645	11938872	88228	2	FBgn0266100	53742	5740513	CG44837	uncharacterized protein	CG44837
chr2L	19266942	19267518	577	6.78	6.11	7.23	-1.12	6.82e-05	0.00153	Downstream (1-2kb)	1	19262470	19263057	588	1	FBgn0265080	4472	NA	NA	NA	lncRNA:CR44191
chr2L	17930676	17931416	741	7.85	7.36	8.22	-0.86	7e-05	0.00157	Distal Intergenic	1	17939019	17939715	697	2	FBgn0265549	8299	NA	NA	NA	lncRNA:CR44399
chr2R	11051916	11052219	304	6.75	7.23	6.03	1.2	7.11e-05	0.00159	Intron (FBtr0333066/FBgn0040765, intron 2 of 4)	2	10977956	11116378	138423	2	FBgn0040765	64159	2768719	luna	luna	luna
chrX	12817969	12819114	1146	7.94	7.46	8.3	-0.84	7.12e-05	0.00159	Intron (FBtr0333525/FBgn0259171, intron 3 of 9)	6	12785563	12897327	111765	2	FBgn0259171	78213	32233	Pde9	Phosphodiesterase 9	Pde9
chr2L	5787203	5787454	252	6.65	5.93	7.12	-1.19	7.2e-05	0.0016	Intron (FBtr0301235/FBgn0031738, intron 3 of 7)	1	5767002	5800253	33252	2	FBgn0031738	12799	33807	CG9171	uncharacterized protein	CG9171
chr3R	22717237	22717870	634	7.69	8.09	7.15	0.94	7.5e-05	0.00167	Exon (FBtr0310426/FBgn0051151, exon 3 of 11)	4	22710883	22721150	10268	2	FBgn0051151	3280	42687	wge	winged eye	wge
chr2L	6078770	6079422	653	10.61	10.86	10.3	0.56	7.54e-05	0.00167	Exon (FBtr0308942/FBgn0031778, exon 2 of 2)	1	6078453	6079736	1284	1	FBgn0031778	317	NA	NA	NA	lncRNA:CR9162
chr3L	14690394	14690954	561	7.43	7.82	6.89	0.93	7.57e-05	0.00167	Intron (FBtr0299649/FBgn0259175, intron 2 of 9)	3	14672839	14747868	75030	1	FBgn0259175	17555	44297	ome	omega	ome
chr3R	25548665	25549075	411	7.02	6.33	7.49	-1.16	7.61e-05	0.00168	Intron (FBtr0305218/FBgn0011666, intron 2 of 6)	4	25516118	25608423	92306	1	FBgn0011666	32547	43087	msi	musashi	msi
chr3L	22234208	22235034	827	9.16	9.42	8.84	0.58	7.95e-05	0.00175	Intron (FBtr0301492/FBgn0037153, intron 9 of 10)	3	22136090	22247702	111613	1	FBgn0037153	98118	40453	olf413	olf413	olf413
chr2L	20097282	20098440	1159	8.64	8.94	8.27	0.66	8.17e-05	0.00179	Promoter	1	20097581	20103375	5795	1	FBgn0032850	0	35300	Kua	Kua	Kua
chr3L	22446491	22446867	377	7.02	7.45	6.41	1.04	8.3e-05	0.00182	Distal Intergenic	3	22454373	22455989	1617	1	FBgn0037162	-7506	40467	CG11449	uncharacterized protein	CG11449
chr3R	12101664	12102074	411	6.87	6.24	7.31	-1.07	8.48e-05	0.00185	Intron (FBtr0082542/FBgn0051361, intron 2 of 6)	4	12094876	12111420	16545	1	FBgn0051361	6788	41470	dpr17	defective proboscis extension response 17	dpr17
chr3R	31645990	31647217	1228	8.2	7.72	8.56	-0.85	8.51e-05	0.00186	Intron (FBtr0085821/FBgn0039862, intron 2 of 3)	4	31622136	31664646	42511	1	FBgn0039862	23854	43729	kek6	kekkon 6	kek6
chr3L	11528603	11529191	589	7.23	6.63	7.65	-1.02	8.62e-05	0.00188	Intron (FBtr0089333/FBgn0259481, intron 1 of 4)	3	11522757	11562233	39477	2	FBgn0259481	33042	39293	Mob2	Mob2	Mob2
chr2L	7554743	7555087	345	6.58	5.88	7.05	-1.17	8.69e-05	0.00189	Intron (FBtr0334850/FBgn0264895, intron 2 of 5)	1	7497805	7578980	81176	2	FBgn0264895	23893	34032	RapGAP1	Rap GTPase activating protein 1	RapGAP1
chr2R	6899656	6899994	339	6.94	7.39	6.3	1.08	8.82e-05	0.00191	Intron (FBtr0086165/FBgn0050158, intron 2 of 7)	2	6891760	6922613	30854	1	FBgn0050158	7896	50149	CG30158	uncharacterized protein	CG30158
chr3L	2864555	2865975	1421	8.99	8.64	9.27	-0.63	9.07e-05	0.00196	Intron (FBtr0309117/FBgn0263392, intron 3 of 9)	3	2786207	2879158	92952	2	FBgn0263392	13183	38347	Tet	Ten-Eleven Translocation (TET) family protein	Tet
chr2L	14142020	14142644	625	8.58	8.91	8.15	0.76	9.17e-05	0.00198	Intron (FBtr0445730/FBgn0283651, intron 4 of 7)	1	14104090	14160587	56498	1	FBgn0283651	37930	34829	CG46301	uncharacterized protein	CG46301
chr3R	26853489	26853877	389	7.05	7.47	6.45	1.02	9.3e-05	0.002	Intron (FBtr0334310/FBgn0051072, intron 11 of 17)	4	26842462	26863130	20669	2	FBgn0051072	9253	43223	Lerp	lysosomal enzyme receptor protein	Lerp
chrX	2840039	2840676	638	7.61	7.11	7.98	-0.88	9.49e-05	0.00204	Intron (FBtr0309500/FBgn0028369, intron 2 of 10)	6	2740384	3134532	394149	1	FBgn0028369	99655	31292	kirre	kin of irre	kirre
chr3R	12448992	12450057	1066	9.69	9.93	9.41	0.52	9.59e-05	0.00205	Promoter	4	12449296	12456355	7060	1	FBgn0038053	0	41538	CG18549	uncharacterized protein	CG18549
chr3R	17506819	17507206	388	8.12	8.45	7.69	0.76	9.67e-05	0.00207	Distal Intergenic	4	17473935	17505667	31733	2	FBgn0261046	-1152	42103	Dscam3	Down syndrome cell adhesion molecule 3	Dscam3
chr3L	4751331	4751807	477	7.17	6.59	7.58	-0.99	0.000101	0.00215	Intron (FBtr0073345/FBgn0035574, intron 3 of 10)	3	4692783	4796253	103471	1	FBgn0035574	58548	38578	RhoGEF64C	Rho guanine nucleotide exchange factor at 64C	RhoGEF64C
chr3R	14170436	14170929	494	7.31	7.72	6.74	0.99	0.000102	0.00217	3' UTR	4	14165379	14214810	49432	2	FBgn0011582	43881	41726	Dop1R1	Dopamine 1-like receptor 1	Dop1R1
chr2R	17302540	17303123	584	8.08	7.61	8.43	-0.82	0.000104	0.00221	Intron (FBtr0310346/FBgn0265487, intron 3 of 9)	2	17216549	17379376	162828	1	FBgn0265487	85991	36945	mbl	muscleblind	mbl
chr3L	22724336	22724774	439	8.22	7.75	8.58	-0.83	0.000108	0.00228	5' UTR	3	22721203	22726234	5032	1	FBgn0016034	3133	40489	mael	maelstrom	mael
chr2L	13678442	13679195	754	7.81	7.35	8.16	-0.81	0.000108	0.00228	Exon (FBtr0080580/FBgn0051814, exon 13 of 13)	1	13676860	13717320	40461	2	FBgn0051814	38125	318958	DIP-kappa	Dpr-interacting protein kappa	DIP-kappa
chr2R	24466271	24466678	408	6.09	5.26	6.61	-1.36	0.000108	0.00228	Intron (FBtr0072298/FBgn0035010, intron 1 of 8)	2	24455292	24490656	35365	1	FBgn0035010	10979	37905	CG13579	uncharacterized protein	CG13579
chr3R	31741221	31741578	358	8.18	7.72	8.52	-0.79	0.000109	0.0023	Intron (FBtr0085832/FBgn0000557, intron 3 of 4)	4	31738468	31743306	4839	1	FBgn0000557	2753	43736	eEF1alpha2	eukaryotic translation elongation factor 1 alpha 2	eEF1alpha2
chr3L	5717582	5718146	565	7.84	7.35	8.2	-0.86	0.00011	0.0023	3' UTR	3	5657913	5749599	91687	1	FBgn0085447	59669	43892	sif	still life	sif
chr3L	21194385	21194898	514	9.19	9.44	8.88	0.56	0.00011	0.0023	Promoter	3	21194617	21196136	1520	1	FBgn0267613	0	NA	NA	NA	asRNA:CR45951
chr3R	9492165	9492563	399	9.12	9.38	8.81	0.58	0.00011	0.0023	Intron (FBtr0331349/FBgn0037698, intron 1 of 10)	4	9461084	9493677	32594	2	FBgn0037698	1114	41134	CG16779	uncharacterized protein	CG16779
chr3L	5635184	5635966	783	8.62	8.93	8.22	0.71	0.000111	0.00232	Intron (FBtr0077089/FBgn0035625, intron 1 of 4)	3	5630983	5652094	21112	1	FBgn0035625	4201	38638	Blimp-1	Blimp-1	Blimp-1
chr3R	15417916	15418707	792	10.36	10.62	10.04	0.58	0.000115	0.0024	Exon (FBtr0346982/FBgn0267571, exon 1 of 1)	4	15417320	15420710	3391	2	FBgn0267571	2003	NA	NA	NA	lncRNA:CR45911
chr2R	10546843	10547340	498	7.48	7.91	6.85	1.06	0.000116	0.0024	Promoter	2	10544925	10547260	2336	2	FBgn0283426	0	NA	NA	NA	lncRNA:acal
chr2L	6830042	6830322	281	6.5	5.77	6.98	-1.21	0.000116	0.0024	Intron (FBtr0345446/FBgn0051632, intron 1 of 4)	1	6821934	6838995	17062	1	FBgn0051632	8108	33957	sens-2	senseless-2	sens-2
chr2L	3248205	3248602	398	7.11	6.54	7.52	-0.98	0.000116	0.0024	Distal Intergenic	1	3260973	3261281	309	2	FBgn0266876	12679	NA	NA	NA	lncRNA:CR45337
chr3R	18896777	18897183	407	7.2	7.6	6.64	0.95	0.000118	0.00244	Downstream (2-3kb)	4	18898121	18899342	1222	1	FBgn0038655	-938	42260	CG14297	uncharacterized protein	CG14297
chrX	18601108	18601508	401	6.99	6.4	7.41	-1.01	0.000119	0.00244	Distal Intergenic	6	18586223	18587219	997	2	FBgn0263503	-13889	NA	NA	NA	lncRNA:CR43492
chr2L	16274917	16277157	2241	11.21	11.47	10.89	0.58	0.000122	0.00251	Intron (FBtr0343814/FBgn0001994, intron 2 of 2)	1	16263556	16287730	24175	2	FBgn0001994	10573	34956	crp	cropped	crp
chr2R	23337771	23338413	643	7.57	7.06	7.94	-0.89	0.000125	0.00256	Distal Intergenic	2	23329543	23330068	526	2	FBgn0050413	-7703	246601	CG30413	uncharacterized protein	CG30413
chr3L	10718171	10718621	451	7.92	8.26	7.47	0.79	0.000128	0.00262	Distal Intergenic	3	10694360	10696877	2518	2	FBgn0036101	-21294	39215	NijA	Ninjurin A	NijA
chr3R	28384494	28385095	602	6.93	6.31	7.36	-1.04	0.000128	0.00262	Distal Intergenic	4	28352242	28353620	1379	1	FBgn0039582	32252	NA	NA	NA	Or98b
chr2R	22468889	22469762	874	8.33	7.87	8.68	-0.81	0.000129	0.00262	Exon (FBtr0342991/FBgn0034731, exon 5 of 8)	2	22454741	22472995	18255	1	FBgn0034731	14148	37567	CG10384	uncharacterized protein	CG10384
chr3L	2794139	2794483	345	6.08	6.61	5.23	1.38	0.000134	0.00271	Exon (FBtr0309120/FBgn0263392, exon 3 of 7)	3	2786207	2879158	92952	2	FBgn0263392	84675	38347	Tet	Ten-Eleven Translocation (TET) family protein	Tet
chr3R	24601479	24601865	387	6.89	6.21	7.36	-1.15	0.000134	0.00271	Intron (FBtr0111012/FBgn0263490, intron 2 of 5)	4	24585653	24623899	38247	1	FBgn0263490	15826	2768685	mld	molting defective	mld
chr3L	14863292	14863839	548	7.59	7.97	7.08	0.9	0.000136	0.00275	Intron (FBtr0110825/FBgn0036454, intron 3 of 7)	3	14805136	14882224	77089	1	FBgn0036454	58156	39616	CG17839	uncharacterized protein	CG17839
chr3L	2873171	2873471	301	6.19	6.72	5.34	1.38	0.000136	0.00275	Intron (FBtr0309117/FBgn0263392, intron 1 of 9)	3	2786207	2879158	92952	2	FBgn0263392	5687	38347	Tet	Ten-Eleven Translocation (TET) family protein	Tet
chr2R	11767717	11768189	473	6.56	5.88	7.02	-1.13	0.00014	0.00282	Intron (FBtr0304622/FBgn0033652, intron 1 of 4)	2	11756817	11814424	57608	1	FBgn0033652	10900	36258	ths	thisbe	ths
chr2R	6228373	6228848	476	7.03	6.41	7.46	-1.05	0.00014	0.00282	Intron (FBtr0085992/FBgn0263144, intron 1 of 6)	2	6214568	6240602	26035	1	FBgn0263144	13805	35552	bin3	bicoid-interacting protein 3	bin3
chr3R	22802569	22802851	283	6.02	5.17	6.56	-1.38	0.000141	0.00282	Distal Intergenic	4	22804291	22807290	3000	1	FBgn0039027	-1440	42704	CG7031	uncharacterized protein	CG7031
chr3R	8456125	8456744	620	8.16	7.75	8.48	-0.73	0.000141	0.00282	Intron (FBtr0345458/FBgn0266801, intron 1 of 15)	4	8364328	8477617	113290	2	FBgn0266801	20873	50003	CG45263	uncharacterized protein	CG45263
chrX	19817203	19818597	1395	8.88	8.51	9.18	-0.67	0.000142	0.00283	Distal Intergenic	6	19816072	19816700	629	1	FBgn0026175	1131	32996	SkpC	SKP1-related C	SkpC
chr3R	15010437	15010858	422	6.33	5.59	6.82	-1.23	0.000144	0.00286	Distal Intergenic	4	15014770	15016034	1265	1	FBgn0038280	-3912	41810	CG14861	uncharacterized protein	CG14861
chr3R	7393711	7395030	1320	10.42	10.63	10.16	0.47	0.000145	0.00288	Distal Intergenic	4	7391413	7392280	868	1	FBgn0261502	2298	10178825	CG42650	uncharacterized protein	CG42650
chr3R	18834891	18835303	413	7.23	7.66	6.62	1.04	0.000146	0.0029	Intron (FBtr0083677/FBgn0038653, intron 1 of 2)	4	18799280	18849224	49945	2	FBgn0038653	13921	42258	Octalpha2R	alpha2-adrenergic-like octopamine receptor	Octalpha2R
chr3R	4970759	4971349	591	9.73	10	9.4	0.6	0.000148	0.00292	Distal Intergenic	4	4965445	4968485	3041	1	FBgn0037290	5314	40613	CG1124	uncharacterized protein	CG1124
chr3R	10571265	10571551	287	7.67	7.19	8.03	-0.84	0.000151	0.00298	Intron (FBtr0082255/FBgn0001235, intron 6 of 13)	4	10507561	10639568	132008	2	FBgn0001235	68017	41273	hth	homothorax	hth
chr4	703809	704817	1009	9.7	9.93	9.43	0.5	0.000152	0.003	5' UTR	5	697689	721173	23485	1	FBgn0005558	6120	43812	ey	eyeless	ey
chr3L	6527218	6527980	763	8.12	7.62	8.49	-0.87	0.000155	0.00304	Intron (FBtr0076968/FBgn0020251, intron 3 of 6)	3	6495680	6550104	54425	1	FBgn0020251	31538	38736	sfl	sulfateless	sfl
chr3R	24433637	24434046	410	7.53	6.98	7.93	-0.95	0.000155	0.00304	Intron (FBtr0334916/FBgn0000036, intron 2 of 9)	4	24393896	24457157	63262	2	FBgn0000036	23111	42918	nAChRalpha1	nicotinic Acetylcholine Receptor alpha1	nAChRalpha1
chr3L	22024066	22024809	744	6.95	7.37	6.36	1.01	0.000157	0.00308	Downstream (1-2kb)	3	22026230	22028325	2096	2	FBgn0037147	3516	40445	CG7140	uncharacterized protein	CG7140
chrX	16092409	16092919	511	8.4	8.71	8	0.71	0.000158	0.00309	Downstream (<1kb)	6	16074717	16091495	16779	2	FBgn0028397	-914	32574	Tob	Tob	Tob
chr2L	2526454	2526821	368	7.53	7.92	6.99	0.93	0.000158	0.00309	Distal Intergenic	1	2532999	2533569	571	2	FBgn0264943	6748	NA	NA	NA	lncRNA:CR44112
chr3R	18895952	18896286	335	6.46	6.94	5.71	1.23	0.00016	0.00311	Distal Intergenic	4	18898121	18899342	1222	1	FBgn0038655	-1835	42260	CG14297	uncharacterized protein	CG14297
chr2R	10918184	10918908	725	9.38	9.06	9.64	-0.58	0.000168	0.00327	Distal Intergenic	2	10909923	10910485	563	1	FBgn0033573	8261	36162	Obp47a	Odorant-binding protein 47a	Obp47a
chr3R	19575184	19575430	247	6.23	5.43	6.74	-1.31	0.000171	0.00331	Intron (FBtr0110917/FBgn0260003, intron 25 of 33)	4	19461085	19597288	136204	1	FBgn0260003	114099	42327	Dys	Dystrophin	Dys
chr3R	18624432	18624684	253	6.4	5.59	6.92	-1.33	0.000172	0.00332	Intron (FBtr0329922/FBgn0263974, intron 3 of 9)	4	18591027	18650137	59111	1	FBgn0263974	33405	42236	qin	qin	qin
chr3R	5032383	5032771	389	6.82	7.27	6.15	1.12	0.000174	0.00337	Distal Intergenic	4	5042652	5043025	374	2	FBgn0286032	10254	NA	NA	NA	lncRNA:CR46352
chr2L	3606628	3607059	432	6.98	6.38	7.41	-1.03	0.000175	0.00337	Promoter	1	3604224	3606756	2533	2	FBgn0002985	0	33583	odd	odd skipped	odd
chr2R	15908127	15908455	329	6.49	5.74	6.97	-1.23	0.000178	0.00342	Intron (FBtr0330732/FBgn0264089, intron 1 of 19)	2	15869495	15922118	52624	2	FBgn0264089	13663	36746	sli	slit	sli
chr3R	29790196	29790721	526	7.39	6.8	7.81	-1.01	0.00018	0.00346	Exon (FBtr0290076/FBgn0001297, exon 1 of 3)	4	29765995	29794113	28119	1	FBgn0001297	24201	3772082	kay	kayak	kay
chr3L	14869410	14869740	331	7.02	6.45	7.43	-0.98	0.000182	0.00349	Exon (FBtr0075695/FBgn0036454, exon 10 of 19)	3	14805136	14882224	77089	1	FBgn0036454	64274	39616	CG17839	uncharacterized protein	CG17839
chr3L	8264504	8265525	1022	7.83	7.29	8.22	-0.93	0.000183	0.00349	Intron (FBtr0299841/FBgn0263219, intron 8 of 31)	3	8238647	8282398	43752	1	FBgn0263219	25857	2769008	Dscam4	Down syndrome cell adhesion molecule 4	Dscam4
chrX	18053351	18053757	407	7.34	6.77	7.75	-0.97	0.000184	0.00351	Intron (FBtr0089661/FBgn0003380, intron 2 of 13)	6	17924307	18063247	138941	2	FBgn0003380	9490	32780	Sh	Shaker	Sh
chr3L	3426991	3427420	430	9.82	10.1	9.48	0.61	0.000187	0.00356	Downstream (1-2kb)	3	3401153	3424935	23783	2	FBgn0014388	-2056	38424	sty	sprouty	sty
chr2L	7789980	7790714	735	8.43	8.03	8.74	-0.71	0.000191	0.00364	Promoter	1	7786160	7790557	4398	2	FBgn0031948	0	34063	CG7149	uncharacterized protein	CG7149
chr3L	17768701	17769105	405	7.18	7.58	6.63	0.94	0.000192	0.00364	Distal Intergenic	3	17754936	17764158	9223	2	FBgn0043025	-4543	64879	Adgf-A2	Adenosine deaminase-related growth factor A2	Adgf-A2
chrX	8345210	8345691	482	6.99	6.38	7.42	-1.04	0.000193	0.00365	Intron (FBtr0339652/FBgn0015519, intron 2 of 11)	6	8276200	8367169	90970	2	FBgn0015519	21478	31767	nAChRalpha3	nicotinic Acetylcholine Receptor alpha3	nAChRalpha3
chr2L	1482336	1482684	349	6.65	6	7.1	-1.1	0.000194	0.00367	Distal Intergenic	1	1492295	1493859	1565	1	FBgn0051928	-9611	326175	CG31928	uncharacterized protein	CG31928
chr2R	18334843	18335574	732	8.63	8.93	8.25	0.69	0.000195	0.00367	Intron (FBtr0301550/FBgn0285917, intron 2 of 11)	2	18278198	18357296	79099	2	FBgn0285917	21722	44027	sbb	scribbler	sbb
chr2R	16888387	16888804	418	6.5	6.97	5.81	1.16	0.000196	0.00369	Intron (FBtr0087071/FBgn0025833, intron 2 of 5)	2	16874724	16895652	20929	2	FBgn0025833	6848	36896	CG8910	uncharacterized protein	CG8910
chr3L	18036149	18036643	495	9.2	9.45	8.89	0.56	0.000196	0.00369	Intron (FBtr0306814/FBgn0000568, intron 3 of 7)	3	17950953	18064696	113744	2	FBgn0000568	28053	39999	Eip75B	Ecdysone-induced protein 75B	Eip75B
chr3R	22950018	22950639	622	6.98	6.32	7.43	-1.11	0.000199	0.00373	Intron (FBtr0084337/FBgn0017590, intron 3 of 10)	4	22899284	22961731	62448	1	FBgn0017590	50734	42707	klg	klingon	klg
chr2R	22269217	22269734	518	8.61	8.92	8.2	0.72	0.000202	0.00378	Intron (FBtr0071775/FBgn0020307, intron 2 of 5)	2	22243963	22286469	42507	1	FBgn0020307	25254	37546	dve	defective proventriculus	dve
chrX	21241351	21241641	291	6.91	7.33	6.33	1	0.000203	0.00378	Intron (FBtr0310652/FBgn0052521, intron 1 of 3)	6	21205310	21281171	75862	2	FBgn0052521	39530	33098	CG32521	uncharacterized protein	CG32521
chr2R	19207079	19207456	378	6.74	6.11	7.18	-1.06	0.000203	0.00378	Intron (FBtr0086503/FBgn0263395, intron 2 of 14)	2	19178738	19227193	48456	1	FBgn0263395	28341	37203	hppy	happyhour	hppy
chr2R	22548028	22548630	603	7.6	7.1	7.96	-0.87	0.000207	0.00383	Intron (FBtr0331942/FBgn0003175, intron 3 of 14)	2	22494297	22562065	67769	2	FBgn0003175	13435	37573	px	plexus	px
chr3L	1106924	1107320	397	7.54	7.92	7.04	0.88	0.000207	0.00383	Distal Intergenic	3	1036369	1101089	64721	2	FBgn0004870	-5835	38116	bab1	bric a brac 1	bab1
chrX	17962789	17963945	1157	10.2	10.45	9.88	0.57	0.000207	0.00383	Intron (FBtr0089658/FBgn0003380, intron 2 of 12)	6	17924307	18063247	138941	2	FBgn0003380	99302	32780	Sh	Shaker	Sh
chr3R	24456848	24458380	1533	10.73	10.95	10.48	0.47	0.000208	0.00385	Promoter	4	24393896	24457157	63262	2	FBgn0000036	0	42918	nAChRalpha1	nicotinic Acetylcholine Receptor alpha1	nAChRalpha1
chr3R	26773126	26774235	1110	8.48	8.78	8.1	0.68	0.00021	0.00387	Distal Intergenic	4	26769078	26769828	751	1	FBgn0267123	4048	NA	NA	NA	lncRNA:CR45563
chr2R	14539995	14540739	745	8.38	8.69	7.99	0.7	0.00021	0.00387	Intron (FBtr0333164/FBgn0265974, intron 1 of 9)	2	14526267	14587917	61651	1	FBgn0265974	13728	36614	ttv	tout-velu	ttv
chr3L	5012676	5013089	414	6.48	5.78	6.95	-1.18	0.000212	0.00389	Intron (FBtr0309972/FBgn0005775, intron 3 of 7)	3	4936758	5079033	142276	2	FBgn0005775	65944	38590	Con	Connectin	Con
chr2L	18662185	18662712	528	7.43	6.85	7.85	-1	0.000213	0.00391	Distal Intergenic	1	18665132	18667548	2417	1	FBgn0086200	-2420	NA	NA	NA	CR42490
chr3L	9468626	9469508	883	9.98	10.21	9.72	0.49	0.000215	0.00393	Intron (FBtr0343555/FBgn0266101, intron 2 of 4)	3	9461050	9475475	14426	1	FBgn0266101	7576	39099	CG44838	uncharacterized protein	CG44838
chr3R	14017600	14018685	1086	9.47	9.73	9.13	0.6	0.000215	0.00393	Intron (FBtr0301634/FBgn0264493, intron 2 of 8)	4	13967061	14032057	64997	2	FBgn0264493	13372	41704	rdx	roadkill	rdx
chrX	20287367	20287784	418	7.05	6.44	7.47	-1.04	0.000216	0.00394	Distal Intergenic	6	20292047	20293407	1361	2	FBgn0267060	5623	NA	NA	NA	lncRNA:CR45504
chr2L	15913318	15913892	575	7.97	7.44	8.35	-0.91	0.000223	0.00405	Intron (FBtr0080808/FBgn0028645, intron 2 of 6)	1	15905134	15962435	57302	2	FBgn0028645	48543	34939	beat-Ib	beaten path Ib	beat-Ib
chr3R	6617211	6617617	407	6.99	6.4	7.4	-1	0.000224	0.00407	Distal Intergenic	4	6605997	6608914	2918	2	FBgn0250846	-8297	40807	glob2	globin 2	glob2
chr3L	7745956	7747801	1846	9.8	10.03	9.53	0.5	0.000227	0.00411	Promoter	3	7747344	7750552	3209	1	FBgn0035816	0	38869	CG13685	uncharacterized protein	CG13685
chr2L	34741	35158	418	7.27	7.69	6.67	1.02	0.000229	0.00414	Exon (FBtr0078163/FBgn0051973, exon 5 of 13)	1	25402	65404	40003	2	FBgn0051973	30246	33158	Cda5	Chitin deacetylase-like 5	Cda5
chr2R	15640126	15641362	1237	8.35	7.98	8.64	-0.66	0.00023	0.00414	Intron (FBtr0300853/FBgn0260429, intron 3 of 3)	2	15613854	15657214	43361	1	FBgn0260429	26272	8674084	CG42524	uncharacterized protein	CG42524
chr3R	21798474	21798969	496	8.09	7.68	8.41	-0.74	0.00023	0.00414	Promoter	4	21798514	21798671	158	2	FBgn0263521	0	NA	NA	NA	mir-4969
chr3R	11923895	11924581	687	7.16	6.58	7.57	-0.99	0.000235	0.00423	Intron (FBtr0082513/FBgn0037963, intron 2 of 15)	4	11893512	11949129	55618	2	FBgn0037963	24548	41441	Cad87A	Cadherin 87A	Cad87A
chr2R	14407473	14408039	567	7.94	7.52	8.27	-0.74	0.000236	0.00424	Downstream (1-2kb)	2	14408453	14408960	508	1	FBgn0265500	-414	NA	NA	NA	lncRNA:CR44369
chr2R	10357559	10357811	253	6.71	5.99	7.2	-1.21	0.000238	0.00426	5' UTR	2	10322195	10416996	94802	2	FBgn0261698	59185	5740325	SLO2	slowpoke 2	SLO2
chr3L	16153167	16153842	676	7.67	8.03	7.18	0.85	0.00024	0.00429	Intron (FBtr0307521/FBgn0036576, intron 1 of 4)	3	16137802	16164701	26900	2	FBgn0036576	10859	39772	CG5151	uncharacterized protein	CG5151
chr2L	11868916	11869235	320	6.95	6.35	7.37	-1.01	0.000241	0.00431	Intron (FBtr0334140/FBgn0264815, intron 3 of 9)	1	11814156	11928572	114417	2	FBgn0264815	59337	34594	Pde1c	Phosphodiesterase 1c	Pde1c
chr4	695158	695770	613	7.58	7.93	7.12	0.81	0.000249	0.00443	5' UTR	5	690686	696055	5370	2	FBgn0026199	285	43811	myo	myoglianin	myo
chr2R	16038776	16039307	532	7.9	7.46	8.24	-0.79	0.000249	0.00443	Intron (FBtr0087209/FBgn0034070, intron 2 of 14)	2	16031930	16047243	15314	1	FBgn0034070	6846	36771	SP2353	SP2353	SP2353
chr3L	14731424	14732170	747	7.82	8.15	7.39	0.76	0.000249	0.00443	Intron (FBtr0299649/FBgn0259175, intron 2 of 9)	3	14672839	14747868	75030	1	FBgn0259175	58585	44297	ome	omega	ome
chr2L	14546683	14547212	530	6.97	6.38	7.39	-1.01	0.000255	0.00451	Downstream (<1kb)	1	14547498	14549109	1612	2	FBgn0250844	1897	34848	CG4218	uncharacterized protein	CG4218
chr2R	22024576	22025219	644	7.98	8.3	7.55	0.75	0.000259	0.00458	Intron (FBtr0332252/FBgn0085399, intron 2 of 8)	2	21987068	22039559	52492	2	FBgn0085399	14340	5740565	CG34370	uncharacterized protein	CG34370
chr2L	20971621	20972121	501	7.26	7.65	6.74	0.91	0.000261	0.00462	Intron (FBtr0290305/FBgn0250867, intron 1 of 1)	1	20965520	21052164	86645	2	FBgn0250867	80043	7354398	CG42238	uncharacterized protein	CG42238
chr3L	20930695	20931045	351	6.18	5.39	6.69	-1.3	0.000265	0.00467	Intron (FBtr0078267/FBgn0011591, intron 4 of 6)	3	20925891	20949512	23622	2	FBgn0011591	18467	40314	fng	fringe	fng
chr2L	19848128	19848612	485	7.19	7.59	6.65	0.94	0.000266	0.00467	Intron (FBtr0329838/FBgn0263873, intron 2 of 15)	1	19796365	19958424	162060	1	FBgn0263873	51763	35277	sick	sickie	sick
chr2L	12413483	12414944	1462	9.15	8.82	9.41	-0.59	0.000267	0.00468	Intron (FBtr0080390/FBgn0043841, intron 1 of 4)	1	12403270	12423439	20170	2	FBgn0043841	8495	34652	vir-1	virus-induced RNA 1	vir-1
chr3R	4052669	4053404	736	8.13	8.45	7.73	0.72	0.00027	0.00473	Distal Intergenic	4	4077939	4104326	26388	1	FBgn0259821	-24535	7354470	CG42402	uncharacterized protein	CG42402
chr3L	22371444	22372040	597	7.45	7.82	6.95	0.87	0.000273	0.00478	Intron (FBtr0078509/FBgn0004449, intron 1 of 8)	3	22293044	22407863	114820	2	FBgn0004449	35823	40464	Ten-m	Tenascin major	Ten-m
chr3L	22168571	22169110	540	7.67	7.18	8.03	-0.84	0.000276	0.00483	Intron (FBtr0301492/FBgn0037153, intron 1 of 10)	3	22136090	22247702	111613	1	FBgn0037153	32481	40453	olf413	olf413	olf413
chr3L	22192547	22192935	389	6.98	7.4	6.38	1.02	0.000285	0.00496	Intron (FBtr0301492/FBgn0037153, intron 2 of 10)	3	22136090	22247702	111613	1	FBgn0037153	56457	40453	olf413	olf413	olf413
chr2R	22335462	22336256	795	8.33	7.97	8.62	-0.66	0.000287	0.00498	Exon (FBtr0071847/FBgn0034720, exon 11 of 13)	2	22333500	22373109	39610	2	FBgn0034720	36853	37552	Liprin-gamma	Liprin-gamma	Liprin-gamma
chr3R	12900812	12901533	722	7.68	7.23	8.02	-0.79	0.000287	0.00498	Distal Intergenic	4	12893972	12894529	558	2	FBgn0053929	-6283	NA	NA	NA	CR33929
chr3R	11047473	11048165	693	7.32	6.81	7.69	-0.88	0.000288	0.00499	Exon (FBtr0110808/FBgn0083950, exon 17 of 17)	4	10972381	11050175	77795	1	FBgn0083950	75092	4379854	side-VI	sidestep VI	side-VI
chr3R	17310640	17311551	912	8	8.33	7.58	0.75	0.000288	0.00499	Distal Intergenic	4	17287788	17288818	1031	1	FBgn0263501	22852	NA	NA	NA	lncRNA:CR43490
chrX	13836300	13836691	392	6.28	5.56	6.76	-1.2	0.00029	0.00501	5' UTR	6	13830741	13845866	15126	2	FBgn0052626	9175	32352	AMPdeam	AMP deaminase	AMPdeam
chrX	12313791	12314119	329	6.59	5.95	7.04	-1.08	0.000298	0.00512	Intron (FBtr0346335/FBgn0267001, intron 15 of 19)	6	12043698	12335214	291517	1	FBgn0267001	270093	32183	Ten-a	Tenascin accessory	Ten-a
chr2L	17920950	17922108	1159	7.99	8.33	7.54	0.8	0.000298	0.00512	Distal Intergenic	1	17918552	17919131	580	2	FBgn0262963	-1819	NA	NA	NA	lncRNA:CR43274
chr3R	27852971	27853497	527	7.33	7.7	6.83	0.87	0.000304	0.00522	Intron (FBtr0305292/FBgn0085382, intron 2 of 11)	4	27767966	27905843	137878	2	FBgn0085382	52346	5740590	CG34353	uncharacterized protein	CG34353
chr2L	3506302	3506550	249	6.55	5.85	7.02	-1.17	0.000306	0.00524	Intron (FBtr0077567/FBgn0014396, intron 2 of 15)	1	3493986	3508119	14134	2	FBgn0014396	1569	33571	tim	timeless	tim
chr2L	16628809	16629556	748	7.94	7.45	8.31	-0.86	0.000308	0.00528	Promoter	1	16628752	16629173	422	2	FBgn0265000	0	NA	NA	NA	lncRNA:CR44151
chr2L	4705313	4705675	363	6.67	6.03	7.1	-1.07	0.000313	0.00535	5' UTR	1	4694721	4722465	27745	1	FBgn0085380	10592	5740672	CG34351	uncharacterized protein	CG34351
chrX	9950646	9951043	398	6.63	6.01	7.06	-1.05	0.000316	0.00539	Distal Intergenic	6	9963453	9964878	1426	2	FBgn0030163	13835	31927	CG1791	uncharacterized protein	CG1791
chr2L	14821010	14821411	402	6.87	6.24	7.31	-1.07	0.000317	0.00539	Distal Intergenic	1	14810761	14812599	1839	1	FBgn0053309	10249	2768926	CG33309	uncharacterized protein	CG33309
chr2R	22792075	22792433	359	8.2	7.69	8.58	-0.89	0.000318	0.00539	Intron (FBtr0299573/FBgn0259145, intron 1 of 10)	2	22740999	22798289	57291	2	FBgn0259145	5856	37614	CG42260	uncharacterized protein	CG42260
chr2R	23495394	23495793	400	7.12	6.58	7.51	-0.93	0.000321	0.00544	Distal Intergenic	2	23499651	23500702	1052	1	FBgn0034869	-3858	37719	CG13558	uncharacterized protein	CG13558
chr3L	4663477	4664252	776	9.67	9.41	9.88	-0.48	0.000329	0.00556	Exon (FBtr0306206/FBgn0262870, exon 8 of 21)	3	4629604	4687317	57714	2	FBgn0262870	23065	43923	axo	axotactin	axo
chr2L	9858610	9859033	424	8.22	8.53	7.84	0.68	0.00033	0.00557	Intron (FBtr0079914/FBgn0032151, intron 2 of 12)	1	9793317	9886250	92934	2	FBgn0032151	27217	34304	nAChRalpha6	nicotinic Acetylcholine Receptor alpha6	nAChRalpha6
chr2L	19406119	19406700	582	7.38	6.88	7.75	-0.86	0.000331	0.00558	Intron (FBtr0334167/FBgn0041789, intron 7 of 8)	1	19400753	19426596	25844	2	FBgn0041789	19896	35215	Pax	Paxillin	Pax
chrX	1059626	1060422	797	7.3	6.7	7.72	-1.02	0.000334	0.00562	Intron (FBtr0343175/FBgn0266005, intron 1 of 2)	6	1047242	1088866	41625	1	FBgn0266005	12384	NA	NA	NA	lncRNA:CR44779
chr3R	25163381	25164182	802	9.21	8.88	9.47	-0.59	0.000336	0.00564	Distal Intergenic	4	25184383	25192806	8424	1	FBgn0039286	-20201	43023	dan	distal antenna	dan
chr2R	16688497	16689121	625	7.63	7.97	7.18	0.79	0.000339	0.00569	Intron (FBtr0087112/FBgn0050463, intron 6 of 11)	2	16673235	16732916	59682	2	FBgn0050463	43795	246627	Pgant9	Polypeptide N-Acetylgalactosaminyltransferase 9	Pgant9
chrX	11380125	11380451	327	7.22	7.61	6.69	0.91	0.000341	0.00571	Intron (FBtr0073483/FBgn0001624, intron 3 of 5)	6	11369665	11409776	40112	1	FBgn0001624	10460	32083	dlg1	discs large 1	dlg1
chr3R	26251391	26251911	521	7.31	7.72	6.74	0.98	0.000343	0.00574	Exon (FBtr0347496/FBgn0267730, exon 3 of 3)	4	26235325	26252932	17608	1	FBgn0267730	16066	NA	NA	NA	lncRNA:CR46061
chr2R	21127351	21128584	1234	11.32	11.56	11.02	0.54	0.000349	0.00582	Promoter	2	21128577	21129737	1161	1	FBgn0002736	0	37402	mago	mago nashi	mago
chr3L	21364174	21364698	525	7.41	6.91	7.78	-0.87	0.00035	0.00583	Distal Intergenic	3	21360179	21361229	1051	1	FBgn0052440	3995	318030	CG32440	uncharacterized protein	CG32440
chr2L	14196490	14197128	639	7.12	7.51	6.59	0.92	0.000351	0.00583	Exon (FBtr0100447/FBgn0016930, exon 6 of 11)	1	14184478	14234126	49649	2	FBgn0016930	36998	34831	Dyrk2	Dual-specificity tyrosine phosphorylation-regulated kinase 2	Dyrk2
chr3R	5606256	5607131	876	8.27	8.6	7.84	0.77	0.000351	0.00583	Promoter	4	5603236	5606543	3308	2	FBgn0261004	0	40682	asl	asterless	asl
chr2R	9343984	9344338	355	6.73	6.12	7.16	-1.04	0.000354	0.00587	Intron (FBtr0088558/FBgn0033403, intron 2 of 3)	2	9309296	9351655	42360	2	FBgn0033403	7317	35957	CG13739	uncharacterized protein	CG13739
chr3R	12617588	12617869	282	6.26	6.73	5.55	1.18	0.000356	0.00589	Downstream (1-2kb)	4	12618876	12619428	553	2	FBgn0266247	1559	NA	NA	NA	lncRNA:CR44942
chr3L	11347576	11347903	328	6.05	5.27	6.55	-1.29	0.000361	0.00595	Downstream (1-2kb)	3	11349395	11349743	349	2	FBgn0266786	1840	NA	NA	NA	lncRNA:CR45251
chr2L	17468108	17468714	607	8	8.31	7.59	0.72	0.000361	0.00595	Intron (FBtr0330225/FBgn0000183, intron 1 of 7)	1	17459605	17473215	13611	2	FBgn0000183	4501	35051	BicD	Bicaudal D	BicD
chr3L	5989745	5990150	406	7	7.43	6.38	1.05	0.000362	0.00595	Distal Intergenic	3	5984120	5984340	221	2	FBgn0266989	-5405	NA	NA	NA	lncRNA:CR45440
chr2L	11748872	11749452	581	7.22	6.62	7.64	-1.01	0.000364	0.00597	Distal Intergenic	1	11752973	11753555	583	2	FBgn0259960	4103	8673979	CG42470	uncharacterized protein	CG42470
chr2L	20544355	20544915	561	7.25	6.73	7.63	-0.9	0.000365	0.00598	Distal Intergenic	1	20539393	20539974	582	2	FBgn0267271	-4381	NA	NA	NA	lncRNA:CR45707
chr4	713093	713500	408	6.93	7.33	6.37	0.96	0.000367	0.006	Intron (FBtr0089235/FBgn0005558, intron 3 of 7)	5	697689	721173	23485	1	FBgn0005558	15404	43812	ey	eyeless	ey
chr3R	25378379	25378763	385	7.28	6.78	7.65	-0.87	0.000372	0.00607	Intron (FBtr0089982/FBgn0004509, intron 4 of 11)	4	25347431	25473058	125628	2	FBgn0004509	94295	47220	Fur1	Furin 1	Fur1
chr2R	17944917	17945639	723	7.26	6.75	7.63	-0.88	0.000372	0.00607	Distal Intergenic	2	17954545	17955295	751	1	FBgn0265591	-8906	NA	NA	NA	lncRNA:CR44418
chr3L	804370	805313	944	8.8	9.12	8.39	0.73	0.000374	0.00609	Distal Intergenic	3	803427	804051	625	2	FBgn0035161	-319	38092	CG13898	uncharacterized protein	CG13898
chrX	12365413	12365807	395	6.44	5.75	6.9	-1.16	0.000383	0.00623	Distal Intergenic	6	12373118	12374448	1331	1	FBgn0030384	-7311	32188	CG2577	uncharacterized protein	CG2577
chr2R	19714818	19715603	786	6.95	6.41	7.35	-0.94	0.00039	0.00633	Promoter	2	19715565	19715638	74	1	FBgn0050215	0	NA	NA	NA	tRNA:Ile-AAT-1-9
chr2L	7546965	7547424	460	7.49	7.85	6.99	0.86	0.0004	0.00648	Intron (FBtr0334850/FBgn0264895, intron 2 of 5)	1	7497805	7578980	81176	2	FBgn0264895	31556	34032	RapGAP1	Rap GTPase activating protein 1	RapGAP1
chr2L	14560495	14560920	426	6.92	6.32	7.35	-1.02	0.000404	0.00653	Promoter	1	14560778	14561355	578	1	FBgn0266149	0	NA	NA	NA	lncRNA:CR44855
chr2L	7966562	7968459	1898	9.49	9.74	9.18	0.56	0.000404	0.00653	Intron (FBtr0112718/FBgn0085450, intron 2 of 2)	1	7891187	7984196	93010	2	FBgn0085450	15737	5740414	Snoo	Sno oncogene	Snoo
chr3R	28034977	28035931	955	8.04	8.37	7.61	0.77	0.000408	0.00658	Intron (FBtr0344217/FBgn0085391, intron 2 of 9)	4	28026615	28090740	64126	1	FBgn0085391	8362	43362	trv	trivet	trv
chr2L	12891396	12892190	795	7.37	7.73	6.89	0.84	0.000414	0.00666	Distal Intergenic	1	12912530	12916774	4245	1	FBgn0040508	-20340	34689	ACXC	Adenylyl cyclase X C	ACXC
chr3R	23722163	23723970	1808	10.16	10.36	9.93	0.43	0.000415	0.00667	Promoter	4	23723331	23731499	8169	1	FBgn0039109	0	42801	CG10365	uncharacterized protein	CG10365
chrX	8693947	8695461	1515	8.85	9.11	8.53	0.58	0.000418	0.00671	Distal Intergenic	6	8691820	8693620	1801	2	FBgn0030058	-327	31807	CG11294	uncharacterized protein	CG11294
chr3R	5122932	5123704	773	7.47	7.83	7.01	0.81	0.00043	0.00689	Distal Intergenic	4	5128087	5129939	1853	1	FBgn0037293	-4383	40617	CG12007	uncharacterized protein	CG12007
chr3R	10501555	10501896	342	6.49	5.8	6.96	-1.15	0.000431	0.00689	Distal Intergenic	4	10513005	10513133	129	2	FBgn0263547	11237	NA	NA	NA	mir-4944
chrX	20704968	20705441	474	8.05	7.66	8.35	-0.69	0.000432	0.00689	Distal Intergenic	6	20690670	20697321	6652	1	FBgn0003300	14298	33059	run	runt	run
chr2R	17969570	17970029	460	7.34	6.85	7.7	-0.85	0.000433	0.0069	Distal Intergenic	2	17955396	17956570	1175	2	FBgn0003140	-13000	48532	PpY-55A	Protein phosphatase Y at 55A	PpY-55A
chr2L	17062923	17063377	455	6.98	7.37	6.44	0.93	0.000437	0.00695	Distal Intergenic	1	17047161	17048281	1121	2	FBgn0032625	-14642	35033	CG15136	uncharacterized protein	CG15136
chr3R	5877492	5878113	622	7.13	6.62	7.51	-0.89	0.00044	0.00697	Exon (FBtr0110806/FBgn0083949, exon 14 of 18)	4	5862865	5959555	96691	2	FBgn0083949	81442	4379844	side-III	sidestep III	side-III
chr3R	8614200	8614723	524	6.9	7.3	6.35	0.95	0.00044	0.00697	Intron (FBtr0303603/FBgn0261929, intron 2 of 6)	4	8578205	8629996	51792	1	FBgn0261929	35995	41017	5-HT2B	5-hydroxytryptamine (serotonin) receptor 2B	5-HT2B
chr3L	10109632	10110919	1288	8	8.34	7.54	0.81	0.000443	0.007	Intron (FBtr0332665/FBgn0040823, intron 6 of 6)	3	9974651	10139360	164710	1	FBgn0040823	134981	50296	dpr6	defective proboscis extension response 6	dpr6
chr3L	17224127	17224533	407	6.45	6.9	5.81	1.09	0.000444	0.00701	Intron (FBtr0333861/FBgn0260943, intron 2 of 14)	3	17058774	17238212	179439	2	FBgn0260943	13679	39919	Rbp6	RNA-binding protein 6	Rbp6
chr3L	13261424	13261867	444	6.44	5.8	6.89	-1.09	0.000446	0.00703	Intron (FBtr0075832/FBgn0023095, intron 3 of 4)	3	13228692	13279642	50951	1	FBgn0023095	32732	39493	caps	capricious	caps
chrX	6435527	6435913	387	7.24	6.72	7.62	-0.9	0.000447	0.00703	Intron (FBtr0332386/FBgn0259242, intron 8 of 8)	6	6423123	6524323	101201	2	FBgn0259242	88410	7354472	CG42340	uncharacterized protein	CG42340
chr2R	14520089	14520791	703	7.29	7.65	6.8	0.85	0.000449	0.00704	Distal Intergenic	2	14512559	14515211	2653	2	FBgn0033942	-4878	36613	Cpr51A	Cuticular protein 51A	Cpr51A
chr3R	28128818	28129142	325	6.74	7.19	6.09	1.1	0.000449	0.00704	Distal Intergenic	4	28137647	28137965	319	2	FBgn0267746	8823	NA	NA	NA	lncRNA:CR46077
chr2R	9628741	9629308	568	8.13	7.73	8.44	-0.71	0.00045	0.00704	Intron (FBtr0334807/FBgn0033438, intron 1 of 5)	2	9611139	9683858	72720	2	FBgn0033438	54550	35997	Mmp2	Matrix metalloproteinase 2	Mmp2
chr3L	15287628	15288259	632	7.79	7.33	8.14	-0.81	0.000456	0.00712	Distal Intergenic	3	15298958	15300942	1985	1	FBgn0036491	-10699	39660	Best4	Bestrophin 4	Best4
chr3R	7590631	7591553	923	7.54	7.09	7.88	-0.79	0.000468	0.00731	Intron (FBtr0333927/FBgn0083963, intron 4 of 12)	4	7570281	7639434	69154	2	FBgn0083963	47881	40912	Nlg3	Neuroligin 3	Nlg3
chr3R	25370158	25370720	563	7.01	6.48	7.4	-0.92	0.000484	0.00754	Intron (FBtr0089982/FBgn0004509, intron 4 of 11)	4	25347431	25473058	125628	2	FBgn0004509	102338	47220	Fur1	Furin 1	Fur1
chr3R	13538791	13539576	786	9.97	10.22	9.66	0.56	0.000493	0.00767	Distal Intergenic	4	13541913	13542314	402	1	FBgn0284419	-2337	NA	NA	NA	lncRNA:TS26
chr2R	7241364	7242598	1235	9.25	9.5	8.93	0.57	0.000494	0.00767	Downstream (<1kb)	2	7243024	7245776	2753	2	FBgn0026602	3178	44750	Ady43A	Ady43A	Ady43A
chr2L	15211273	15211570	298	6.68	6.02	7.13	-1.1	0.000504	0.00782	Distal Intergenic	1	15207850	15208768	919	1	FBgn0265085	3423	NA	NA	NA	lncRNA:CR44196
chr3L	21919330	21919946	617	7.39	6.9	7.76	-0.86	0.00051	0.0079	Intron (FBtr0304980/FBgn0262737, intron 8 of 9)	3	21844788	21932702	87915	1	FBgn0262737	74542	40436	mub	mushroom-body expressed	mub
chr2L	16098425	16098718	294	6.04	5.29	6.53	-1.25	0.000516	0.00798	Distal Intergenic	1	16094997	16095944	948	1	FBgn0028520	3428	34948	CG4891	uncharacterized protein	CG4891
chr2L	14097289	14098190	902	8.72	8.4	8.98	-0.58	0.000518	0.00799	Distal Intergenic	1	14104090	14160587	56498	1	FBgn0283651	-5900	34829	CG46301	uncharacterized protein	CG46301
chr3R	5803249	5804553	1305	10.43	10.63	10.2	0.44	0.000519	0.00799	Exon (FBtr0113195/FBgn0263353, exon 1 of 4)	4	5802328	5813258	10931	1	FBgn0263353	921	40721	CG11000	uncharacterized protein	CG11000
chr2L	13205070	13205654	585	9.05	9.3	8.75	0.55	0.00052	0.008	Intron (FBtr0080439/FBgn0032482, intron 1 of 6)	1	13203762	13210828	7067	1	FBgn0032482	1308	34716	Pect	Phosphoethanolamine cytidylyltransferase	Pect
chr3R	19452667	19453105	439	7.42	7.78	6.95	0.83	0.000529	0.00812	Intron (FBtr0083763/FBgn0051221, intron 3 of 4)	4	19412689	19460311	47623	1	FBgn0051221	39978	42325	CG31221	uncharacterized protein	CG31221
chr3R	5060670	5061686	1017	8.31	7.92	8.61	-0.68	0.000536	0.00821	Distal Intergenic	4	5053181	5053738	558	2	FBgn0267148	-6932	NA	NA	NA	lncRNA:CR45588
chr3L	22052338	22052832	495	6.99	6.44	7.39	-0.95	0.000541	0.00827	Intron (FBtr0078479/FBgn0004514, intron 1 of 3)	3	22035003	22065279	30277	1	FBgn0004514	17335	42452	Oct-TyrR	Octopamine-Tyramine receptor	Oct-TyrR
chr3R	21186682	21187810	1129	8.74	9.01	8.42	0.6	0.000541	0.00827	Intron (FBtr0084018/FBgn0264357, intron 7 of 12)	4	21140739	21214269	73531	1	FBgn0264357	45943	42515	SNF4Agamma	SNF4/AMP-activated protein kinase gamma subunit	SNF4Agamma
chr2L	3946931	3947383	453	6.59	5.94	7.03	-1.09	0.000544	0.0083	Intron (FBtr0308125/FBgn0051774, intron 2 of 8)	1	3902928	3991713	88786	2	FBgn0051774	44330	33613	fred	friend of echinoid	fred
chr3R	7779391	7781037	1647	10.26	10.46	10.03	0.43	0.00055	0.00838	3' UTR	4	7780884	7783446	2563	2	FBgn0042104	2409	59143	CG18747	uncharacterized protein	CG18747
chr2L	16521242	16522477	1236	9.27	8.95	9.53	-0.57	0.000556	0.00845	Intron (FBtr0337091/FBgn0032587, intron 2 of 2)	1	16508078	16532877	24800	2	FBgn0032587	10400	34985	CG5953	uncharacterized protein	CG5953
chr2R	8859472	8860815	1344	10.11	10.33	9.85	0.47	0.000556	0.00845	Promoter	2	8860364	8888097	27734	1	FBgn0011286	0	49090	RyR	Ryanodine receptor	RyR
chr3R	11548113	11548689	577	7.48	7.02	7.84	-0.82	0.000566	0.00858	Distal Intergenic	4	11533483	11542949	9467	2	FBgn0053512	-5164	3346160	dpr4	defective proboscis extension response 4	dpr4
chr3R	16455994	16456844	851	8.14	7.71	8.47	-0.76	0.000585	0.00885	Promoter	4	16456052	16458233	2182	1	FBgn0038432	0	41997	CG14883	uncharacterized protein	CG14883
chr2L	7871202	7872785	1584	9.8	10	9.56	0.44	0.000588	0.00889	Promoter	1	7864642	7871432	6791	2	FBgn0045038	0	250710	Proc	Proctolin	Proc
chr3R	9982433	9982773	341	8.46	8.75	8.09	0.66	0.000591	0.00892	Intron (FBtr0112576/FBgn0267336, intron 5 of 6)	4	9874681	9995364	120684	1	FBgn0267336	107752	41217	Glut4EF	Glucose transporter 4 enhancer factor	Glut4EF
chr3L	13707502	13708018	517	7.69	7.27	8.01	-0.74	0.000596	0.00898	Intron (FBtr0330356/FBgn0264001, intron 4 of 13)	3	13521907	13803400	281494	2	FBgn0264001	95382	39527	bru3	bruno 3	bru3
chr2L	3682615	3683022	408	7.15	6.59	7.55	-0.96	0.000598	0.00898	Intron (FBtr0302391/FBgn0085369, intron 4 of 7)	1	3662745	3692114	29370	1	FBgn0085369	19870	5740176	Drgx	Dorsal root ganglia homeobox	Drgx
chr3R	29920789	29921278	490	7.28	7.63	6.81	0.83	0.000598	0.00898	Downstream (2-3kb)	4	29914521	29920289	5769	2	FBgn0003861	-500	43542	trp	transient receptor potential	trp
chr3R	27337926	27338372	447	6.76	7.17	6.18	0.99	0.000612	0.00917	Distal Intergenic	4	27340622	27372574	31953	1	FBgn0260487	-2250	43298	CG42534	uncharacterized protein	CG42534
chr3R	26988327	26988923	597	7.51	7.06	7.85	-0.79	0.000614	0.00918	Promoter	4	26985624	26988517	2894	2	FBgn0051075	0	43244	CG31075	uncharacterized protein	CG31075
chr3L	10161879	10162451	573	6.96	6.39	7.37	-0.97	0.000617	0.00921	Intron (FBtr0076308/FBgn0052057, intron 2 of 7)	3	10147454	10186108	38655	2	FBgn0052057	23657	39180	dpr10	defective proboscis extension response 10	dpr10
chr2R	19846395	19847032	638	7.35	6.89	7.7	-0.81	0.000617	0.00921	Distal Intergenic	2	19842495	19843668	1174	2	FBgn0265762	-2727	19836082	CG44569	uncharacterized protein	CG44569
chr2L	7653939	7654459	521	8.63	8.89	8.32	0.57	0.000618	0.00921	Intron (FBtr0330706/FBgn0264087, intron 5 of 12)	1	7642005	7675078	33074	2	FBgn0264087	20619	34038	Slob	Slowpoke binding protein	Slob
chrX	12184285	12184866	582	7.43	7.78	6.98	0.8	0.000626	0.00931	Intron (FBtr0346335/FBgn0267001, intron 3 of 19)	6	12043698	12335214	291517	1	FBgn0267001	140587	32183	Ten-a	Tenascin accessory	Ten-a
chr3L	17572163	17572486	324	8.58	8.87	8.21	0.66	0.000627	0.00932	Intron (FBtr0100411/FBgn0000567, intron 1 of 3)	3	17558672	17619325	60654	2	FBgn0000567	46839	39962	Eip74EF	Ecdysone-induced protein 74EF	Eip74EF
chrX	519989	520810	822	9.72	9.93	9.47	0.46	0.000633	0.00938	5' UTR	6	509435	528028	18594	1	FBgn0023535	10554	46717	arg	arginase	arg
chr3L	17138056	17138395	340	6.85	6.31	7.24	-0.94	0.000635	0.0094	Intron (FBtr0333861/FBgn0260943, intron 6 of 14)	3	17058774	17238212	179439	2	FBgn0260943	99817	39919	Rbp6	RNA-binding protein 6	Rbp6
chr3R	14873990	14874502	513	8.73	8.99	8.41	0.59	0.000636	0.0094	Intron (FBtr0334293/FBgn0266756, intron 1 of 13)	4	14804092	14875488	71397	2	FBgn0266756	986	3346167	btsz	bitesize	btsz
chr2R	12010739	12011292	554	7.8	8.12	7.4	0.71	0.00064	0.00945	Intron (FBtr0088028/FBgn0004839, intron 3 of 6)	2	12001473	12019846	18374	2	FBgn0004839	8554	36283	otk	off-track	otk
chr2R	11030935	11031457	523	7.29	6.78	7.66	-0.88	0.000645	0.00949	Intron (FBtr0333066/FBgn0040765, intron 2 of 4)	2	10977956	11116378	138423	2	FBgn0040765	84921	2768719	luna	luna	luna
chr3L	5067003	5067635	633	7.62	7.95	7.18	0.77	0.000645	0.00949	Intron (FBtr0309972/FBgn0005775, intron 1 of 7)	3	4936758	5079033	142276	2	FBgn0005775	11398	38590	Con	Connectin	Con
chr2L	5858085	5859004	920	7.73	7.29	8.07	-0.78	0.000648	0.00951	Downstream (<1kb)	1	5859769	5879498	19730	2	FBgn0031745	20494	33814	rau	rau	rau
chr3L	12842765	12843795	1031	9.08	9.32	8.78	0.54	0.00065	0.00952	Promoter	3	12824880	12843106	18227	2	FBgn0036316	0	39458	CG10960	uncharacterized protein	CG10960
chr3R	22173159	22174000	842	7.65	7.22	7.99	-0.77	0.00065	0.00952	5' UTR	4	22133830	22296126	162297	1	FBgn0051163	39329	42601	SKIP	Shal K[+] channel interacting protein	SKIP
chr3L	19361808	19362524	717	7.86	7.41	8.21	-0.8	0.000652	0.00953	Intron (FBtr0089796/FBgn0052206, intron 9 of 13)	3	19340321	19412912	72592	2	FBgn0052206	50388	40105	CG32206	uncharacterized protein	CG32206
chr2R	14518058	14518665	608	7.37	6.91	7.72	-0.81	0.000654	0.00955	Distal Intergenic	2	14512559	14515211	2653	2	FBgn0033942	-2847	36613	Cpr51A	Cuticular protein 51A	Cpr51A
chr2L	8612047	8612504	458	7.44	7.8	6.97	0.83	0.000656	0.00956	Intron (FBtr0303877/FBgn0011259, intron 4 of 22)	1	8542147	8672041	129895	1	FBgn0011259	69900	34192	Sema1a	Semaphorin 1a	Sema1a
chr2R	22768454	22768863	410	6.78	6.22	7.18	-0.96	0.000658	0.00958	Intron (FBtr0299573/FBgn0259145, intron 2 of 10)	2	22740999	22798289	57291	2	FBgn0259145	29426	37614	CG42260	uncharacterized protein	CG42260
chr2R	13776920	13777712	793	7.36	6.87	7.73	-0.85	0.000664	0.00965	Intron (FBtr0087629/FBgn0033867, intron 4 of 4)	2	13769915	13787802	17888	1	FBgn0033867	7005	36523	Cpr50Ca	Cuticular protein 50Ca	Cpr50Ca
chr3L	18756265	18757576	1312	10.49	10.69	10.25	0.44	0.000673	0.00977	Intron (FBtr0304627/FBgn0001078, intron 1 of 7)	3	18750607	18801309	50703	2	FBgn0001078	43733	40045	ftz-f1	ftz transcription factor 1	ftz-f1
chr3R	16748665	16749112	448	6.91	6.32	7.33	-1.01	0.000676	0.00979	Intron (FBtr0083341/FBgn0020556, intron 2 of 2)	4	16742125	16773189	31065	2	FBgn0020556	24077	NA	NA	NA	lncRNA:bxd
chr2R	20800938	20801590	653	7.29	7.64	6.83	0.81	0.00068	0.00983	Distal Intergenic	2	20792982	20793795	814	1	FBgn0034551	7956	37354	CG15225	uncharacterized protein	CG15225
chr2L	12386175	12386684	510	8.06	7.68	8.36	-0.68	0.000683	0.00987	Intron (FBtr0304856/FBgn0262475, intron 6 of 9)	1	12344219	12397528	53310	1	FBgn0262475	41956	250811	bru2	bruno 2	bru2
chr3R	28258118	28258626	509	6.76	7.16	6.21	0.95	0.000685	0.00987	Distal Intergenic	4	28262735	28263622	888	2	FBgn0262588	4996	12798281	CG43125	uncharacterized protein	CG43125
chr3R	28184730	28185328	599	7.46	7.8	7.02	0.78	0.000686	0.00988	Intron (FBtr0304917/FBgn0085383, intron 2 of 8)	4	28146880	28240526	93647	1	FBgn0085383	37850	5740528	CG34354	uncharacterized protein	CG34354
chr2R	12101807	12102909	1103	8.1	8.39	7.73	0.67	0.000688	0.0099	Intron (FBtr0333065/FBgn0086677, intron 1 of 2)	2	12085194	12119340	34147	2	FBgn0086677	16431	36295	jeb	jelly belly	jeb
chr2R	13532916	13533331	416	7.2	6.69	7.58	-0.9	0.000696	0.00998	5' UTR	2	13513132	13534251	21120	2	FBgn0260964	920	3346192	Vmat	Vesicular monoamine transporter	Vmat
chr2R	21592637	21593596	960	8.54	8.82	8.18	0.64	0.000699	0.01	Distal Intergenic	2	21590275	21591584	1310	1	FBgn0053225	2362	2768860	CG33225	uncharacterized protein	CG33225
chr2R	21400528	21401480	953	8.07	7.7	8.37	-0.67	0.000704	0.0101	Intron (FBtr0305897/FBgn0010415, intron 2 of 4)	2	21392402	21481176	88775	2	FBgn0010415	79696	37447	Sdc	Syndecan	Sdc
chr3L	2614517	2614835	319	7.64	7.21	7.97	-0.76	0.00071	0.0101	Intron (FBtr0072954/FBgn0011828, intron 1 of 8)	3	2601455	2630064	28610	2	FBgn0011828	15229	38326	Pxn	Peroxidasin	Pxn
chr3R	22324036	22325458	1423	8.46	8.74	8.11	0.63	0.00073	0.0104	Promoter	4	22308663	22324094	15432	2	FBgn0263117	0	42608	CG34377	uncharacterized protein	CG34377
chr3L	3122740	3123632	893	9.73	9.94	9.48	0.45	0.000732	0.0104	5' UTR	3	3114450	3127724	13275	2	FBgn0026189	4092	38372	prominin-like	prominin-like	prominin-like
chr3R	28960918	28961742	825	9.45	9.66	9.19	0.47	0.000736	0.0105	Intron (FBtr0085347/FBgn0039617, intron 1 of 10)	4	28925004	28970372	45369	2	FBgn0039617	8630	43417	DIP-gamma	Dpr-interacting protein gamma	DIP-gamma
chr2L	17514070	17514432	363	6.36	6.8	5.72	1.08	0.00074	0.0105	Intron (FBtr0304742/FBgn0013810, intron 16 of 22)	1	17501401	17525515	24115	1	FBgn0013810	12669	35061	Dhc36C	Dynein heavy chain at 36C	Dhc36C
chrX	18426324	18426659	336	6.65	7.1	5.99	1.11	0.000758	0.0107	3' UTR	6	18422413	18427001	4589	1	FBgn0259223	3911	32825	CG42323	uncharacterized protein	CG42323
chr2R	21565791	21566426	636	7.14	7.5	6.66	0.84	0.000759	0.0107	Intron (FBtr0071692/FBgn0034636, intron 2 of 4)	2	21560246	21576035	15790	2	FBgn0034636	9609	37456	twz	tiwaz	twz
chr2R	10853812	10854227	416	6.98	6.47	7.35	-0.89	0.000761	0.0108	5' UTR	2	10839102	10874771	35670	2	FBgn0050015	20544	36147	CG30015	uncharacterized protein	CG30015
chr3L	8455223	8456403	1181	8.66	8.34	8.91	-0.57	0.000763	0.0108	Intron (FBtr0076619/FBgn0010825, intron 2 of 15)	3	8449922	8472669	22748	1	FBgn0010825	5301	46156	Gug	Grunge	Gug
chr2R	6571191	6571496	306	8.12	8.43	7.74	0.69	0.000768	0.0108	Intron (FBtr0114365/FBgn0086655, intron 1 of 6)	2	6502006	6621792	119787	1	FBgn0086655	69185	35555	jing	jing	jing
chr2L	19317868	19319113	1246	7.51	7.01	7.88	-0.87	0.000769	0.0108	Distal Intergenic	1	19322938	19326106	3169	1	FBgn0267264	-3825	NA	NA	NA	lncRNA:CR45700
chr2R	16477974	16478588	615	7.63	7.2	7.96	-0.76	0.00077	0.0108	Distal Intergenic	2	16484841	16485552	712	2	FBgn0034131	6964	36843	CG15712	uncharacterized protein	CG15712
chr2L	1315396	1315725	330	6.61	7.05	5.98	1.08	0.000771	0.0108	Distal Intergenic	1	1329161	1329993	833	1	FBgn0011294	-13436	33317	a5	antennal protein 5	a5
chr3R	20283725	20284599	875	9.51	9.73	9.25	0.48	0.000798	0.0112	Intron (FBtr0305029/FBgn0262582, intron 2 of 18)	4	20252770	20303942	51173	1	FBgn0262582	30955	53560	cic	capicua	cic
chr3L	12433723	12434727	1005	9.78	10.01	9.5	0.51	0.000803	0.0112	Distal Intergenic	3	12422510	12432668	10159	2	FBgn0036285	-1055	39418	toe	twin of eyg	toe
chr2R	8145984	8146352	369	6.38	6.82	5.75	1.07	0.000822	0.0115	Intron (FBtr0303583/FBgn0263593, intron 1 of 11)	2	8136986	8156654	19669	2	FBgn0263593	10302	35790	Lpin	Lipin	Lpin
chr3R	26364062	26364458	397	6.89	6.35	7.29	-0.93	0.000827	0.0115	Distal Intergenic	4	26344290	26345473	1184	2	FBgn0039421	-18589	43185	CG6036	uncharacterized protein	CG6036
chr3L	17256877	17257742	866	7.91	8.25	7.45	0.8	0.000827	0.0115	Intron (FBtr0332783/FBgn0264462, intron 1 of 1)	3	17245882	17264290	18409	1	FBgn0264462	10995	NA	NA	NA	lncRNA:CR43870
chrX	2997457	2997678	222	6.07	5.21	6.61	-1.4	0.00083	0.0115	Intron (FBtr0309500/FBgn0028369, intron 6 of 10)	6	2740384	3134532	394149	1	FBgn0028369	257073	31292	kirre	kin of irre	kirre
chr3L	2978135	2978676	542	7.04	6.5	7.43	-0.93	0.00083	0.0115	Distal Intergenic	3	2975518	2976203	686	2	FBgn0265723	-1932	NA	NA	NA	lncRNA:CR44530
chr2R	20819850	20820346	497	7.21	6.7	7.59	-0.89	0.000837	0.0116	Downstream (<1kb)	2	20821262	20836028	14767	2	FBgn0011674	15682	37355	insc	inscuteable	insc
chr2R	16514684	16515581	898	8.29	7.91	8.58	-0.67	0.000845	0.0117	Intron (FBtr0087088/FBgn0011260, intron 2 of 14)	2	16500178	16533459	33282	1	FBgn0011260	14506	36846	Sema2a	Semaphorin 2a	Sema2a
chr2L	11681267	11681599	333	6.51	5.77	7	-1.24	0.000848	0.0117	Distal Intergenic	1	11694804	11696107	1304	1	FBgn0032372	-13205	34586	CG4988	uncharacterized protein	CG4988
chr2R	9338507	9338925	419	7.62	7.94	7.19	0.75	0.000854	0.0118	Intron (FBtr0088558/FBgn0033403, intron 2 of 3)	2	9309296	9351655	42360	2	FBgn0033403	12730	35957	CG13739	uncharacterized protein	CG13739
chr3L	18969189	18969485	297	7.01	6.44	7.41	-0.97	0.000857	0.0118	Distal Intergenic	3	18979368	18979590	223	1	FBgn0267249	-9883	NA	NA	NA	lncRNA:CR45689
chr3R	6568930	6569407	478	6.97	6.36	7.4	-1.04	0.000861	0.0119	Intron (FBtr0336453/FBgn0053202, intron 1 of 7)	4	6529169	6593330	64162	2	FBgn0053202	23923	40800	dpr11	defective proboscis extension response 11	dpr11
chr3L	18191640	18192071	432	7.07	7.44	6.58	0.86	0.000864	0.0119	Distal Intergenic	3	18196172	18196932	761	1	FBgn0266769	-4101	NA	NA	NA	lncRNA:CR45234
chr3L	17927907	17928519	613	10.47	10.69	10.21	0.49	0.000866	0.0119	Distal Intergenic	3	17934032	17946114	12083	1	FBgn0267794	-5513	NA	NA	NA	lncRNA:CR43174
chr2L	2087884	2088190	307	6.79	6.22	7.2	-0.98	0.000866	0.0119	Intron (FBtr0334783/FBgn0053516, intron 2 of 7)	1	2058790	2109878	51089	2	FBgn0053516	21688	3346208	dpr3	defective proboscis extension response 3	dpr3
chr2R	9056451	9057227	777	8.88	8.55	9.14	-0.59	0.000873	0.012	Exon (FBtr0088662/FBgn0033368, exon 3 of 11)	2	9044850	9060608	15759	2	FBgn0033368	3381	35911	CG13743	uncharacterized protein	CG13743
chr2R	17973307	17973714	408	7.06	6.55	7.43	-0.88	0.000875	0.012	Downstream (1-2kb)	2	17955396	17956570	1175	2	FBgn0003140	-16737	48532	PpY-55A	Protein phosphatase Y at 55A	PpY-55A
chr2L	13534219	13534906	688	7.64	7.96	7.23	0.73	0.00088	0.012	Intron (FBtr0332509/FBgn0023407, intron 3 of 6)	1	13500624	13549328	48705	2	FBgn0023407	14422	34767	B4	B4	B4
chr3L	14421877	14422553	677	7.37	6.93	7.71	-0.78	0.00088	0.012	Intron (FBtr0273424/FBgn0087007, intron 2 of 6)	3	14412828	14536276	123449	2	FBgn0087007	113723	39583	bbg	big bang	bbg
chr3R	28534890	28535427	538	7.26	6.72	7.65	-0.94	0.000899	0.0122	Intron (FBtr0300337/FBgn0003137, intron 1 of 11)	4	28520665	28540324	19660	2	FBgn0003137	4897	43872	Ppn	Papilin	Ppn
chr2R	11596565	11598143	1579	11.17	11.44	10.85	0.6	0.000916	0.0125	Intron (FBtr0333071/FBgn0033636, intron 2 of 15)	2	11577485	11616045	38561	2	FBgn0033636	17902	36241	tou	toutatis	tou
chr3L	5504728	5505077	350	7.26	7.63	6.76	0.87	0.00093	0.0126	3' UTR	3	5503528	5510860	7333	2	FBgn0085371	5783	5740152	CG34342	uncharacterized protein	CG34342
chr2L	17105305	17106355	1051	8.53	8.8	8.2	0.6	0.000952	0.0129	Exon (FBtr0345954/FBgn0267004, exon 1 of 1)	1	17105145	17105687	543	1	FBgn0267004	160	NA	NA	NA	lncRNA:CR45448
chr3R	6295853	6296395	543	7.34	6.84	7.71	-0.87	0.000956	0.0129	Distal Intergenic	4	6299128	6300738	1611	1	FBgn0040279	-2733	40770	Osi14	Osiris 14	Osi14
chrX	6204519	6205169	651	6.93	6.42	7.3	-0.88	0.000968	0.0131	Distal Intergenic	6	6200188	6202559	2372	2	FBgn0040069	-1960	31551	vanin-like	vanin-like	vanin-like
chr2L	2020729	2021322	594	7.51	7.05	7.86	-0.81	0.00098	0.0132	Intron (FBtr0301068/FBgn0031384, intron 1 of 8)	1	2009859	2030788	20930	1	FBgn0031384	10870	33377	CG4238	uncharacterized protein	CG4238
chr3R	8058917	8059759	843	9.12	9.35	8.85	0.5	0.000981	0.0132	Promoter	4	8059284	8087049	27766	1	FBgn0037546	0	40955	mAChR-B	muscarinic Acetylcholine Receptor, B-type	mAChR-B
chr3L	12230388	12230960	573	7.56	7.15	7.88	-0.73	0.000988	0.0133	Intron (FBtr0339925/FBgn0260941, intron 2 of 10)	3	12206238	12266841	60604	2	FBgn0260941	35881	39399	app	approximated	app
chr3L	15749702	15749969	268	6.2	5.55	6.65	-1.1	0.000994	0.0134	Distal Intergenic	3	15747403	15748699	1297	1	FBgn0266775	2299	NA	NA	NA	lncRNA:CR45240
chr2L	16579045	16579448	404	6.93	6.43	7.3	-0.87	0.000997	0.0134	Intron (FBtr0300003/FBgn0259735, intron 2 of 4)	1	16545016	16663218	118203	1	FBgn0259735	34029	34987	mtgo	miles to go	mtgo
chr3L	15627178	15627660	483	6.98	7.35	6.48	0.87	0.001	0.0134	Intron (FBtr0299851/FBgn0259236, intron 1 of 1)	3	15613184	15647762	34579	2	FBgn0259236	20102	39696	comm3	comm3	comm3
chr3L	17983870	17984441	572	7.75	7.33	8.07	-0.75	0.001	0.0134	Intron (FBtr0306814/FBgn0000568, intron 4 of 7)	3	17950953	18064696	113744	2	FBgn0000568	80255	39999	Eip75B	Ecdysone-induced protein 75B	Eip75B
chr3L	22830402	22831204	803	9.45	9.67	9.19	0.48	0.00101	0.0135	Intron (FBtr0078582/FBgn0027339, intron 2 of 6)	3	22789233	22835194	45962	2	FBgn0027339	3990	43924	jim	jim	jim
chr3L	10114433	10115319	887	7.98	7.61	8.28	-0.67	0.00101	0.0135	Intron (FBtr0332666/FBgn0040823, intron 6 of 6)	3	9974651	10139360	164710	1	FBgn0040823	139782	50296	dpr6	defective proboscis extension response 6	dpr6
chr3L	13691380	13691841	462	7.05	6.54	7.42	-0.89	0.00102	0.0135	Intron (FBtr0330356/FBgn0264001, intron 4 of 13)	3	13521907	13803400	281494	2	FBgn0264001	111559	39527	bru3	bruno 3	bru3
chr3R	26404868	26405136	269	6.62	6.05	7.03	-0.98	0.00103	0.0136	Distal Intergenic	4	26401909	26403656	1748	2	FBgn0039424	-1212	43188	ppk15	pickpocket 15	ppk15
chr2L	8821977	8822485	509	8.36	8.66	7.99	0.67	0.00103	0.0136	Distal Intergenic	1	8825645	8829670	4026	1	FBgn0029123	-3160	44275	SoxN	SoxNeuro	SoxN
chr2L	13098193	13098803	611	8.28	8.62	7.84	0.78	0.00103	0.0136	Distal Intergenic	1	13096994	13097298	305	1	FBgn0267003	1199	NA	NA	NA	lncRNA:CR45447
chr3L	22339227	22339604	378	7.68	7.28	7.99	-0.71	0.00103	0.0136	Intron (FBtr0078509/FBgn0004449, intron 2 of 8)	3	22293044	22407863	114820	2	FBgn0004449	68259	40464	Ten-m	Tenascin major	Ten-m
chr3R	10541712	10542598	887	8.95	8.6	9.23	-0.62	0.00103	0.0137	Intron (FBtr0082255/FBgn0001235, intron 8 of 13)	4	10507561	10639568	132008	2	FBgn0001235	96970	41273	hth	homothorax	hth
chr3L	3451716	3452989	1274	8.39	8.07	8.66	-0.59	0.00104	0.0137	Intron (FBtr0309837/FBgn0026259, intron 4 of 7)	3	3428658	3460977	32320	2	FBgn0026259	7988	44261	eIF5B	eukaryotic translation initiation factor 5B	eIF5B
chr2R	19210302	19210755	454	7.12	7.49	6.62	0.87	0.00105	0.0139	Intron (FBtr0086503/FBgn0263395, intron 2 of 14)	2	19178738	19227193	48456	1	FBgn0263395	31564	37203	hppy	happyhour	hppy
chr3R	15580105	15581103	999	7.62	7.17	7.96	-0.79	0.00107	0.0141	Distal Intergenic	4	15548628	15552833	4206	2	FBgn0038350	-27272	41897	AOX4	Aldehyde oxidase 4	AOX4
chr2R	10002400	10002634	235	6.37	6.8	5.75	1.05	0.00107	0.0141	Intron (FBtr0088438/FBgn0022382, intron 3 of 9)	2	9993890	10026042	32153	2	FBgn0022382	23408	36041	Pka-R2	Protein kinase, cAMP-dependent, regulatory subunit type 2	Pka-R2
chr3L	12834090	12834877	788	9.69	9.9	9.45	0.45	0.00108	0.0142	Intron (FBtr0075941/FBgn0036316, intron 2 of 4)	3	12824880	12843106	18227	2	FBgn0036316	8229	39458	CG10960	uncharacterized protein	CG10960
chr3L	11439243	11439652	410	7.07	7.44	6.57	0.87	0.0011	0.0144	Distal Intergenic	3	11435650	11436206	557	1	FBgn0265741	3593	NA	NA	NA	lncRNA:CR44548
chr3L	6516162	6516566	405	7.1	7.48	6.59	0.9	0.0011	0.0144	Intron (FBtr0076968/FBgn0020251, intron 2 of 6)	3	6495680	6550104	54425	1	FBgn0020251	20482	38736	sfl	sulfateless	sfl
chr2R	14030102	14030711	610	9.99	10.19	9.77	0.41	0.0011	0.0144	Intron (FBtr0087596/FBgn0002643, intron 3 of 6)	2	13991203	14060356	69154	1	FBgn0002643	38899	36555	mam	mastermind	mam
chr2L	4696205	4696545	341	7.32	7.67	6.85	0.82	0.00111	0.0144	Intron (FBtr0112561/FBgn0085380, intron 1 of 5)	1	4694721	4722465	27745	1	FBgn0085380	1484	5740672	CG34351	uncharacterized protein	CG34351
chrX	8290118	8290450	333	6.51	6.93	5.91	1.02	0.00111	0.0144	Intron (FBtr0339652/FBgn0015519, intron 7 of 11)	6	8276200	8367169	90970	2	FBgn0015519	76719	31767	nAChRalpha3	nicotinic Acetylcholine Receptor alpha3	nAChRalpha3
chr3R	28278995	28279552	558	7.27	6.8	7.62	-0.83	0.00112	0.0146	Distal Intergenic	4	28282580	28283548	969	1	FBgn0085465	-3028	5740743	CG34436	uncharacterized protein	CG34436
chr3L	22565751	22566297	547	7.26	7.6	6.82	0.79	0.00112	0.0146	Distal Intergenic	3	22570364	22572033	1670	2	FBgn0286028	5736	NA	NA	NA	lncRNA:CR46348
chr3R	25445880	25446921	1042	8.3	8.57	7.96	0.61	0.00112	0.0146	Intron (FBtr0089982/FBgn0004509, intron 1 of 11)	4	25347431	25473058	125628	2	FBgn0004509	26137	47220	Fur1	Furin 1	Fur1
chr2L	12899345	12899881	537	8.13	7.76	8.43	-0.68	0.00113	0.0146	Distal Intergenic	1	12912530	12916774	4245	1	FBgn0040508	-12649	34689	ACXC	Adenylyl cyclase X C	ACXC
chr2R	19191308	19192487	1180	8.35	8.01	8.62	-0.62	0.00113	0.0146	Intron (FBtr0086503/FBgn0263395, intron 2 of 14)	2	19178738	19227193	48456	1	FBgn0263395	12570	37203	hppy	happyhour	hppy
chr2R	17310242	17310634	393	7.29	6.78	7.67	-0.89	0.00113	0.0147	Intron (FBtr0310346/FBgn0265487, intron 3 of 9)	2	17216549	17379376	162828	1	FBgn0265487	93693	36945	mbl	muscleblind	mbl
chr3R	13532489	13532869	381	6.63	6.03	7.05	-1.02	0.00114	0.0147	Distal Intergenic	4	13528597	13529356	760	2	FBgn0261846	-3133	10178823	CG42778	uncharacterized protein	CG42778
chr2R	5731783	5732442	660	7.71	8.05	7.25	0.8	0.00114	0.0147	Distal Intergenic	2	5706202	5727525	21324	2	FBgn0267978	-4258	35509	ap	apterous	ap
chr3L	10247041	10247496	456	7.94	8.25	7.55	0.7	0.00114	0.0147	Exon (FBtr0340690/FBgn0265732, exon 1 of 1)	3	10246790	10247771	982	1	FBgn0265732	251	NA	NA	NA	lncRNA:CR44539
chr2L	18737344	18737661	318	6.72	6.11	7.15	-1.04	0.00114	0.0147	Downstream (1-2kb)	1	18735748	18736130	383	1	FBgn0265994	1596	NA	NA	NA	lncRNA:CR44769
chr3R	9184463	9185265	803	8.31	8.6	7.95	0.65	0.00114	0.0147	Intron (FBtr0333667/FBgn0003165, intron 8 of 12)	4	9066343	9237682	171340	2	FBgn0003165	52417	41094	pum	pumilio	pum
chr2L	6833483	6834074	592	9.44	9.09	9.71	-0.62	0.00115	0.0147	Intron (FBtr0345446/FBgn0051632, intron 4 of 4)	1	6821934	6838995	17062	1	FBgn0051632	11549	33957	sens-2	senseless-2	sens-2
chr2L	2606282	2607109	828	7.81	7.41	8.13	-0.72	0.00115	0.0147	Distal Intergenic	1	2609994	2611283	1290	1	FBgn0031440	-2885	33447	CG15395	uncharacterized protein	CG15395
chr3R	13194581	13195423	843	7.79	7.41	8.09	-0.68	0.00116	0.0148	Distal Intergenic	4	13191599	13192509	911	1	FBgn0038125	2982	41622	CG8141	uncharacterized protein	CG8141
chr3R	10432163	10433036	874	9.14	8.77	9.43	-0.66	0.00116	0.0149	Distal Intergenic	4	10434789	10436704	1916	1	FBgn0037817	-1753	41272	Cyp12e1	Cyp12e1	Cyp12e1
chrX	20719709	20720100	392	6.9	7.27	6.4	0.88	0.00117	0.0149	Distal Intergenic	6	20734455	20735960	1506	2	FBgn0031129	15860	33060	CG1324	uncharacterized protein	CG1324
chr2L	18867734	18868333	600	8.5	8.16	8.77	-0.61	0.00119	0.0152	Intron (FBtr0081111/FBgn0003896, intron 1 of 8)	1	18859507	18881261	21755	2	FBgn0003896	12928	35147	tup	tailup	tup
chr3R	16476572	16477500	929	8.46	8.72	8.13	0.59	0.00121	0.0154	Promoter	4	16477110	16481070	3961	1	FBgn0038436	0	42002	Gyc89Db	Guanylyl cyclase at 89Db	Gyc89Db
chr3R	12831017	12831908	892	7.58	7.93	7.13	0.8	0.00121	0.0154	Downstream (2-3kb)	4	12833127	12833725	599	1	FBgn0267937	-1219	NA	NA	NA	lncRNA:CR46217
chr3R	5833800	5834294	495	7.03	6.5	7.41	-0.91	0.00122	0.0155	Intron (FBtr0113196/FBgn0037386, intron 1 of 5)	4	5831639	5838782	7144	1	FBgn0037386	2161	40727	CG1208	uncharacterized protein	CG1208
chr3R	29250374	29250974	601	7.52	7.88	7.06	0.82	0.00122	0.0155	Promoter	4	29244961	29250451	5491	2	FBgn0263236	0	53473	SP1029	SP1029	SP1029
chrX	8091960	8094099	2140	10.29	10.48	10.09	0.39	0.00123	0.0156	Promoter	6	8087544	8094064	6521	2	FBgn0029996	0	31728	UbcE2H	Ubiquitin conjugating enzyme E2H	UbcE2H
chrX	7117492	7117937	446	8.2	7.76	8.54	-0.78	0.00124	0.0157	Downstream (2-3kb)	6	7120374	7120741	368	2	FBgn0267088	2804	NA	NA	NA	lncRNA:CR45532
chr2R	6931155	6931404	250	6.54	5.9	6.98	-1.08	0.00124	0.0157	Exon (FBtr0332942/FBgn0053558, exon 11 of 19)	2	6924687	6971637	46951	2	FBgn0053558	40233	2768716	mim	missing-in-metastasis	mim
chr3R	9932395	9932687	293	7.21	7.56	6.74	0.81	0.00125	0.0158	Intron (FBtr0114581/FBgn0267336, intron 2 of 2)	4	9874681	9995364	120684	1	FBgn0267336	57714	41217	Glut4EF	Glucose transporter 4 enhancer factor	Glut4EF
chr3R	30500977	30501764	788	7.98	7.61	8.27	-0.66	0.00125	0.0158	3' UTR	4	30501124	30503506	2383	2	FBgn0051371	1742	43626	CG31371	uncharacterized protein	CG31371
chrX	9532249	9532972	724	7.42	7	7.74	-0.74	0.00126	0.0158	Intron (FBtr0071374/FBgn0267253, intron 1 of 3)	6	9502826	9550838	48013	2	FBgn0267253	17866	31896	CG32700	uncharacterized protein	CG32700
chr3L	1032362	1032704	343	7.27	6.83	7.61	-0.78	0.00126	0.0158	Intron (FBtr0072644/FBgn0024277, intron 2 of 16)	3	995982	1034875	38894	2	FBgn0024277	2171	43974	trio	trio	trio
chr2L	13471366	13471899	534	7.02	7.38	6.53	0.85	0.00127	0.0159	Intron (FBtr0308949/FBgn0263354, intron 3 of 8)	1	13415431	13500427	84997	1	FBgn0263354	55935	326165	CG42784	uncharacterized protein	CG42784
chrX	15245790	15246472	683	7.69	7.29	8	-0.71	0.00128	0.016	Distal Intergenic	6	15243859	15244913	1055	2	FBgn0030623	-877	32453	PPYR1	Protein phosphatase Y regulator 1	PPYR1
chr3R	25376551	25376999	449	7.26	7.61	6.8	0.8	0.00128	0.016	Intron (FBtr0089982/FBgn0004509, intron 4 of 11)	4	25347431	25473058	125628	2	FBgn0004509	96059	47220	Fur1	Furin 1	Fur1
chr2R	6858354	6859119	766	7.62	7.22	7.94	-0.71	0.00128	0.016	Downstream (2-3kb)	2	6862001	6872718	10718	2	FBgn0265935	13599	35596	coro	coro	coro
chrX	10360096	10360748	653	7.78	8.09	7.39	0.7	0.00129	0.0161	Exon (FBtr0347009/FBgn0028331, exon 2 of 8)	6	10348680	10366273	17594	2	FBgn0028331	5525	31964	l(1)G0289	lethal (1) G0289	l(1)G0289
chr3L	8024335	8024882	548	7.36	7.72	6.89	0.83	0.00129	0.0161	Intron (FBtr0076755/FBgn0011817, intron 2 of 8)	3	7979046	8054147	75102	1	FBgn0011817	45289	38890	nmo	nemo	nmo
chr2R	10752356	10752787	432	6.93	6.44	7.3	-0.85	0.00131	0.0162	Intron (FBtr0302517/FBgn0053144, intron 5 of 8)	2	10740054	10798709	58656	2	FBgn0053144	45922	36131	CG33144	uncharacterized protein	CG33144
chr3R	26659144	26659674	531	8.06	8.35	7.7	0.65	0.00132	0.0164	Intron (FBtr0290328/FBgn0250908, intron 7 of 8)	4	26645282	26681966	36685	2	FBgn0250908	22292	43213	beat-VII	beaten path VII	beat-VII
chr2L	991369	992200	832	8.43	8.08	8.7	-0.62	0.00132	0.0164	Distal Intergenic	1	987807	991300	3494	2	FBgn0266036	-69	NA	NA	NA	lncRNA:CR44801
chr2R	13315363	13316139	777	7.81	8.11	7.43	0.68	0.00135	0.0167	Distal Intergenic	2	13329402	13329501	100	2	FBgn0262391	13362	NA	NA	NA	mir-184
chr2R	14186593	14187240	648	7.25	6.73	7.63	-0.9	0.00137	0.0169	Exon (FBtr0087530/FBgn0050069, exon 1 of 5)	2	14185204	14198368	13165	1	FBgn0050069	1389	36573	CG30069	uncharacterized protein	CG30069
chr2R	23832662	23833170	509	7.04	6.53	7.41	-0.88	0.00137	0.017	Intron (FBtr0301162/FBgn0034911, intron 3 of 8)	2	23820354	23839864	19511	1	FBgn0034911	12308	37772	GlyT	Glycine transporter	GlyT
chr2R	19099535	19100230	696	7.76	8.05	7.38	0.67	0.00139	0.0172	Intron (FBtr0086577/FBgn0004168, intron 5 of 10)	2	19067155	19121958	54804	1	FBgn0004168	32380	NA	NA	NA	5-HT1A
chr2L	10522155	10522528	374	7.34	6.84	7.71	-0.87	0.0014	0.0172	Distal Intergenic	1	10517335	10519269	1935	1	FBgn0010398	4820	34449	Lrr47	Leucine-rich repeat 47	Lrr47
chr3L	22012813	22013285	473	7.12	6.66	7.47	-0.81	0.00141	0.0174	Distal Intergenic	3	22026230	22028325	2096	2	FBgn0037147	15040	40445	CG7140	uncharacterized protein	CG7140
chr2L	19313403	19313717	315	7.05	7.41	6.58	0.83	0.00141	0.0174	Distal Intergenic	1	19322938	19326106	3169	1	FBgn0267264	-9221	NA	NA	NA	lncRNA:CR45700
chr2L	8576488	8577112	625	7.87	7.49	8.17	-0.67	0.00141	0.0174	Intron (FBtr0303877/FBgn0011259, intron 4 of 22)	1	8542147	8672041	129895	1	FBgn0011259	34341	34192	Sema1a	Semaphorin 1a	Sema1a
chrX	20447953	20449929	1977	10.22	10.41	10	0.41	0.00142	0.0174	Promoter	6	20449331	20467065	17735	1	FBgn0052506	0	318059	CG32506	uncharacterized protein	CG32506
chr3L	10485431	10486031	601	9.22	9.43	8.96	0.47	0.00143	0.0175	Intron (FBtr0305097/FBgn0052062, intron 1 of 13)	3	10481412	10594012	112601	1	FBgn0052062	4019	39198	Rbfox1	RNA-binding Fox protein 1	Rbfox1
chr3R	17997325	17998029	705	8.2	8.47	7.86	0.6	0.00143	0.0175	Intron (FBtr0330273/FBgn0263995, intron 3 of 11)	4	17919832	18018892	99061	1	FBgn0263995	77493	45840	cpo	couch potato	cpo
chr2L	2019095	2019966	872	7.9	8.21	7.5	0.72	0.00143	0.0175	Intron (FBtr0301068/FBgn0031384, intron 1 of 8)	1	2009859	2030788	20930	1	FBgn0031384	9236	33377	CG4238	uncharacterized protein	CG4238
chr2L	16078936	16079332	397	7.91	7.47	8.24	-0.77	0.00144	0.0175	Intron (FBtr0080806/FBgn0013433, intron 5 of 7)	1	16049965	16081684	31720	1	FBgn0013433	28971	34947	beat-Ia	beaten path Ia	beat-Ia
chr2R	7373913	7374328	416	7.19	7.59	6.62	0.97	0.00144	0.0175	Intron (FBtr0334801/FBgn0033159, intron 2 of 21)	2	7317924	7381899	63976	2	FBgn0033159	7571	35652	Dscam1	Down syndrome cell adhesion molecule 1	Dscam1
chr3R	28266211	28266966	756	7.18	6.74	7.52	-0.78	0.00144	0.0175	Distal Intergenic	4	28263871	28264773	903	2	FBgn0262587	-1438	12798282	CG43124	uncharacterized protein	CG43124
chr2R	13468600	13468953	354	7.51	7.83	7.11	0.72	0.00145	0.0176	Intron (FBtr0087702/FBgn0000119, intron 2 of 6)	2	13453640	13483229	29590	2	FBgn0000119	14276	44279	arr	arrow	arr
chr2L	4412095	4412439	345	7.42	6.91	7.79	-0.89	0.00145	0.0176	Intron (FBtr0331436/FBgn0031602, intron 1 of 3)	1	4403992	4441282	37291	2	FBgn0031602	28843	33646	CG15431	uncharacterized protein	CG15431
chrX	9861427	9861785	359	6.56	5.96	6.98	-1.02	0.00145	0.0176	Distal Intergenic	6	9865233	9867070	1838	1	FBgn0019929	-3448	31917	Ser7	Ser7	Ser7
chr3R	11388623	11390112	1490	8.82	8.52	9.07	-0.55	0.00146	0.0177	Intron (FBtr0304604/FBgn0004595, intron 5 of 6)	4	11328480	11407627	79148	1	FBgn0004595	60143	41363	pros	prospero	pros
chr2L	1304137	1304981	845	7.81	8.11	7.43	0.68	0.00148	0.0179	Distal Intergenic	1	1329161	1329993	833	1	FBgn0011294	-24180	33317	a5	antennal protein 5	a5
chr3R	22996975	22997445	471	6.76	6.14	7.19	-1.06	0.00149	0.018	Exon (FBtr0309187/FBgn0263408, exon 1 of 1)	4	22981459	22998528	17070	2	FBgn0263390	1083	42710	Nha2	Na[+]/H[+] hydrogen antiporter 2	Nha2
chr2R	13305405	13306103	699	7.67	7.28	7.98	-0.7	0.00152	0.0184	Distal Intergenic	2	13298995	13301547	2553	1	FBgn0033827	6410	36478	CG17047	uncharacterized protein	CG17047
chr2L	6081225	6081755	531	10.07	10.28	9.83	0.45	0.00154	0.0186	Distal Intergenic	1	6082603	6096498	13896	1	FBgn0266450	-848	33861	Kr-h1	Kruppel homolog 1	Kr-h1
chr3L	20442992	20443219	228	6.25	6.67	5.64	1.04	0.00155	0.0187	Intron (FBtr0078195/FBgn0036993, intron 1 of 5)	3	20442419	20450580	8162	1	FBgn0036993	573	40264	CG5910	uncharacterized protein	CG5910
chr2R	7229049	7229499	451	6.76	7.14	6.25	0.89	0.00156	0.0187	Distal Intergenic	2	7232840	7234913	2074	2	FBgn0026389	5414	35644	Or43a	Odorant receptor 43a	Or43a
chrX	13006397	13007166	770	7.62	7.15	7.98	-0.83	0.00156	0.0187	Intron (FBtr0340351/FBgn0265597, intron 1 of 18)	6	12988615	13079070	90456	1	FBgn0265597	17782	32253	rad	radish	rad
chr3R	22872755	22873543	789	7.47	6.98	7.83	-0.85	0.00156	0.0187	Distal Intergenic	4	22851088	22851804	717	2	FBgn0264428	-20951	NA	NA	NA	lncRNA:CR43846
chr2R	13044775	13045302	528	8.31	8.58	7.98	0.6	0.00156	0.0187	3' UTR	2	13044695	13047256	2562	2	FBgn0033788	1954	36433	CG13323	uncharacterized protein	CG13323
chr3R	25591050	25591662	613	9.06	9.3	8.77	0.53	0.00157	0.0187	3' UTR	4	25516118	25608423	92306	1	FBgn0011666	74932	43087	msi	musashi	msi
chr3R	31644184	31644539	356	6.62	7.02	6.07	0.95	0.00158	0.0189	Intron (FBtr0085821/FBgn0039862, intron 2 of 3)	4	31622136	31664646	42511	1	FBgn0039862	22048	43729	kek6	kekkon 6	kek6
chr3L	22223838	22224227	390	7.83	8.17	7.38	0.79	0.00159	0.019	Exon (FBtr0301492/FBgn0037153, exon 6 of 11)	3	22136090	22247702	111613	1	FBgn0037153	87748	40453	olf413	olf413	olf413
chr2R	12200393	12202135	1743	9.82	10.02	9.59	0.43	0.0016	0.019	Promoter	2	12199024	12200815	1792	2	FBgn0033699	0	36321	RpS11	Ribosomal protein S11	RpS11
chr2L	7422492	7422758	267	8.27	7.93	8.55	-0.62	0.0016	0.0191	3' UTR	1	7412417	7422736	10320	1	FBgn0028387	10075	43928	chm	chameau	chm
chr3R	6141604	6142261	658	8.6	8.87	8.27	0.6	0.00161	0.0191	Distal Intergenic	4	6127229	6127955	727	2	FBgn0263498	-13649	NA	NA	NA	lncRNA:CR43487
chrX	4505340	4505952	613	7.29	6.85	7.62	-0.77	0.00161	0.0191	Intron (FBtr0344480/FBgn0052773, intron 2 of 4)	6	4387676	4611385	223710	2	FBgn0052773	105433	NA	NA	NA	lncRNA:CR32773
chr2L	20492146	20492562	417	7.19	6.74	7.54	-0.79	0.00162	0.0192	Distal Intergenic	1	20495030	20495758	729	1	FBgn0054007	-2468	3885610	CG34007	uncharacterized protein	CG34007
chr3L	15645964	15646565	602	7.19	6.69	7.56	-0.87	0.00166	0.0197	Intron (FBtr0299850/FBgn0259236, intron 1 of 1)	3	15613184	15647762	34579	2	FBgn0259236	1197	39696	comm3	comm3	comm3
chr2R	15623570	15623933	364	6.41	5.84	6.81	-0.98	0.00168	0.0199	Intron (FBtr0300853/FBgn0260429, intron 1 of 3)	2	15613854	15657214	43361	1	FBgn0260429	9716	8674084	CG42524	uncharacterized protein	CG42524
chr3R	14382161	14383362	1202	10.36	10.54	10.15	0.39	0.00169	0.02	Distal Intergenic	4	14380663	14381699	1037	2	FBgn0038225	-462	41748	soti	scotti	soti
chr3L	22115912	22116310	399	6.64	7.03	6.12	0.91	0.00171	0.0201	Distal Intergenic	3	22121932	22122746	815	1	FBgn0266771	-5622	NA	NA	NA	lncRNA:CR45236
chr3L	13874269	13874575	307	7.09	6.59	7.46	-0.87	0.00171	0.0201	Intron (FBtr0330414/FBgn0264006, intron 13 of 16)	3	13867414	13903236	35823	2	FBgn0264006	28661	39533	dysc	dyschronic	dysc
chr2R	10559593	10559905	313	8	8.28	7.65	0.63	0.00171	0.0201	Intron (FBtr0088275/FBgn0263102, intron 1 of 9)	2	10557888	10617280	59393	1	FBgn0263102	1705	36118	psq	pipsqueak	psq
chr3R	27758523	27759096	574	7.6	7.92	7.21	0.71	0.00172	0.0201	Distal Intergenic	4	27736538	27748366	11829	1	FBgn0005659	21985	43334	Ets98B	Ets at 98B	Ets98B
chr2L	7659931	7660650	720	7.36	6.85	7.73	-0.87	0.00173	0.0202	Intron (FBtr0330706/FBgn0264087, intron 3 of 12)	1	7642005	7675078	33074	2	FBgn0264087	14428	34038	Slob	Slowpoke binding protein	Slob
chr3R	12538446	12539175	730	8.65	8.89	8.36	0.53	0.00173	0.0202	Intron (FBtr0290334/FBgn0250910, intron 2 of 9)	4	12511570	12548229	36660	2	FBgn0250910	9054	3885573	Octbeta3R	Octopamine beta3 receptor	Octbeta3R
chr3R	16164427	16165091	665	7.62	7.96	7.17	0.79	0.00176	0.0206	Intron (FBtr0113477/FBgn0063649, intron 1 of 6)	4	16154982	16171766	16785	1	FBgn0063649	9445	41962	CG6006	uncharacterized protein	CG6006
chr3L	20825133	20825938	806	8.15	8.42	7.81	0.6	0.00178	0.0208	Intron (FBtr0299891/FBgn0259243, intron 1 of 4)	3	20816118	20836048	19931	1	FBgn0259243	9015	40305	Pka-R1	Protein kinase, cAMP-dependent, regulatory subunit type 1	Pka-R1
chr2R	8335957	8337317	1361	9.69	9.44	9.9	-0.46	0.00179	0.0209	Intron (FBtr0302919/FBgn0261588, intron 1 of 10)	2	8327490	8396280	68791	1	FBgn0261588	8467	35813	pdm3	pou domain motif 3	pdm3
chr3L	18760834	18761071	238	8.81	9.05	8.53	0.52	0.00179	0.0209	Intron (FBtr0304627/FBgn0001078, intron 1 of 7)	3	18750607	18801309	50703	2	FBgn0001078	40238	40045	ftz-f1	ftz transcription factor 1	ftz-f1
chr2R	24486740	24487331	592	7.91	8.2	7.56	0.64	0.00183	0.0213	Exon (FBtr0072298/FBgn0035010, exon 6 of 9)	2	24455292	24490656	35365	1	FBgn0035010	31448	37905	CG13579	uncharacterized protein	CG13579
chr3R	13712961	13713656	696	8.04	7.7	8.32	-0.62	0.00184	0.0214	Exon (FBtr0308934/FBgn0054044, exon 2 of 3)	4	13712469	13714204	1736	2	FBgn0054044	548	NA	NA	NA	lncRNA:CR34044
chr3R	22282535	22283238	704	7.63	7.21	7.95	-0.74	0.00185	0.0214	Intron (FBtr0305036/FBgn0051163, intron 10 of 19)	4	22133830	22296126	162297	1	FBgn0051163	148705	42601	SKIP	Shal K[+] channel interacting protein	SKIP
chr3L	9939789	9940527	739	7.44	6.99	7.79	-0.8	0.00186	0.0216	Intron (FBtr0331577/FBgn0085385, intron 2 of 19)	3	9908120	9967298	59179	1	FBgn0085385	31669	5740442	bma	black match	bma
chrX	18029008	18029839	832	7.65	7.98	7.23	0.75	0.00188	0.0218	Intron (FBtr0089661/FBgn0003380, intron 3 of 13)	6	17924307	18063247	138941	2	FBgn0003380	33408	32780	Sh	Shaker	Sh
chr3L	22997947	22999183	1237	9.25	9.01	9.46	-0.45	0.00188	0.0218	Promoter	3	22998372	23040300	41929	1	FBgn0262509	0	40515	nrm	neuromusculin	nrm
chr2R	10702645	10703227	583	7.54	7.16	7.85	-0.69	0.00189	0.0218	Intron (FBtr0304900/FBgn0024836, intron 2 of 5)	2	10673345	10721138	47794	1	FBgn0024836	29300	36125	stan	starry night	stan
chr2R	10275286	10275903	618	7.69	7.32	7.99	-0.67	0.00189	0.0219	5' UTR	2	10269016	10307024	38009	1	FBgn0033504	6270	36084	CAP	CAP	CAP
chr2L	5421567	5421986	420	8.99	8.66	9.26	-0.59	0.0019	0.0219	Distal Intergenic	1	5431842	5432604	763	1	FBgn0263866	-9856	NA	NA	NA	lncRNA:CR43713
chrX	2906946	2907435	490	6.95	6.47	7.31	-0.84	0.00192	0.0221	Intron (FBtr0309500/FBgn0028369, intron 3 of 10)	6	2740384	3134532	394149	1	FBgn0028369	166562	31292	kirre	kin of irre	kirre
chrX	2300590	2301647	1058	9.7	9.89	9.48	0.41	0.00193	0.0222	Intron (FBtr0344007/FBgn0003079, intron 2 of 6)	6	2295466	2343870	48405	1	FBgn0003079	5124	31221	Raf	Raf oncogene	Raf
chr2R	19315478	19316135	658	7.58	7.11	7.94	-0.83	0.00193	0.0222	Intron (FBtr0334284/FBgn0264753, intron 6 of 10)	2	19311148	19356525	45378	2	FBgn0264753	40390	14462605	Rgk1	Rad, Gem/Kir family member 1	Rgk1
chr3R	26356311	26356905	595	7.28	7.61	6.85	0.77	0.00194	0.0222	Exon (FBtr0100012/FBgn0053970, exon 7 of 9)	4	26318355	26362588	44234	1	FBgn0053970	37956	43186	CG33970	uncharacterized protein	CG33970
chr2R	16483789	16484137	349	6.91	6.42	7.27	-0.85	0.00196	0.0225	Downstream (<1kb)	2	16484841	16485552	712	2	FBgn0034131	1415	36843	CG15712	uncharacterized protein	CG15712
chr3L	1184856	1185237	382	6.85	6.36	7.22	-0.86	0.00196	0.0225	Distal Intergenic	3	1189588	1190472	885	1	FBgn0035186	-4351	38120	CG13912	uncharacterized protein	CG13912
chr3R	7947271	7947636	366	6.83	6.34	7.19	-0.85	0.00197	0.0225	Intron (FBtr0330073/FBgn0000504, intron 2 of 4)	4	7924323	7967408	43086	2	FBgn0000504	19772	40940	dsx	doublesex	dsx
chr3R	21955205	21956044	840	7.97	8.25	7.61	0.64	0.00197	0.0225	Intron (FBtr0112874/FBgn0264490, intron 2 of 6)	4	21949114	22014539	65426	1	FBgn0264490	6091	44936	Eip93F	Ecdysone-induced protein 93F	Eip93F
chr3L	18066419	18067066	648	9.65	9.87	9.4	0.46	0.00198	0.0226	Downstream (1-2kb)	3	17950953	18064696	113744	2	FBgn0000568	-1723	39999	Eip75B	Ecdysone-induced protein 75B	Eip75B
chr3R	25652163	25652472	310	8.21	8.48	7.86	0.62	0.00198	0.0226	Downstream (<1kb)	4	25651398	25651497	100	1	FBgn0262388	765	NA	NA	NA	mir-92b
chr2L	9391849	9392239	391	7.19	6.66	7.58	-0.92	0.002	0.0227	Intron (FBtr0332598/FBgn0085395, intron 2 of 10)	1	9370309	9415156	44848	2	FBgn0085395	22917	5740840	Shawl	Shaw-like	Shawl
chr3L	15356495	15356819	325	6.99	6.49	7.35	-0.86	0.002	0.0228	Distal Intergenic	3	15336692	15344315	7624	1	FBgn0036494	19803	39663	Toll-6	Toll-6	Toll-6
chr3R	22319483	22319763	281	6.35	5.78	6.75	-0.98	0.00201	0.0228	Intron (FBtr0112610/FBgn0263117, intron 2 of 7)	4	22308663	22324094	15432	2	FBgn0263117	4331	42608	CG34377	uncharacterized protein	CG34377
chr3L	2907416	2908000	585	7.2	6.71	7.56	-0.85	0.00202	0.0228	Intron (FBtr0333899/FBgn0262593, intron 2 of 11)	3	2895017	2959579	64563	1	FBgn0262593	12399	38352	Shab	Shaker cognate b	Shab
chr3L	13343029	13343444	416	7.25	6.83	7.58	-0.75	0.00204	0.0231	Downstream (<1kb)	3	13343550	13344250	701	2	FBgn0265752	806	NA	NA	NA	lncRNA:CR44559
chr2L	12359776	12360665	890	7.66	7.97	7.28	0.69	0.00206	0.0233	Intron (FBtr0304856/FBgn0262475, intron 4 of 9)	1	12344219	12397528	53310	1	FBgn0262475	15557	250811	bru2	bruno 2	bru2
chr3L	7296335	7296838	504	6.91	7.29	6.4	0.89	0.00206	0.0233	Intron (FBtr0333368/FBgn0035756, intron 2 of 12)	3	7266192	7312896	46705	2	FBgn0035756	16058	38801	unc-13-4A	unc-13-4A	unc-13-4A
chr2R	6776378	6776948	571	7.36	6.94	7.69	-0.75	0.00207	0.0233	5' UTR	2	6759715	6798941	39227	2	FBgn0085421	21993	35588	Epac	Exchange protein directly activated by cAMP	Epac
chr3R	28308059	28308683	625	7.42	7.74	7.02	0.72	0.00207	0.0234	Distal Intergenic	4	28303631	28304605	975	2	FBgn0039577	-3454	43370	CG12516	uncharacterized protein	CG12516
chr2L	19120849	19121801	953	8.76	8.43	9.03	-0.6	0.00209	0.0235	3' UTR	1	19121345	19123869	2525	2	FBgn0002031	2068	49168	l(2)37Cc	lethal (2) 37Cc	l(2)37Cc
chrX	13207720	13209033	1314	9.94	10.13	9.72	0.41	0.00212	0.0238	Intron (FBtr0340488/FBgn0265630, intron 1 of 11)	6	13195499	13211674	16176	2	FBgn0265630	2641	32273	sno	strawberry notch	sno
chr2R	19771815	19772591	777	8.13	7.8	8.39	-0.59	0.00213	0.0239	Distal Intergenic	2	19769461	19771233	1773	2	FBgn0034473	-582	37269	Or56a	Odorant receptor 56a	Or56a
chr3R	24581959	24582929	971	9.99	10.17	9.77	0.4	0.00213	0.0239	Promoter	4	24557368	24582864	25497	2	FBgn0039209	0	42930	REPTOR	Repressed by TOR	REPTOR
chr3L	19230795	19231164	370	8.01	8.28	7.67	0.62	0.00216	0.0242	Intron (FBtr0299586/FBgn0016797, intron 2 of 6)	3	19140975	19235373	94399	2	FBgn0016797	4209	40090	fz2	frizzled 2	fz2
chr3R	28294714	28295720	1007	7.82	7.47	8.11	-0.64	0.00219	0.0246	Promoter	4	28294623	28295279	657	2	FBgn0265160	0	NA	NA	NA	lncRNA:CR44229
chr3R	7962819	7964055	1237	9.33	9.09	9.53	-0.44	0.00221	0.0247	Intron (FBtr0081759/FBgn0000504, intron 1 of 4)	4	7924323	7967408	43086	2	FBgn0000504	3353	40940	dsx	doublesex	dsx
chr2R	20176942	20177724	783	8.37	8.06	8.63	-0.58	0.00221	0.0247	Distal Intergenic	2	20150683	20150945	263	1	FBgn0266764	26259	NA	NA	NA	lncRNA:CR45229
chr3R	6930425	6930824	400	8.64	8.33	8.9	-0.57	0.00222	0.0247	Intron (FBtr0081648/FBgn0260642, intron 1 of 5)	4	6896253	6999228	102976	2	FBgn0260642	68404	40835	Antp	Antennapedia	Antp
chrX	7719966	7720292	327	6.74	7.11	6.24	0.87	0.00223	0.0248	Distal Intergenic	6	7722119	7725917	3799	1	FBgn0022786	-1827	31680	Hira	hira	Hira
chr3R	10272584	10273263	680	7.66	7.28	7.96	-0.68	0.00224	0.025	Intron (FBtr0305354/FBgn0262617, intron 1 of 12)	4	10264306	10308467	44162	1	FBgn0262617	8278	41256	Nuak1	Nuak1 ortholog	Nuak1
chr2L	18195642	18196488	847	7.79	8.08	7.43	0.65	0.00225	0.0251	Intron (FBtr0343817/FBgn0261804, intron 11 of 15)	1	18159811	18275770	115960	2	FBgn0261804	79282	35090	CG42750	uncharacterized protein	CG42750
chr2R	12017461	12017846	386	7.25	7.58	6.82	0.76	0.00226	0.0251	Intron (FBtr0088028/FBgn0004839, intron 1 of 6)	2	12001473	12019846	18374	2	FBgn0004839	2000	36283	otk	off-track	otk
chr3R	8857638	8858263	626	8.72	8.42	8.97	-0.55	0.00227	0.0252	5' UTR	4	8827068	8931896	104829	2	FBgn0262614	73633	41062	pyd	polychaetoid	pyd
chr2L	1327823	1328463	641	7.55	7.87	7.16	0.71	0.00229	0.0254	Downstream (2-3kb)	1	1329161	1329993	833	1	FBgn0011294	-698	33317	a5	antennal protein 5	a5
chr3R	12973931	12975364	1434	9.35	9.55	9.12	0.43	0.0023	0.0255	5' UTR	4	12967775	12977471	9697	2	FBgn0038098	2107	41589	CG7381	uncharacterized protein	CG7381
chr3R	25388206	25388991	786	7.81	8.1	7.46	0.64	0.00231	0.0255	Intron (FBtr0089982/FBgn0004509, intron 4 of 11)	4	25347431	25473058	125628	2	FBgn0004509	84067	47220	Fur1	Furin 1	Fur1
chr3L	19111457	19111835	379	7.07	6.61	7.43	-0.82	0.00232	0.0255	Intron (FBtr0346533/FBgn0036851, intron 3 of 4)	3	19105381	19138975	33595	2	FBgn0036851	27140	40088	CG14082	uncharacterized protein	CG14082
chr3R	11121915	11122436	522	7.13	7.46	6.7	0.77	0.00232	0.0256	Distal Intergenic	4	11126597	11128328	1732	2	FBgn0040256	5892	53507	Ugt35C1	UDP-glycosyltransferase family 35 member C1	Ugt35C1
chr2R	22361355	22361962	608	7.07	6.5	7.48	-0.99	0.00234	0.0257	Intron (FBtr0071846/FBgn0034720, intron 1 of 13)	2	22333500	22373109	39610	2	FBgn0034720	11147	37552	Liprin-gamma	Liprin-gamma	Liprin-gamma
chr2L	10088586	10088975	390	7.28	7.61	6.84	0.77	0.00234	0.0257	Intron (FBtr0335510/FBgn0265002, intron 8 of 20)	1	10064121	10180256	116136	2	FBgn0265002	91281	34341	CG44153	uncharacterized protein	CG44153
chr2L	14576526	14576929	404	7.08	6.64	7.42	-0.78	0.00235	0.0258	Exon (FBtr0343698/FBgn0266150, exon 1 of 1)	1	14576473	14577097	625	1	FBgn0266150	53	NA	NA	NA	lncRNA:CR44856
chr3R	11275856	11276553	698	8.42	8.13	8.67	-0.54	0.00235	0.0258	Intron (FBtr0308921/FBgn0051386, intron 4 of 4)	4	11269415	11305608	36194	2	FBgn0051386	29055	NA	NA	NA	lncRNA:CR31386
chr2R	13673683	13674228	546	7.04	6.59	7.38	-0.79	0.00236	0.0258	Exon (FBtr0344331/FBgn0266392, exon 1 of 1)	2	13623044	13749367	126324	1	FBgn0000633	50639	36521	CG17716	uncharacterized protein	CG17716
chr3R	17247216	17247999	784	7.9	7.55	8.18	-0.63	0.00236	0.0258	5' UTR	4	17232253	17265049	32797	2	FBgn0038494	17050	42082	beat-IIb	beaten path IIb	beat-IIb
chr3L	10503756	10505220	1465	9.73	9.92	9.51	0.41	0.00242	0.0264	Intron (FBtr0305097/FBgn0052062, intron 1 of 13)	3	10481412	10594012	112601	1	FBgn0052062	22344	39198	Rbfox1	RNA-binding Fox protein 1	Rbfox1
chr2L	1632832	1633315	484	8.22	7.86	8.51	-0.65	0.00243	0.0266	Distal Intergenic	1	1618637	1626021	7385	2	FBgn0265814	-6811	NA	NA	NA	lncRNA:CR44603
chr3L	22125200	22125634	435	7.46	7.05	7.78	-0.73	0.00247	0.0269	Distal Intergenic	3	22121932	22122746	815	1	FBgn0266771	3268	NA	NA	NA	lncRNA:CR45236
chrX	18158956	18159335	380	7.59	7.9	7.2	0.7	0.00249	0.0272	Intron (FBtr0074545/FBgn0030897, intron 1 of 7)	6	18155369	18174744	19376	1	FBgn0030897	3587	32797	Frq1	Frequenin 1	Frq1
chr2R	12445590	12446369	780	8	7.66	8.27	-0.61	0.0025	0.0272	Intron (FBtr0113074/FBgn0033739, intron 1 of 7)	2	12437345	12452916	15572	1	FBgn0033739	8245	36362	Dyb	Dystrobrevin	Dyb
chr3L	21191745	21192497	753	10.42	10.59	10.22	0.37	0.0025	0.0272	Intron (FBtr0305981/FBgn0259239, intron 1 of 4)	3	21183313	21193363	10051	2	FBgn0259239	866	40335	CG42337	uncharacterized protein	CG42337
chr3R	5111932	5113688	1757	9.1	9.32	8.85	0.47	0.00252	0.0274	Distal Intergenic	4	5108678	5109178	501	2	FBgn0262605	-2754	12798230	CG43131	uncharacterized protein	CG43131
chr3L	19177808	19178552	745	7.67	7.96	7.3	0.66	0.00253	0.0274	Intron (FBtr0299586/FBgn0016797, intron 5 of 6)	3	19140975	19235373	94399	2	FBgn0016797	56821	40090	fz2	frizzled 2	fz2
chr3L	18327956	18328430	475	7.08	6.6	7.44	-0.84	0.00256	0.0277	Distal Intergenic	3	18323584	18323985	402	2	FBgn0286033	-3971	NA	NA	NA	lncRNA:CR46353
chrX	2652328	2652755	428	7.13	6.67	7.48	-0.82	0.00257	0.0278	Intron (FBtr0070466/FBgn0003371, intron 2 of 9)	6	2633952	2679553	45602	1	FBgn0003371	18376	31248	sgg	shaggy	sgg
chr3R	19552669	19553084	416	7.18	7.5	6.76	0.75	0.00258	0.0279	Intron (FBtr0110917/FBgn0260003, intron 21 of 33)	4	19461085	19597288	136204	1	FBgn0260003	91584	42327	Dys	Dystrophin	Dys
chr2R	6508614	6509349	736	7.19	7.51	6.77	0.75	0.00258	0.0279	Exon (FBtr0344903/FBgn0266620, exon 2 of 2)	2	6502006	6621792	119787	1	FBgn0086655	6608	35555	jing	jing	jing
chr3R	27980466	27980740	275	6.71	6.21	7.08	-0.87	0.00259	0.0279	Intron (FBtr0300611/FBgn0003890, intron 1 of 6)	4	27967008	27988384	21377	2	FBgn0003890	7644	43359	betaTub97EF	beta-Tubulin at 97EF	betaTub97EF
chr2L	1873737	1874154	418	8.15	7.77	8.44	-0.67	0.0026	0.028	Intron (FBtr0077893/FBgn0051663, intron 3 of 11)	1	1858609	1881480	22872	2	FBgn0051663	7326	33363	CG31663	uncharacterized protein	CG31663
chr2L	3747114	3747999	886	7.64	7.27	7.93	-0.66	0.00261	0.028	Exon (FBtr0321291/FBgn0031568, exon 4 of 13)	1	3730466	3754617	24152	1	FBgn0031568	16648	33600	CG10019	uncharacterized protein	CG10019
chr3R	15895955	15896487	533	8.04	7.7	8.31	-0.6	0.00261	0.028	Promoter	4	15889194	15896078	6885	2	FBgn0038380	0	41929	CG14877	uncharacterized protein	CG14877
chr2L	12834765	12835338	574	8.19	7.88	8.45	-0.57	0.00261	0.028	Distal Intergenic	1	12840895	12841323	429	1	FBgn0266305	-5557	NA	NA	NA	lncRNA:CR44970
chr3R	14995868	14996297	430	6.58	6.07	6.96	-0.89	0.00263	0.0282	Distal Intergenic	4	15004281	15004942	662	2	FBgn0267159	8645	NA	NA	NA	lncRNA:CR45599
chr2L	20906753	20908038	1286	9.28	9.5	9.01	0.49	0.00263	0.0282	Intron (FBtr0081442/FBgn0032901, intron 1 of 10)	1	20871335	20918931	47597	2	FBgn0032901	10893	35359	sky	skywalker	sky
chrX	20944239	20945482	1244	8.52	8.22	8.76	-0.54	0.00267	0.0285	Distal Intergenic	6	20934869	20939503	4635	1	FBgn0261675	9370	33072	Npc1b	Niemann-Pick type C-1b	Npc1b
chr3L	8001062	8001597	536	8.03	8.33	7.64	0.69	0.00267	0.0285	Intron (FBtr0076755/FBgn0011817, intron 2 of 8)	3	7979046	8054147	75102	1	FBgn0011817	22016	38890	nmo	nemo	nmo
chr3R	20193903	20194270	368	6.75	6.25	7.12	-0.87	0.00269	0.0287	Distal Intergenic	4	20204809	20245473	40665	1	FBgn0083975	-10539	42402	Nlg4	Neuroligin 4	Nlg4
chr3L	20826473	20826702	230	6.79	6.3	7.16	-0.85	0.00274	0.0292	Intron (FBtr0299891/FBgn0259243, intron 1 of 4)	3	20816118	20836048	19931	1	FBgn0259243	10355	40305	Pka-R1	Protein kinase, cAMP-dependent, regulatory subunit type 1	Pka-R1
chr3L	9251566	9252111	546	9.29	9.49	9.06	0.43	0.00275	0.0293	Promoter	3	9251978	9288522	36545	1	FBgn0264000	0	44484	GluRIB	Glutamate receptor IB	GluRIB
chr2R	22667006	22667282	277	7.04	6.55	7.4	-0.85	0.00275	0.0293	Promoter	2	22667155	22668848	1694	1	FBgn0050269	0	37600	CG30269	uncharacterized protein	CG30269
chr3L	2913245	2914459	1215	10.08	10.26	9.86	0.4	0.00278	0.0295	Intron (FBtr0333899/FBgn0262593, intron 2 of 11)	3	2895017	2959579	64563	1	FBgn0262593	18228	38352	Shab	Shaker cognate b	Shab
chr3L	741420	742110	691	7.56	7.14	7.88	-0.73	0.00285	0.0302	Intron (FBtr0331769/FBgn0035160, intron 1 of 1)	3	737680	755489	17810	2	FBgn0035160	13379	38090	hng3	hinge3	hng3
chr2R	22053252	22053577	326	6.94	7.3	6.46	0.84	0.00285	0.0302	Downstream (2-3kb)	2	22056467	22057681	1215	2	FBgn0034683	4104	37509	CG13500	uncharacterized protein	CG13500
chr3L	14298683	14298948	266	6.87	6.35	7.25	-0.89	0.00285	0.0302	Intron (FBtr0075743/FBgn0001085, intron 1 of 4)	3	14274343	14368639	94297	1	FBgn0001085	24340	45307	fz	frizzled	fz
chr2L	21617399	21619374	1976	10.08	10.26	9.87	0.4	0.00288	0.0305	5' UTR	1	21614232	21624080	9849	2	FBgn0032955	4706	35417	CG2201	uncharacterized protein	CG2201
chr2L	15339525	15339987	463	8.46	8.09	8.75	-0.66	0.00292	0.0308	Distal Intergenic	1	15333866	15336138	2273	1	FBgn0001981	5659	34903	esg	escargot	esg
chr3L	18057061	18057411	351	7.86	7.46	8.17	-0.7	0.00292	0.0308	Intron (FBtr0306814/FBgn0000568, intron 3 of 7)	3	17950953	18064696	113744	2	FBgn0000568	7285	39999	Eip75B	Ecdysone-induced protein 75B	Eip75B
chr4	437455	438543	1089	7.68	7.32	7.96	-0.64	0.00294	0.031	Exon (FBtr0089111/FBgn0039907, exon 6 of 6)	5	436957	443911	6955	2	FBgn0039907	5368	43791	lgs	legless	lgs
chr3L	5154889	5155673	785	7.55	7.18	7.85	-0.67	0.00298	0.0313	Downstream (<1kb)	3	5152678	5154777	2100	1	FBgn0010747	2211	38593	Srp54k	Signal recognition particle protein 54k	Srp54k
chr3R	25559358	25559706	349	6.78	7.13	6.3	0.83	0.00299	0.0314	Intron (FBtr0305218/FBgn0011666, intron 2 of 6)	4	25516118	25608423	92306	1	FBgn0011666	43240	43087	msi	musashi	msi
chr3L	13331096	13331563	468	6.77	6.19	7.19	-1	0.00299	0.0314	Distal Intergenic	3	13329135	13329699	565	1	FBgn0040814	1961	50287	CG14113	uncharacterized protein	CG14113
chr2L	7423201	7423832	632	8.82	8.53	9.05	-0.52	0.00299	0.0314	Promoter	1	7423820	7425932	2113	1	FBgn0264439	0	NA	NA	NA	lncRNA:CR43857
chr2R	7854310	7854551	242	6.54	6.94	5.99	0.94	0.00301	0.0315	Exon (FBtr0308589/FBgn0085390, exon 5 of 22)	2	7834812	7885982	51171	2	FBgn0085390	31431	35738	Dgk	Diacyl glycerol kinase	Dgk
chr2R	23982122	23982522	401	7.76	8.05	7.4	0.65	0.00307	0.0321	Intron (FBtr0343282/FBgn0005612, intron 1 of 1)	2	23978801	23985177	6377	1	FBgn0005612	3321	37822	Sox14	Sox box protein 14	Sox14
chr2L	5753868	5754725	858	9.9	9.64	10.12	-0.47	0.0031	0.0324	Intron (FBtr0079135/FBgn0031736, intron 1 of 3)	1	5724656	5762420	37765	1	FBgn0031736	29212	33805	CG11030	uncharacterized protein	CG11030
chr3R	14932404	14932980	577	7.55	7.84	7.18	0.66	0.00313	0.0327	Distal Intergenic	4	14923203	14923761	559	2	FBgn0267158	-8643	NA	NA	NA	lncRNA:CR45598
chr3L	7205057	7205424	368	7.06	7.42	6.58	0.84	0.00315	0.0329	Distal Intergenic	3	7159199	7189931	30733	2	FBgn0265296	-15126	38788	Dscam2	Down syndrome cell adhesion molecule 2	Dscam2
chr2L	2225820	2227515	1696	9.53	9.29	9.73	-0.45	0.00317	0.033	Promoter	1	2225545	2226294	750	2	FBgn0031403	0	33403	CG15387	uncharacterized protein	CG15387
chr3L	15920832	15921572	741	9.4	9.61	9.17	0.44	0.00319	0.0332	Intron (FBtr0089527/FBgn0036544, intron 1 of 15)	3	15900156	15924861	24706	2	FBgn0036544	3289	39732	sff	sugar-free frosting	sff
chr2L	17070495	17070796	302	6.69	6.2	7.05	-0.85	0.0032	0.0333	Distal Intergenic	1	17085650	17086419	770	1	FBgn0264367	-14854	NA	NA	NA	lncRNA:CR43819
chr2R	18766382	18767510	1129	9.87	10.06	9.65	0.41	0.00321	0.0333	5' UTR	2	18761758	18774824	13067	1	FBgn0034389	4624	37165	Mctp	Multiple C2 domain and transmembrane region protein	Mctp
chr3L	978125	978840	716	7.71	7.34	8.01	-0.67	0.00321	0.0333	Intron (FBtr0333506/FBgn0264574, intron 6 of 8)	3	914074	993788	79715	1	FBgn0264574	64051	38109	Glut1	Glucose transporter 1	Glut1
chr3R	27137894	27138278	385	7.09	6.66	7.42	-0.76	0.00322	0.0334	Intron (FBtr0305050/FBgn0039492, intron 1 of 4)	4	27124759	27151069	26311	2	FBgn0039492	12791	43271	CG6051	uncharacterized protein	CG6051
chr3L	22626087	22626703	617	7.06	7.4	6.63	0.77	0.00323	0.0334	Intron (FBtr0474122/FBgn0037171, intron 1 of 4)	3	22573114	22637916	64803	2	FBgn0037171	11213	NA	NA	NA	CG14459
chr3L	15745161	15745813	653	8.58	8.82	8.3	0.52	0.00324	0.0335	Distal Intergenic	3	15747403	15748699	1297	1	FBgn0266775	-1590	NA	NA	NA	lncRNA:CR45240
chrX	20628729	20629638	910	7.9	7.56	8.18	-0.62	0.00324	0.0335	Distal Intergenic	6	20590252	20623773	33522	2	FBgn0083981	-4956	4379817	RunxA	Runt related A	RunxA
chr2R	19204506	19204860	355	6.63	7.04	6.07	0.98	0.00324	0.0335	Intron (FBtr0086503/FBgn0263395, intron 2 of 14)	2	19178738	19227193	48456	1	FBgn0263395	25768	37203	hppy	happyhour	hppy
chr2R	6772148	6772971	824	8.54	8.77	8.26	0.51	0.00325	0.0335	Intron (FBtr0329849/FBgn0085421, intron 5 of 19)	2	6759715	6798941	39227	2	FBgn0085421	25970	35588	Epac	Exchange protein directly activated by cAMP	Epac
chrX	12978535	12978987	453	7.71	8	7.33	0.67	0.00325	0.0335	Distal Intergenic	6	12974683	12976231	1549	2	FBgn0030439	-2304	32248	CG12716	uncharacterized protein	CG12716
chr3R	28126554	28126972	419	7.37	7.68	6.96	0.72	0.00325	0.0335	Distal Intergenic	4	28137647	28137965	319	2	FBgn0267746	10993	NA	NA	NA	lncRNA:CR46077
chr3R	6050652	6051166	515	7.14	6.69	7.48	-0.79	0.00327	0.0335	Downstream (1-2kb)	4	6053028	6053528	501	2	FBgn0266226	2362	NA	NA	NA	lncRNA:CR44921
chr3R	11730614	11731392	779	7.81	7.36	8.15	-0.79	0.00327	0.0335	Exon (FBtr0082429/FBgn0037941, exon 7 of 8)	4	11721734	11732479	10746	1	FBgn0037941	8880	41416	CG12594	uncharacterized protein	CG12594
chr3L	18771455	18772294	840	9.9	10.09	9.69	0.4	0.00327	0.0335	Exon (FBtr0347047/FBgn0267601, exon 3 of 3)	3	18750607	18801309	50703	2	FBgn0001078	29015	40045	ftz-f1	ftz transcription factor 1	ftz-f1
chr3R	22039484	22039875	392	6.5	5.94	6.9	-0.95	0.00331	0.0339	Distal Intergenic	4	22042191	22079321	37131	1	FBgn0264491	-2316	42596	how	held out wings	how
chr3R	9069945	9070235	291	7.34	7.65	6.95	0.7	0.00333	0.034	3' UTR	4	9066343	9237682	171340	2	FBgn0003165	167447	41094	pum	pumilio	pum
chr3R	19004468	19004768	301	6.43	5.88	6.82	-0.94	0.00333	0.034	Intron (FBtr0343991/FBgn0026239, intron 1 of 4)	4	18984025	19022436	38412	1	FBgn0026239	20443	53563	gukh	GUK-holder	gukh
chr2L	17594185	17594962	778	9.38	9.57	9.17	0.41	0.00336	0.0343	5' UTR	1	17592260	17604387	12128	1	FBgn0261089	1925	35068	Sytalpha	Synaptotagmin alpha	Sytalpha
chr2R	23254546	23255179	634	7.62	7.23	7.93	-0.7	0.00339	0.0345	Distal Intergenic	2	23246610	23247893	1284	2	FBgn0034837	-6653	37684	RpL22-like	Ribosomal protein L22-like	RpL22-like
chr3R	14533880	14534491	612	7.75	8.05	7.37	0.69	0.00339	0.0345	Intron (FBtr0345168/FBgn0038237, intron 2 of 13)	4	14513901	14558304	44404	2	FBgn0038237	23813	41760	Pde6	Phosphodiesterase 6	Pde6
chr3L	7225302	7225861	560	9.14	9.35	8.89	0.47	0.00344	0.035	Distal Intergenic	3	7222717	7223898	1182	1	FBgn0266959	2585	NA	NA	NA	lncRNA:CR45410
chr3R	11909354	11910163	810	7.68	7.97	7.33	0.64	0.00344	0.035	Intron (FBtr0082513/FBgn0037963, intron 3 of 15)	4	11893512	11949129	55618	2	FBgn0037963	38966	41441	Cad87A	Cadherin 87A	Cad87A
chr2L	11148772	11149526	755	8.99	8.73	9.21	-0.48	0.00347	0.0352	Promoter	1	11138759	11149101	10343	2	FBgn0010197	0	34553	Gyc32E	Guanylyl cyclase at 32E	Gyc32E
chr2L	4775366	4775784	419	6.66	6.15	7.03	-0.87	0.00347	0.0352	Intron (FBtr0077418/FBgn0031627, intron 1 of 6)	1	4734592	4794044	59453	2	FBgn0031627	18260	33676	fipi	factor of interpulse interval	fipi
chr3R	10677626	10678004	379	6.98	7.31	6.55	0.76	0.00349	0.0353	3' UTR	4	10677737	10680925	3189	2	FBgn0037819	2921	41275	CG14688	uncharacterized protein	CG14688
chr2L	796901	797285	385	6.9	6.42	7.26	-0.84	0.00349	0.0353	Distal Intergenic	1	799856	800323	468	1	FBgn0266797	-2571	NA	NA	NA	lncRNA:CR45259
chr3R	6810658	6810955	298	7.36	7.72	6.9	0.81	0.00351	0.0355	Promoter	4	6810819	6811246	428	1	FBgn0267575	0	NA	NA	NA	lncRNA:CR45915
chr3L	5610675	5610985	311	6.95	7.31	6.49	0.82	0.00351	0.0355	Distal Intergenic	3	5607162	5608300	1139	2	FBgn0035624	-2375	38637	Eaf6	Esa1-associated factor 6	Eaf6
chr2L	12896899	12897231	333	7.11	6.69	7.44	-0.76	0.00352	0.0355	Distal Intergenic	1	12912530	12916774	4245	1	FBgn0040508	-15299	34689	ACXC	Adenylyl cyclase X C	ACXC
chr3L	8968462	8969207	746	8.36	8.62	8.03	0.59	0.00354	0.0356	Promoter	3	8968528	8971752	3225	1	FBgn0035945	0	39026	CG5026	uncharacterized protein	CG5026
chr2L	20082705	20083250	546	8.72	8.98	8.41	0.58	0.00358	0.036	3' UTR	1	20075757	20089698	13942	1	FBgn0004374	6948	35293	neb	nebbish	neb
chr3L	6688186	6689224	1039	8.37	8.62	8.08	0.53	0.00359	0.0361	Downstream (<1kb)	3	6689327	6703521	14195	2	FBgn0035710	14297	38744	SP1173	SP1173	SP1173
chr2L	14308348	14308906	559	7.71	7.32	8.02	-0.7	0.0036	0.0361	Exon (FBtr0302732/FBgn0261563, exon 2 of 14)	1	14263027	14328262	65236	1	FBgn0261563	45321	43946	wb	wing blister	wb
chr2R	19021756	19022541	786	8.37	8.63	8.05	0.58	0.0036	0.0361	3' UTR	2	19022325	19032642	10318	2	FBgn0263116	10101	37191	5-HT1B	5-hydroxytryptamine (serotonin) receptor 1B	5-HT1B
chr2R	24299075	24300992	1918	8.71	8.95	8.43	0.53	0.00366	0.0367	Distal Intergenic	2	24294231	24294331	101	1	FBgn0263546	4844	NA	NA	NA	mir-4985
chrX	12531930	12532500	571	7.02	7.36	6.58	0.79	0.00367	0.0368	Intron (FBtr0333156/FBgn0264542, intron 1 of 7)	6	12516634	12568452	51819	2	FBgn0264542	35952	32202	hwt	heavyweight	hwt
chrX	8090548	8091674	1127	9.77	9.96	9.57	0.39	0.00377	0.0377	Intron (FBtr0071112/FBgn0029996, intron 1 of 1)	6	8087544	8094064	6521	2	FBgn0029996	2390	31728	UbcE2H	Ubiquitin conjugating enzyme E2H	UbcE2H
chr3L	21585668	21586344	677	8.51	8.21	8.75	-0.54	0.00378	0.0378	Distal Intergenic	3	21586828	21613349	26522	1	FBgn0261953	-484	40398	TfAP-2	Transcription factor AP-2	TfAP-2
chr3R	21948336	21949549	1214	10.23	10.44	9.98	0.46	0.00382	0.0381	Promoter	4	21949114	22014539	65426	1	FBgn0264490	0	44936	Eip93F	Ecdysone-induced protein 93F	Eip93F
chr3R	26324561	26325476	916	7.65	7.3	7.93	-0.62	0.00383	0.0381	Promoter	4	26324499	26325294	796	2	FBgn0261833	0	NA	NA	NA	lncRNA:CR42765
chr3L	19380976	19381278	303	6.69	7.05	6.21	0.83	0.00383	0.0381	Intron (FBtr0089796/FBgn0052206, intron 4 of 13)	3	19340321	19412912	72592	2	FBgn0052206	31634	40105	CG32206	uncharacterized protein	CG32206
chr2L	1142520	1143561	1042	8.98	8.74	9.19	-0.45	0.00385	0.0384	Promoter	1	1143201	1147395	4195	1	FBgn0031307	0	33292	MFS3	Major Facilitator Superfamily Transporter 3	MFS3
chr3L	21233023	21233727	705	7.78	7.43	8.06	-0.63	0.00387	0.0385	Intron (FBtr0306158/FBgn0004865, intron 4 of 6)	3	21226609	21266503	39895	1	FBgn0004865	6414	40345	Eip78C	Ecdysone-induced protein 78C	Eip78C
chr3R	30240435	30240716	282	5.97	5.31	6.41	-1.1	0.00388	0.0385	Downstream (<1kb)	4	30241268	30243312	2045	2	FBgn0039758	2596	43600	CG9737	uncharacterized protein	CG9737
chr2L	17950260	17950921	662	7.89	8.16	7.54	0.62	0.00391	0.0388	Exon (FBtr0340184/FBgn0265547, exon 2 of 2)	1	17950115	17951740	1626	2	FBgn0265547	819	NA	NA	NA	lncRNA:CR44397
chr3R	11062226	11062484	259	6.7	6.22	7.06	-0.83	0.00392	0.0388	Distal Intergenic	4	11084528	11085488	961	2	FBgn0266245	23004	NA	NA	NA	lncRNA:CR44940
chr3R	26811070	26811574	505	7.09	6.66	7.42	-0.76	0.00394	0.039	Intron (FBtr0330155/FBgn0262473, intron 2 of 4)	4	26799041	26842403	43363	1	FBgn0262473	12029	43222	Tl	Toll	Tl
chr2R	9649724	9650058	335	7.26	6.85	7.58	-0.73	0.00398	0.0393	Intron (FBtr0334807/FBgn0033438, intron 1 of 5)	2	9611139	9683858	72720	2	FBgn0033438	33800	35997	Mmp2	Matrix metalloproteinase 2	Mmp2
chr3R	28634395	28635854	1460	10.09	10.26	9.89	0.37	0.00398	0.0393	Promoter	4	28607939	28635099	27161	2	FBgn0039590	0	43387	CG10011	uncharacterized protein	CG10011
chr3R	15378993	15379514	522	10.34	10.56	10.09	0.47	0.00398	0.0393	Intron (FBtr0304827/FBgn0262483, intron 1 of 17)	4	15374635	15402543	27909	1	FBgn0262483	4358	41880	Rbp	RIM-binding protein	Rbp
chr3L	6964015	6965073	1059	10	10.17	9.8	0.37	0.00401	0.0395	Promoter	3	6959554	6964758	5205	2	FBgn0261445	0	38760	sgl	sugarless	sgl
chr2R	23042745	23043418	674	9.11	8.85	9.33	-0.48	0.00404	0.0398	Promoter	2	23011078	23042943	31866	2	FBgn0261705	0	37654	CG42741	uncharacterized protein	CG42741
chr2L	1006584	1008431	1848	9.97	9.77	10.15	-0.37	0.00405	0.0398	3' UTR	1	1008378	1048053	39676	2	FBgn0031294	39622	33277	IA-2	IA-2 protein tyrosine phosphatase	IA-2
chr3L	6503792	6504781	990	8.35	8.63	7.99	0.64	0.00405	0.0398	Intron (FBtr0076968/FBgn0020251, intron 1 of 6)	3	6495680	6550104	54425	1	FBgn0020251	8112	38736	sfl	sulfateless	sfl
chrX	16515170	16515806	637	7.85	7.48	8.15	-0.67	0.00411	0.0403	Intron (FBtr0342746/FBgn0285944, intron 4 of 30)	6	16455027	16533096	78070	2	FBgn0285944	17290	32619	para	paralytic	para
chrX	8211034	8212475	1442	8.42	8.67	8.12	0.55	0.00414	0.0406	Intron (FBtr0100376/FBgn0261873, intron 7 of 16)	6	8178549	8240474	61926	1	FBgn0261873	32485	44861	sdt	stardust	sdt
chr2R	9387364	9389646	2283	11.1	11.28	10.9	0.38	0.00414	0.0406	Promoter	2	9309296	9389467	80172	2	FBgn0033405	0	35959	CG13954	uncharacterized protein	CG13954
chr2R	18549009	18549353	345	6.66	6.17	7.02	-0.85	0.00416	0.0406	Distal Intergenic	2	18541144	18542454	1311	1	FBgn0283428	7865	NA	NA	NA	lncRNA:CR46271
chrX	14447781	14448198	418	6.91	6.47	7.24	-0.77	0.00416	0.0406	Intron (FBtr0073913/FBgn0052600, intron 7 of 9)	6	14322226	14462351	140126	1	FBgn0052600	125555	32387	dpr8	defective proboscis extension response 8	dpr8
chrX	19794414	19794985	572	8.69	8.91	8.42	0.49	0.00417	0.0407	Distal Intergenic	6	19786730	19788156	1427	2	FBgn0266179	-6258	NA	NA	NA	lncRNA:CR44885
chr3R	23569158	23569559	402	6.96	7.3	6.53	0.76	0.00418	0.0407	Intron (FBtr0084433/FBgn0039089, intron 2 of 5)	4	23557412	23580077	22666	1	FBgn0039089	11746	42778	beat-IV	beaten path IV	beat-IV
chr3R	20765596	20766132	537	7.33	6.91	7.66	-0.74	0.00418	0.0407	Intron (FBtr0334711/FBgn0038826, intron 1 of 12)	4	20756729	20810726	53998	1	FBgn0038826	8867	42460	Syp	Syncrip	Syp
chr3L	1549516	1550120	605	8.23	7.91	8.49	-0.58	0.0042	0.0408	Promoter	3	1549448	1549900	453	2	FBgn0267463	0	NA	NA	NA	asRNA:CR45813
chr3R	5691077	5691684	608	9.05	8.78	9.28	-0.5	0.00422	0.041	3' UTR	4	5690891	5693286	2396	2	FBgn0037365	1602	40702	CG2104	uncharacterized protein	CG2104
chr3R	25932508	25932738	231	6.45	5.9	6.84	-0.95	0.00422	0.041	Intron (FBtr0304043/FBgn0039396, intron 2 of 6)	4	25923499	25956270	32772	2	FBgn0039396	23532	2768688	CCAP-R	Crustacean cardioactive peptide receptor	CCAP-R
chr2L	4305792	4306131	340	8.21	8.46	7.91	0.55	0.00423	0.0411	Intron (FBtr0089269/FBgn0010473, intron 6 of 9)	1	4283148	4323781	40634	1	FBgn0010473	22644	46015	tutl	turtle	tutl
chr3R	14958219	14959066	848	7.94	8.2	7.63	0.57	0.00426	0.0413	Distal Intergenic	4	14923203	14923761	559	2	FBgn0267158	-34458	NA	NA	NA	lncRNA:CR45598
chr2L	17562009	17562302	294	9.42	9.63	9.16	0.47	0.0043	0.0416	Exon (FBtr0346993/FBgn0267579, exon 1 of 1)	1	17560813	17566551	5739	1	FBgn0267579	1196	NA	NA	NA	lncRNA:CR45919
chr3R	12118390	12118718	329	6.86	7.2	6.42	0.79	0.00433	0.0419	Downstream (2-3kb)	4	12121583	12128201	6619	2	FBgn0037992	9483	41472	CG4702	uncharacterized protein	CG4702
chr3L	131085	132581	1497	10.62	10.79	10.42	0.38	0.00435	0.042	Promoter	3	130730	131571	842	2	FBgn0267455	0	NA	NA	NA	lncRNA:CR45805
chr3R	24543397	24544953	1557	10.01	10.2	9.79	0.41	0.00435	0.042	Promoter	4	24536204	24543914	7711	2	FBgn0039207	0	42928	CG5789	uncharacterized protein	CG5789
chr3R	8799194	8800172	979	9.1	8.87	9.29	-0.43	0.00438	0.0422	5' UTR	4	8774286	8801176	26891	2	FBgn0046874	1004	3771985	Pif1B	PFTAIRE-interacting factor 1B	Pif1B
chr3R	11555010	11555444	435	7.95	8.21	7.63	0.58	0.00439	0.0423	Distal Intergenic	4	11554145	11554869	725	1	FBgn0037910	865	41383	CG14708	uncharacterized protein	CG14708
chr3R	24565604	24566249	646	9.6	9.8	9.36	0.45	0.00445	0.0428	Intron (FBtr0084672/FBgn0039209, intron 2 of 4)	4	24557368	24582864	25497	2	FBgn0039209	16615	42930	REPTOR	Repressed by TOR	REPTOR
chr3L	10568283	10569528	1246	8.74	8.47	8.96	-0.49	0.00447	0.0429	Exon (FBtr0305097/FBgn0052062, exon 3 of 14)	3	10481412	10594012	112601	1	FBgn0052062	86871	39198	Rbfox1	RNA-binding Fox protein 1	Rbfox1
chr3R	22110106	22112222	2117	9.13	8.84	9.36	-0.52	0.00447	0.0429	Distal Intergenic	4	22113427	22115214	1788	1	FBgn0051164	-1205	318610	Ir94a	Ionotropic receptor 94a	Ir94a
chr2L	16027872	16028417	546	7.48	7.08	7.79	-0.71	0.00447	0.0429	Intron (FBtr0343726/FBgn0028644, intron 2 of 7)	1	16000291	16041703	41413	1	FBgn0028644	27581	34945	beat-Ic	beaten path Ic	beat-Ic
chr2R	21274864	21275205	342	6.42	5.89	6.8	-0.92	0.00448	0.0429	Intron (FBtr0342883/FBgn0085426, intron 4 of 8)	2	21255165	21280995	25831	1	FBgn0085426	19699	5740446	Rgk3	Rad, Gem/Kir family member 3	Rgk3
chr3L	8814642	8815423	782	8.15	8.4	7.84	0.56	0.00448	0.0429	Distal Intergenic	3	8810395	8811265	871	1	FBgn0035933	4247	39012	CG13309	uncharacterized protein	CG13309
chrX	12883543	12883876	334	7.15	6.73	7.47	-0.74	0.0045	0.043	Intron (FBtr0333525/FBgn0259171, intron 2 of 9)	6	12785563	12897327	111765	2	FBgn0259171	13451	32233	Pde9	Phosphodiesterase 9	Pde9
chr2R	22050865	22051280	416	6.89	6.44	7.24	-0.8	0.0045	0.043	Distal Intergenic	2	22056467	22057681	1215	2	FBgn0034683	6401	37509	CG13500	uncharacterized protein	CG13500
chr2L	8657273	8657767	495	7.62	7.27	7.91	-0.65	0.00452	0.0431	Intron (FBtr0303877/FBgn0011259, intron 13 of 22)	1	8542147	8672041	129895	1	FBgn0011259	115126	34192	Sema1a	Semaphorin 1a	Sema1a
chr3R	13252415	13253016	602	7.7	7.98	7.34	0.64	0.00452	0.0431	Intron (FBtr0335223/FBgn0000024, intron 1 of 9)	4	13222951	13259517	36567	2	FBgn0000024	6501	41625	Ace	Acetylcholine esterase	Ace
chr2L	3534178	3534487	310	7.34	6.96	7.64	-0.68	0.00455	0.0433	Distal Intergenic	1	3537844	3538333	490	1	FBgn0265367	-3357	NA	NA	NA	lncRNA:CR44308
chr2L	3348079	3348739	661	8	8.27	7.66	0.62	0.00457	0.0435	Intron (FBtr0089979/FBgn0020445, intron 2 of 8)	1	3334875	3354829	19955	2	FBgn0020445	6090	43895	E23	Early gene at 23	E23
chrX	13056113	13056459	347	7.15	6.73	7.47	-0.75	0.00458	0.0436	Intron (FBtr0340351/FBgn0265597, intron 7 of 18)	6	12988615	13079070	90456	1	FBgn0265597	67498	32253	rad	radish	rad
chr2R	10695241	10695610	370	6.83	6.37	7.18	-0.81	0.00464	0.0441	Intron (FBtr0304900/FBgn0024836, intron 2 of 5)	2	10673345	10721138	47794	1	FBgn0024836	21896	36125	stan	starry night	stan
chrX	3326947	3327459	513	6.98	6.52	7.33	-0.81	0.00468	0.0444	Intron (FBtr0070509/FBgn0000479, intron 6 of 14)	6	3176440	3343767	167328	1	FBgn0000479	150507	31309	dnc	dunce	dnc
chr3L	14898840	14899416	577	7.73	8.02	7.36	0.66	0.00469	0.0445	Distal Intergenic	3	14903805	14942907	39103	1	FBgn0259099	-4389	39617	DCX-EMAP	Doublecortin-domain-containing echinoderm-microtubule-associated protein	DCX-EMAP
chr3R	26335295	26335530	236	6.8	7.14	6.34	0.79	0.00474	0.0449	Intron (FBtr0100012/FBgn0053970, intron 2 of 8)	4	26318355	26362588	44234	1	FBgn0053970	16940	43186	CG33970	uncharacterized protein	CG33970
chr3R	28240740	28241545	806	7.99	7.67	8.24	-0.57	0.00474	0.0449	Distal Intergenic	4	28237449	28238570	1122	2	FBgn0266401	-2170	NA	NA	NA	asRNA:CR45041
chr3L	13991220	13992065	846	10.83	11.01	10.61	0.4	0.00476	0.045	Intron (FBtr0333027/FBgn0036391, intron 1 of 7)	3	13977905	13993400	15496	2	FBgn0036391	1335	39543	CG17364	uncharacterized protein	CG17364
chr2L	17794271	17794674	404	6.57	6.93	6.09	0.85	0.00477	0.045	Exon (FBtr0303836/FBgn0262018, exon 11 of 14)	1	17786971	17875247	88277	2	FBgn0262018	80573	35071	CadN2	Cadherin-N2	CadN2
chr3L	13613660	13614455	796	8.42	8.12	8.66	-0.54	0.00477	0.045	Intron (FBtr0330351/FBgn0264001, intron 3 of 12)	3	13521907	13803400	281494	2	FBgn0264001	188945	39527	bru3	bruno 3	bru3
chr2L	6584104	6584528	425	7.04	7.41	6.54	0.87	0.00479	0.0452	Intron (FBtr0089641/FBgn0031835, intron 2 of 15)	1	6568400	6601068	32669	2	FBgn0031835	16540	33923	CG11319	uncharacterized protein	CG11319
chr2L	12847162	12847534	373	7.29	7.59	6.9	0.7	0.0048	0.0452	Distal Intergenic	1	12841517	12841895	379	1	FBgn0266306	5645	NA	NA	NA	lncRNA:CR44971
chr2R	9382570	9383689	1120	9.15	8.91	9.35	-0.44	0.0048	0.0452	Intron (FBtr0332997/FBgn0033405, intron 1 of 7)	2	9309296	9389467	80172	2	FBgn0033405	5778	35959	CG13954	uncharacterized protein	CG13954
chr3R	30520118	30520729	612	7.86	8.13	7.54	0.59	0.00484	0.0455	Intron (FBtr0085681/FBgn0027654, intron 3 of 4)	4	30517059	30527037	9979	2	FBgn0027654	6308	43630	jdp	jdp	jdp
chr3R	24425011	24425397	387	6.89	7.22	6.46	0.76	0.00486	0.0456	Intron (FBtr0334916/FBgn0000036, intron 2 of 9)	4	24393896	24457157	63262	2	FBgn0000036	31760	42918	nAChRalpha1	nicotinic Acetylcholine Receptor alpha1	nAChRalpha1
chr3R	7878074	7878669	596	7.8	7.45	8.08	-0.63	0.00487	0.0456	Intron (FBtr0113202/FBgn0037525, intron 2 of 15)	4	7855582	7886733	31152	2	FBgn0037525	8064	40928	CG17816	uncharacterized protein	CG17816
chr2L	18458455	18459102	648	10.31	10.48	10.1	0.38	0.00487	0.0456	Intron (FBtr0306973/FBgn0263049, intron 1 of 2)	1	18455717	18473132	17416	1	FBgn0263049	2738	NA	NA	NA	lncRNA:let7C
chr2R	19857098	19857620	523	7.15	7.46	6.74	0.72	0.00487	0.0456	Downstream (2-3kb)	2	19859695	19860095	401	2	FBgn0265763	2475	NA	NA	NA	lncRNA:CR44570
chr3R	26547442	26548002	561	8.11	7.8	8.37	-0.56	0.00488	0.0456	Intron (FBtr0308624/FBgn0263289, intron 3 of 13)	4	26536350	26604051	67702	1	FBgn0263289	11092	44448	scrib	scribble	scrib
chr2R	21733747	21734467	721	7.69	7.99	7.32	0.68	0.00489	0.0457	Distal Intergenic	2	21727495	21728195	701	2	FBgn0265963	-5552	NA	NA	NA	lncRNA:CR44750
chr3R	24070938	24072039	1102	9.09	9.3	8.84	0.46	0.00492	0.0459	Intron (FBtr0084587/FBgn0053100, intron 2 of 3)	4	24063077	24108960	45884	2	FBgn0053100	36921	326255	eIF4EHP	eukaryotic translation initiation factor 4E homologous protein	eIF4EHP
chrX	14374944	14375371	428	7.05	6.6	7.39	-0.79	0.00496	0.0462	Intron (FBtr0073913/FBgn0052600, intron 3 of 9)	6	14322226	14462351	140126	1	FBgn0052600	52718	32387	dpr8	defective proboscis extension response 8	dpr8
chr2L	9326102	9327520	1419	9.09	8.81	9.33	-0.52	0.00498	0.0464	Promoter	1	9327039	9327553	515	1	FBgn0267013	0	NA	NA	NA	lncRNA:CR45457
chr3R	22327209	22327466	258	6.74	6.27	7.1	-0.83	0.00499	0.0464	Distal Intergenic	4	22329300	22330546	1247	1	FBgn0038941	-1834	42609	CG7080	uncharacterized protein	CG7080
chr2L	13426289	13426802	514	7.27	7.59	6.87	0.71	0.005	0.0465	Intron (FBtr0308949/FBgn0263354, intron 2 of 8)	1	13415431	13500427	84997	1	FBgn0263354	10858	326165	CG42784	uncharacterized protein	CG42784
chr3L	22637909	22638439	531	8.58	8.81	8.3	0.52	0.00501	0.0465	Promoter	3	22573114	22637916	64803	2	FBgn0037171	0	NA	NA	NA	CG14459
chr2R	5789399	5789956	558	7.41	7.74	6.99	0.75	0.00503	0.0466	Downstream (1-2kb)	2	5791441	5792967	1527	2	FBgn0033041	3011	35514	Or42a	Odorant receptor 42a	Or42a
chr2L	21973340	21975114	1775	8.59	8.81	8.32	0.5	0.00507	0.047	3' UTR	1	21974749	21992933	18185	2	FBgn0032969	17819	35435	CG2528	uncharacterized protein	CG2528
chrX	14726212	14726874	663	7.98	7.68	8.24	-0.55	0.0051	0.0472	Intron (FBtr0302018/FBgn0015774, intron 3 of 8)	6	14686038	14749376	63339	2	FBgn0015774	22502	32400	NetB	Netrin-B	NetB
chr2R	5932506	5933159	654	7.84	7.45	8.15	-0.7	0.0051	0.0472	Distal Intergenic	2	5937400	5938994	1595	1	FBgn0264957	-4241	NA	NA	NA	lncRNA:CR44126
chr3L	6623647	6624169	523	9.29	9.48	9.07	0.42	0.00511	0.0472	Promoter	3	6624032	6635059	11028	1	FBgn0004619	0	38742	GluRIA	Glutamate receptor IA	GluRIA
chr3R	31126847	31128010	1164	8.66	8.87	8.41	0.46	0.00513	0.0474	3' UTR	4	31126149	31127335	1187	1	FBgn0039820	698	43680	CG15554	uncharacterized protein	CG15554
chr2L	13050867	13051516	650	7.66	7.93	7.32	0.61	0.00515	0.0475	Intron (FBtr0310277/FBgn0262160, intron 1 of 6)	1	13021868	13060140	38273	2	FBgn0262160	8624	34701	CG9932	uncharacterized protein	CG9932
chr2L	4045137	4045443	307	6.84	6.37	7.19	-0.83	0.00518	0.0477	Intron (FBtr0077465/FBgn0000547, intron 2 of 8)	1	4031377	4115749	84373	1	FBgn0000547	13760	33619	ed	echinoid	ed
chr3L	3855738	3856009	272	7.11	6.7	7.42	-0.73	0.00518	0.0477	Intron (FBtr0073155/FBgn0013751, intron 1 of 5)	3	3846206	3861692	15487	1	FBgn0013751	9532	38451	Awh	Arrowhead	Awh
chrX	7855394	7856354	961	8.7	8.44	8.93	-0.49	0.00521	0.0479	Distal Intergenic	6	7852481	7854244	1764	2	FBgn0029963	-1150	31688	CG10920	uncharacterized protein	CG10920
chr2L	547266	548412	1147	9.77	9.53	9.97	-0.45	0.00524	0.0482	3' UTR	1	544925	552923	7999	2	FBgn0005660	4511	33229	Ets21C	Ets at 21C	Ets21C
chr3R	7575344	7575785	442	7.05	6.62	7.39	-0.77	0.00527	0.0484	Intron (FBtr0333927/FBgn0083963, intron 9 of 12)	4	7570281	7639434	69154	2	FBgn0083963	63649	40912	Nlg3	Neuroligin 3	Nlg3
chr3L	8864751	8865543	793	7.71	7.36	7.99	-0.63	0.00528	0.0484	Intron (FBtr0076583/FBgn0263930, intron 1 of 8)	3	8827505	8891192	63688	1	FBgn0263930	37246	39013	dally	division abnormally delayed	dally
chr3L	704781	705405	625	7.16	7.48	6.76	0.72	0.00529	0.0485	Promoter	3	705330	705723	394	1	FBgn0265707	0	NA	NA	NA	lncRNA:CR44514
chrX	18225639	18227172	1534	9.24	9.43	9.02	0.41	0.00535	0.049	Promoter	6	18210812	18226076	15265	2	FBgn0053639	0	32803	CG33639	uncharacterized protein	CG33639
chr2R	8538419	8538853	435	7.55	7.17	7.85	-0.68	0.00536	0.049	Distal Intergenic	2	8542796	8543542	747	2	FBgn0265306	4689	NA	NA	NA	lncRNA:CR44279
chrX	17991503	17992232	730	9.17	9.36	8.95	0.41	0.00537	0.049	Intron (FBtr0089660/FBgn0003380, intron 2 of 12)	6	17924307	18063247	138941	2	FBgn0003380	71015	32780	Sh	Shaker	Sh
chrX	10367826	10369107	1282	8.91	8.66	9.12	-0.45	0.00541	0.0493	Promoter	6	10368052	10384183	16132	1	FBgn0028480	0	31965	CG17841	uncharacterized protein	CG17841
chr2R	18687069	18687285	217	8.05	7.73	8.31	-0.58	0.00542	0.0494	Downstream (1-2kb)	2	18687372	18688641	1270	1	FBgn0262102	-87	10178866	CG42855	uncharacterized protein	CG42855
chr3R	8918506	8918873	368	6.57	6.93	6.1	0.83	0.00546	0.0497	Intron (FBtr0305301/FBgn0262614, intron 1 of 13)	4	8827068	8931896	104829	2	FBgn0262614	13023	41062	pyd	polychaetoid	pyd

## Sheet: femfruminus vs femfruplus
seqnames	start	end	width	Conc	Conc_FemaleFruMinus	Conc_FemaleFruPlus	Fold	p.value	FDR	annotation	geneChr	geneStart	geneEnd	geneLength	geneStrand	geneId	distanceToTSS	ENTREZID	SYMBOL	GENENAME	GeneID
chrX	21089870	21090780	911	7.87	8.37	7.1	1.28	1.03e-08	9.53e-05	Distal Intergenic	6	21093844	21111417	17574	1	FBgn0031159	-3064	3772393	CG11566	uncharacterized protein	CG11566
chr2L	15537461	15538123	663	6.82	7.38	5.89	1.48	4.31e-07	0.000886	Distal Intergenic	1	15547519	15548243	725	1	FBgn0259922	-9396	8673966	Skadu	skadu	Skadu
chr3R	21948320	21949549	1230	9.97	10.25	9.62	0.63	4.63e-07	0.000886	Promoter	4	21949114	22014539	65426	1	FBgn0264490	0	44936	Eip93F	Ecdysone-induced protein 93F	Eip93F
chr2L	797966	798487	522	7.03	6.22	7.55	-1.32	6.12e-07	0.000886	Downstream (2-3kb)	1	799856	800323	468	1	FBgn0266797	-1369	NA	NA	NA	lncRNA:CR45259
chrX	2988343	2989019	677	7.4	7.89	6.67	1.21	6.2e-07	0.000886	Intron (FBtr0309500/FBgn0028369, intron 4 of 10)	6	2740384	3134532	394149	1	FBgn0028369	247959	31292	kirre	kin of irre	kirre
chr2L	7851514	7851958	445	7.3	7.78	6.57	1.2	6.53e-07	0.000886	Exon (FBtr0079564/FBgn0031955, exon 3 of 7)	1	7844905	7855475	10571	2	FBgn0031955	3517	34073	CG14535	uncharacterized protein	CG14535
chrX	20952355	20953717	1363	9.22	8.85	9.52	-0.67	6.72e-07	0.000886	Distal Intergenic	6	20962605	20963505	901	2	FBgn0011834	9788	33073	Ser6	Serine protease 6	Ser6
chr2L	1236148	1237168	1021	9.03	8.62	9.34	-0.72	7.84e-07	0.000903	Distal Intergenic	1	1240036	1243018	2983	1	FBgn0031327	-2868	33313	CG5397	uncharacterized protein	CG5397
chrX	7465069	7465961	893	7.85	8.27	7.25	1.02	1.05e-06	0.00108	Distal Intergenic	6	7460409	7461088	680	2	FBgn0265693	-3981	NA	NA	NA	lncRNA:CR44500
chr2R	5748840	5749929	1090	8.21	8.61	7.64	0.97	1.87e-06	0.00172	Distal Intergenic	2	5754517	5756327	1811	1	FBgn0022288	-4588	46662	l(2)09851	lethal (2) 09851	l(2)09851
chr3L	11401861	11402735	875	7.93	8.35	7.32	1.03	2.93e-06	0.00245	Distal Intergenic	3	11405535	11406094	560	1	FBgn0265470	-2800	NA	NA	NA	lncRNA:CR44363
chr3R	18508277	18509784	1508	8.04	7.53	8.42	-0.89	4.43e-06	0.0031	Intron (FBtr0083644/FBgn0004652, intron 2 of 7)	4	18414273	18545586	131314	2	FBgn0004652	35802	42226	fru	fruitless	fru
chr2R	9314670	9315014	345	6.72	7.26	5.85	1.4	4.46e-06	0.0031	Intron (FBtr0088558/FBgn0033403, intron 3 of 3)	2	9309296	9351655	42360	2	FBgn0033403	36641	35957	CG13739	uncharacterized protein	CG13739
chr3R	6202867	6203407	541	7.55	6.95	7.97	-1.02	4.71e-06	0.0031	Intron (FBtr0078591/FBgn0037409, intron 1 of 5)	4	6198811	6207678	8868	1	FBgn0037409	4056	40755	Osi24	Osiris 24	Osi24
chrX	18944144	18944813	670	7.28	6.64	7.73	-1.09	7.74e-06	0.00476	Intron (FBtr0331156/FBgn0264090, intron 2 of 6)	6	18930335	19028629	98295	1	FBgn0264090	13809	32889	CG43759	uncharacterized protein	CG43759
chr3R	12191691	12192140	450	6.76	5.97	7.27	-1.3	1.07e-05	0.00616	Downstream (<1kb)	4	12192703	12195011	2309	2	FBgn0037994	2871	41475	eIF3d2	eukaryotic translation initiation factor 3 subunit d2	eIF3d2
chrX	1488262	1489074	813	8.03	8.41	7.52	0.89	1.44e-05	0.00768	3' UTR	6	1483479	1517615	34137	1	FBgn0025394	4783	31110	inc	insomniac	inc
chrX	4793342	4793620	279	6.76	6	7.25	-1.25	1.52e-05	0.00768	Distal Intergenic	6	4784075	4786059	1985	1	FBgn0029727	9267	31413	CG6978	uncharacterized protein	CG6978
chrX	7999987	8000748	762	7.96	7.47	8.33	-0.86	1.66e-05	0.00768	Intron (FBtr0089999/FBgn0010329, intron 2 of 7)	6	7995697	8027394	31698	1	FBgn0010329	4290	31718	Tbh	Tyramine beta hydroxylase	Tbh
chr2L	1861863	1863254	1392	8.7	8.3	9.01	-0.71	1.67e-05	0.00768	Exon (FBtr0077893/FBgn0051663, exon 11 of 12)	1	1858609	1881480	22872	2	FBgn0051663	18226	33363	CG31663	uncharacterized protein	CG31663
chrX	20342969	20343865	897	8.05	8.45	7.51	0.94	2e-05	0.0081	Distal Intergenic	6	20302015	20330372	28358	2	FBgn0031100	-12597	33028	CG1504	uncharacterized protein	CG1504
chr2R	19314382	19314920	539	7.39	7.83	6.76	1.07	2.03e-05	0.0081	Exon (FBtr0334284/FBgn0264753, exon 8 of 11)	2	19311148	19356525	45378	2	FBgn0264753	41605	14462605	Rgk1	Rad, Gem/Kir family member 1	Rgk1
chr2L	1268427	1268983	557	7.3	6.7	7.72	-1.02	2.1e-05	0.0081	Intron (FBtr0077921/FBgn0041097, intron 1 of 11)	1	1256417	1296596	40180	1	FBgn0041097	12010	33314	robo3	roundabout 3	robo3
chr3L	24723305	24724272	968	9.37	9.62	9.07	0.55	2.11e-05	0.0081	Promoter	3	24724162	24758036	33875	1	FBgn0028993	0	3355151	scro	scarecrow	scro
chr3R	5060665	5061665	1001	8.21	7.76	8.55	-0.79	2.97e-05	0.0109	Distal Intergenic	4	5053181	5053738	558	2	FBgn0267148	-6927	NA	NA	NA	lncRNA:CR45588
chr2L	17818607	17819137	531	7.4	7.81	6.83	0.98	3.18e-05	0.0113	Intron (FBtr0303836/FBgn0262018, intron 2 of 13)	1	17786971	17875247	88277	2	FBgn0262018	56110	35071	CadN2	Cadherin-N2	CadN2
chr2R	6228394	6228864	471	6.86	6.1	7.35	-1.25	3.46e-05	0.0115	Intron (FBtr0085992/FBgn0263144, intron 1 of 6)	2	6214568	6240602	26035	1	FBgn0263144	13826	35552	bin3	bicoid-interacting protein 3	bin3
chr3R	25445884	25446998	1115	8.22	8.59	7.73	0.86	3.6e-05	0.0115	Intron (FBtr0089982/FBgn0004509, intron 1 of 11)	4	25347431	25473058	125628	2	FBgn0004509	26060	47220	Fur1	Furin 1	Fur1
chrX	10978007	10978424	418	6.54	5.7	7.06	-1.36	3.62e-05	0.0115	Intron (FBtr0299862/FBgn0259241, intron 3 of 5)	6	10967722	11039901	72180	2	FBgn0259241	61477	32033	CG42339	uncharacterized protein	CG42339
chrX	20032913	20033292	380	6.5	7.04	5.64	1.4	3.97e-05	0.0122	Intron (FBtr0343167/FBgn0053517, intron 2 of 8)	6	20004680	20062706	58027	2	FBgn0053517	29414	33007	Dop2R	Dopamine 2-like receptor	Dop2R
chr2R	5731724	5732442	719	7.74	8.11	7.25	0.86	4.2e-05	0.0125	Distal Intergenic	2	5706202	5727525	21324	2	FBgn0267978	-4199	35509	ap	apterous	ap
chr2L	1349357	1350124	768	8.65	8.94	8.27	0.67	5.35e-05	0.0154	Downstream (1-2kb)	1	1351728	1352868	1141	2	FBgn0031332	2744	33320	CG5556	uncharacterized protein	CG5556
chrX	13070931	13071647	717	7.64	7.14	8.01	-0.87	5.65e-05	0.0158	Intron (FBtr0340351/FBgn0265597, intron 14 of 18)	6	12988615	13079070	90456	1	FBgn0265597	82316	32253	rad	radish	rad
chr3R	17997336	17997999	664	7.64	8.03	7.1	0.93	6.34e-05	0.0172	Intron (FBtr0330273/FBgn0263995, intron 3 of 11)	4	17919832	18018892	99061	1	FBgn0263995	77504	45840	cpo	couch potato	cpo
chr3R	24450550	24451353	804	7.42	7.86	6.8	1.06	7.67e-05	0.0198	Intron (FBtr0334916/FBgn0000036, intron 2 of 9)	4	24393896	24457157	63262	2	FBgn0000036	5804	42918	nAChRalpha1	nicotinic Acetylcholine Receptor alpha1	nAChRalpha1
chr3R	15899369	15900179	811	9.42	9.65	9.14	0.51	7.73e-05	0.0198	Intron (FBtr0083246/FBgn0027657, intron 1 of 3)	4	15896926	15904643	7718	2	FBgn0027657	4464	41930	glob1	globin 1	glob1
chr2R	23467831	23468654	824	8.25	7.83	8.58	-0.75	7.97e-05	0.0198	Intron (FBtr0331989/FBgn0264339, intron 3 of 13)	2	23444137	23491997	47861	1	FBgn0264339	23694	5740629	CG43795	uncharacterized protein	CG43795
chr3L	4949298	4950141	844	7.78	7.28	8.15	-0.87	8.14e-05	0.0198	Intron (FBtr0309972/FBgn0005775, intron 7 of 7)	3	4936758	5079033	142276	2	FBgn0005775	128892	38590	Con	Connectin	Con
chr2L	1970470	1970911	442	8.11	8.45	7.67	0.78	8.46e-05	0.02	Distal Intergenic	1	1950239	1970362	20124	2	FBgn0031375	-108	326152	erm	earmuff	erm
chr3R	6501225	6501932	708	7.45	7.83	6.94	0.9	9.25e-05	0.0213	Distal Intergenic	4	6496039	6496111	73	2	FBgn0011919	-5114	NA	NA	NA	tRNA:Met-CAT-1-5
chr2L	5672525	5672966	442	6.66	5.96	7.13	-1.17	0.000101	0.0228	Distal Intergenic	1	5678582	5679499	918	1	FBgn0031729	-5616	33797	CG12511	uncharacterized protein	CG12511
chr3R	15714614	15715333	720	7.91	7.46	8.26	-0.79	0.000104	0.0229	Downstream (<1kb)	4	15715505	15716585	1081	2	FBgn0051294	1252	318666	CG31294	uncharacterized protein	CG31294
chr2R	13603668	13604035	368	6.29	5.46	6.81	-1.35	0.000113	0.0243	Downstream (<1kb)	2	13604495	13605655	1161	2	FBgn0085265	1620	5740183	CG34236	uncharacterized protein	CG34236
chr2R	16658902	16659850	949	7.62	7.98	7.13	0.85	0.00012	0.0251	5' UTR	2	16655323	16667675	12353	2	FBgn0024315	7825	36865	Picot	picot	Picot
chr2L	9398323	9398816	494	6.9	7.33	6.28	1.05	0.000147	0.0302	Intron (FBtr0332598/FBgn0085395, intron 2 of 10)	1	9370309	9415156	44848	2	FBgn0085395	16340	5740840	Shawl	Shaw-like	Shawl
chr2L	10635268	10636014	747	7.26	7.65	6.72	0.93	0.000153	0.0304	Intron (FBtr0331373/FBgn0032271, intron 1 of 3)	1	10629352	10638471	9120	2	FBgn0032271	2457	34457	CG7329	uncharacterized protein	CG7329
chr3L	15742732	15743721	990	7.85	8.19	7.39	0.8	0.000156	0.0304	Distal Intergenic	3	15747403	15748699	1297	1	FBgn0266775	-3682	NA	NA	NA	lncRNA:CR45240
chrX	12999711	13000747	1037	8.43	8.76	8.01	0.75	0.000158	0.0304	Intron (FBtr0340351/FBgn0265597, intron 1 of 18)	6	12988615	13079070	90456	1	FBgn0265597	11096	32253	rad	radish	rad
chr3R	19537247	19537637	391	7.26	7.66	6.7	0.95	0.000171	0.0322	Intron (FBtr0110917/FBgn0260003, intron 21 of 33)	4	19461085	19597288	136204	1	FBgn0260003	76162	42327	Dys	Dystrophin	Dys
chr2R	5950097	5950558	462	6.83	7.26	6.21	1.06	0.000187	0.0345	Distal Intergenic	2	5957621	5960183	2563	1	FBgn0033047	-7063	35520	CG7882	uncharacterized protein	CG7882
chr3R	28196492	28196970	479	6.81	7.25	6.17	1.08	0.000206	0.0371	Intron (FBtr0304917/FBgn0085383, intron 2 of 8)	4	28146880	28240526	93647	1	FBgn0085383	49612	5740528	CG34354	uncharacterized protein	CG34354
chr3L	21348894	21349748	855	8.57	8.84	8.23	0.61	0.000209	0.0371	Promoter	3	21344768	21349288	4521	2	FBgn0037076	0	40363	ebd2	earthbound 2	ebd2
chrX	14366766	14367923	1158	8.96	9.22	8.65	0.57	0.000227	0.0395	Intron (FBtr0073913/FBgn0052600, intron 3 of 9)	6	14322226	14462351	140126	1	FBgn0052600	44540	32387	dpr8	defective proboscis extension response 8	dpr8
chr3R	14930885	14931731	847	7.48	7	7.85	-0.85	0.000247	0.0422	Distal Intergenic	4	14923203	14923761	559	2	FBgn0267158	-7124	NA	NA	NA	lncRNA:CR45598
chr2L	15837830	15838198	369	6.82	6.18	7.27	-1.09	0.000256	0.043	Downstream (2-3kb)	1	15836725	15837444	720	2	FBgn0051822	-386	NA	NA	NA	CR31822
chrX	20903682	20904163	482	7.34	7.72	6.82	0.9	0.000273	0.045	Intron (FBtr0342859/FBgn0085387, intron 2 of 10)	6	20761071	20927050	165980	2	FBgn0085387	22887	33062	shakB	shaking B	shakB
chr3R	22494879	22495254	376	7.08	7.5	6.49	1.01	0.000307	0.0492	Distal Intergenic	4	22492953	22493746	794	1	FBgn0038979	1926	42651	tHMG2	testis-enriched HMG-box-containing protein 2	tHMG2
chrX	14411460	14411789	330	6.17	6.68	5.35	1.33	0.000309	0.0492	Intron (FBtr0073913/FBgn0052600, intron 5 of 9)	6	14322226	14462351	140126	1	FBgn0052600	89234	32387	dpr8	defective proboscis extension response 8	dpr8
