# Supplementary material for: Fruitless decommissions regulatory elements to implement cell-type-specific neuronal masculinization
Source: PLoS Genet. 2021 Feb 18;17(2):e1009338. doi: 10.1371/journal.pgen.1009338 (PMC7924761; doi:10.1371/journal.pgen.1009338)
Supplement: S3 Table — Annotations were performed by downloading stacks from https://implegacy.brainbase.at/bbweb/ using our knowledge of neural anatomy and reference images from [2,3]. (XLSX) [file pgen.1009338.s010.xlsx]

## Sheet: VDRC_expression_males
VDRC Trap	Overall Expression	Specific Cell Types or regions innervated, when known	Portion of fru gene
43714	Kenyon cells and non-fru	gamma KCs, fru- ascending neuron similar to vAB3	P1 promoter
43713	no data		P1 promoter
43710	fru	vAB3	P1 promoter
43709	fru	sparse labeling of lateral protocerebral complex and arch; PMP2?	P1 promoter
43708	fru	two cells per hemisphere with large somata broadly innervating the lateral protocerebral complex and arch: one dorsal and one ventrolateral; aSP4 and aSP6?	upstream intron
43707	no signal		upstream intron
43704	non-fru	fru- innervation of fan-shaped body	upstream intron
43702	fru	fru+ with posterior somata: PIP9 and PIP10? bright fru- cells crossing midline	upstream intron
43701	fru and Kenyon cells	vAB3, alpha/beta and gamma KCs	upstream intron
43700	fru	aSP2, aSP4?	upstream intron
43699	non-fru	ellipsoid body, ventral neurons crossing midline	upstream intron
43698	fru and non-fru	sparse fru+ innervating arch and optic tubercle, dense non-fru innervation of SEZ and ellipsoid body	upstream intron
43697	non-fru	antennal lobe, SEZ	upstream intron
43696	non-fru	fru-negative gustatory projections neurons	upstream intron
43695	no signal		upstream intron
43693	no data		upstream intron
43692	fru	very selective fru+: fru+ OSNs, vPR1 (?), aSG3 (?). Non-fru mushroom body extrinsic neurons	upstream intron
43691	no data		upstream intron
43690	fru	aDT6, vAB3	upstream intron
43689	non-fru		upstream intron
43688	non-fru		upstream intron
43686	non-fru	SEZ	2nd intron
43685	non-fru		2nd intron
43684	non-fru	mushroom body extrinsic neurons, central complex	2nd intron
43683	no data		2nd intron
43682	non-fru		2nd intron
43679	non-fru		2nd intron
43678	non-fru	medial neurons	2nd intron
43677	non-fru	alpha/beta Core KCs	2nd intron
43676	no data		2nd intron
43675	non-fru	complex labeling	2nd intron
43674	no signal		2nd intron
43673	no data		2nd intron
43672	Kenyon cells and non-fru		2nd intron
43671	no data		2nd intron
43670	non-fru	SEZ	2nd intron
43669	non-fru	KCs, descending neuron	2nd intron
43666	no data		2nd intron
43665	no signal		2nd intron
43664	non-fru	SEZ and central complex	2nd intron
43663	non-fru		2nd intron
43662	no signal		2nd intron
43661	non-fru	mushroom body extrinsic neurons	2nd intron
43660	no data		2nd intron
43659	non-fru	mushroom body extrinsic neurons	2nd intron
43658	non-fru	SEZ and descending/ascending	2nd intron
43657	fru and Kenyon cells	gamma KCs, optic tubercle	2nd intron
43656	fru and Kenyon cells	gamma KCs, optic tubercle	2nd intron
43655	fru	select fru+ with posterior somata innervating broadly in arch, lateral protocerebral complex. Various fru- neurons as well	2nd intron
43654	fru	aSP8	2nd intron
43653	fru	similar to VT043655: select fru+ with posterior somata innervating broadly in arch, lateral protocerebral complex.	2nd intron
43652	no data		2nd intron
43650	no data		2nd intron
43649	Kenyon cells	alpha/beta KCs	2nd intron
43647	non-fru		2nd intron
43645	non-fru		2nd intron
43644	non-fru		2nd intron
43643	no data		2nd intron
43641	Kenyon cells and non-fru	alpha/beta KCs	3- coding and introns
43640	no signal		3- coding and introns
43638	no signal		3- coding and introns
43637	trachea/glia		3- coding and introns
43636	no data		3- coding and introns
43635	non-fru		3- coding and introns
43634	no signal		3- coding and introns
43632	no signal		3' of gene
43630	no signal		3' of gene
43628	background		3' of gene
43626	no data		3' of gene
